# Supplementary material for: Implementing In Vitro Bioactivity Data to Modernize Priority Setting of Chemical Inventories
Source: ALTEX. Author manuscript; Available in PMC 2023 Jan 1. (PMC8973434; doi:10.14573/altex.2106171)
Supplement: Supplement2 [file NIHMS1778532-supplement-Supplement2.xlsx]

## Sheet: Sheet 1
CASRN	Compound	SMILES	Log10BER95th	Log10BERMedian	AED(mg/kg-bw/day)	ExposureAboveTTC	TTC(mg/kg-bw/day)	CramerClass	ExpoCast95thPercentile	ExpoCastMedian	BioactivityConcentration(MicroMolar)	BioactivitySource	Css(MicroMolar)	CssSource	ADMETOutsideApplicabilityDomain	LogP_OpenBabel	LogP_RCDK	LogPViolation	MolecularWeight	MolecularWeightViolation	HBondDonorsCount	HBondDonorsCountViolation	HBondAcceptorsCount	HBondAcceptorsCountViolation	FractionAbsorbed	FractionAbsorbedViolation	FractionBioavailable	FractionBioavailableViolation
78-96-6	2-Propanol, 1-amino-	CC(CN)O	1.26734220982669	4.81047030071511	0.0555217907478176	FALSE	0.03	Low (Class I)	0.003	8.59E-07	4.796678e-01	ToxCast	8.63927132340758	in_silico	TRUE	0.0262000000000001	-0.815	FALSE	75.10966	FALSE	2	FALSE	2	FALSE	70.33	FALSE	54.52	FALSE
97-00-7	Benzene, 1-chloro-2,4-dinitro-	C1=CC(=C(C=C1[N+](=O)[O-])[N+](=O)[O-])Cl	1.89805328402897	4.56971090423627	0.077970478416121	FALSE	1.5E-3	High (Class III)	0.000986	2.10E-06	2.863843e+00	ToxCast	36.7298328147875	in_silico	TRUE	3.2028	1.827	FALSE	202.55202	FALSE	0	FALSE	0	FALSE	99.99	FALSE	90.68	FALSE
107-06-2	Ethane, 1,2-dichloro-	C(CCl)Cl	1.05709228994836	6.96525520981401	35.3552558187255	TRUE	1.5E-3	High (Class III)	3.1	3.83E-06	8.342008e+00	ToxCast	0.23594816910711	in_silico	TRUE	1.464	1.74	FALSE	98.95916	FALSE	0	FALSE	0	FALSE	100	FALSE	7.13	TRUE
120-82-1	Benzene, 1,2,4-trichloro-	C1=CC(=C(C=C1Cl)Cl)Cl	3.11236224632142	4.07203793681122	0.0239626020263613	FALSE	1.5E-3	High (Class III)	1.85e-05	2.03E-06	5.162574e+00	ToxCast	215.442945294168	in_silico	FALSE	3.6468	2.547	FALSE	181.44702	FALSE	0	FALSE	0	FALSE	99.23	FALSE	34.4	FALSE
107-07-3	Ethanol, 2-chloro-	C(CCl)O	0.37333867543074	4.29041603460208	0.864609018045853	TRUE	1.5E-3	High (Class III)	0.366	4.43E-05	1.961870e+00	ToxCast	2.2690829742525	in_silico	TRUE	0.2175	0.266	FALSE	80.5135	FALSE	1	FALSE	1	FALSE	99.93	FALSE	36.48	FALSE
759-05-7	Butanoic acid, 3-methyl-2-oxo-	CC(C)C(=O)C(=O)O	1.69328289752054	3.54532979749012	0.0217631121461848	FALSE	0.03	Low (Class I)	0.000441	6.20E-06	1.972218e-01	Read-Across	9.06219513737892	in_silico	FALSE	0.2961	0.12	FALSE	116.11522	FALSE	1	FALSE	3	FALSE	99.67	FALSE	81.38	FALSE
328-50-7	Pentanedioic acid, 2-oxo-	C(CC(=O)O)C(=O)C(=O)O	2.45293800662042	5.44943561278435	0.0700866012497993	FALSE	0.03	Low (Class I)	0.000247	2.49E-07	4.125503e-01	Read-Across	5.8862945220756	in_silico	FALSE	-0.4951	-1.056	FALSE	146.09814	FALSE	2	FALSE	5	FALSE	98.53	FALSE	74.86	FALSE
600-18-0	Butanoic acid, 2-oxo-	CCC(=O)C(=O)O	2.3527633344043	4.0092351091194	0.0482144259126244	FALSE	0.03	Low (Class I)	0.000214	4.72E-06	3.357368e-01	Read-Across	6.96340814824597	in_silico	TRUE	0.0501	-0.173	FALSE	102.08864	FALSE	1	FALSE	3	FALSE	99.63	FALSE	75.41	FALSE
583-78-8	Phenol, 2,5-dichloro-	C1=CC(=C(C=C1Cl)O)Cl	-1.97851090965718	2.51211281546613	0.00617826334616682	TRUE	1.5E-3	High (Class III)	0.588	1.90E-05	1.608102e-01	ToxCast	26.0283876416142	in_silico	FALSE	2.699	1.889	FALSE	163.00136	FALSE	1	FALSE	1	FALSE	100	FALSE	89.14	FALSE
816-66-0	Pentanoic acid, 4-methyl-2-oxo-	CC(C)CC(=O)C(=O)O	1.90500966383742	3.50297733294755	0.0271597645066038	FALSE	0.03	Low (Class I)	0.000338	8.53E-06	1.972218e-01	Read-Across	7.26153663138722	in_silico	FALSE	0.6862	0.904	FALSE	130.1418	FALSE	1	FALSE	3	FALSE	99.7	FALSE	83.83	FALSE
501-52-0	Benzenepropanoic acid	C1=CC=C(C=C1)CCC(=O)O	2.76709976441846	5.18850072961465	3.50369736870348	FALSE	0.03	Low (Class I)	0.00599	2.27E-05	8.617380e+01	ToxCast	24.5951031345706	in_silico	FALSE	1.7038	1.633	FALSE	150.1745	FALSE	1	FALSE	2	FALSE	99.96	FALSE	91.75	FALSE
123-08-0	Benzaldehyde, 4-hydroxy-	C1=CC(=CC=C1C=O)O	2.66186105043822	4.73226837217834	0.202441524903719	FALSE	0.03	Low (Class I)	0.000441	3.75E-06	9.868661e-01	Read-Across	4.87482006846047	in_silico	FALSE	1.2047	0.349	FALSE	122.12134	FALSE	1	FALSE	2	FALSE	99.99	FALSE	73.03	FALSE
156-38-7	Benzeneacetic acid, 4-hydroxy-	C1=CC(=CC=C1CC(=O)O)O	3.47396991163659	6.20909622722342	0.503334385012546	FALSE	0.03	Low (Class I)	0.000169	3.11E-07	4.207393e+00	Read-Across	8.35904129493885	in_silico	FALSE	1.0193	0.117	FALSE	152.14732	FALSE	2	FALSE	3	FALSE	99.35	FALSE	85.66	FALSE
99-96-7	Benzoic acid, 4-hydroxy-	C1=CC(=CC=C1C(=O)O)O	-2.679405787109	1.43944984587677	0.000187875673299183	TRUE	0.03	Low (Class I)	0.0898	6.83E-06	3.656019e-03	ToxCast	19.4597793246901	in_silico	FALSE	1.0904	0.268	FALSE	138.12074	FALSE	2	FALSE	3	FALSE	99.3	FALSE	88.73	FALSE
434-16-2	Cholesta-5,7-dien-3-ol, (3β)-	CC(C)CCCC(C)C1CCC2C1(CCC3C2=CC=C4C3(CCC(C4)O)C)C	5.25219187908385	7.47656560373071	20.5536993699001	FALSE	1.5E-3	High (Class III)	0.000115	6.86E-07	2.055369e+00	Read-Across	0.1	in_silico	FALSE	7.3088	9.515	TRUE	384.63766	FALSE	1	FALSE	1	FALSE	1.8	TRUE	0.0773	TRUE
107-21-1	1,2-Ethanediol	C(CO)O	-2.3531952239791	1.78493351284622	1.38343694681258	TRUE	0.03	Low (Class I)	312	2.27E-02	4.207702e+00	ToxCast	3.04148442814718	in_silico	TRUE	-1.029	-1.208	FALSE	62.06784	FALSE	2	FALSE	2	FALSE	95.07	FALSE	46.24	FALSE
71-50-1	Acetic acid, ion(1-)	CC(=O)[O-]				FALSE	1.5E-3	High (Class III)	0.000346	7.24E-07			11.8312242651613	in_silico	TRUE	-1.2438	-0.561	FALSE	59.04402	FALSE	0	FALSE	2	FALSE	98.85	FALSE	73.91	FALSE
64-19-7	Acetic acid	CC(=O)O	-7.3383510289953	-2.44433166920553	9.13065738919496e-06	TRUE	0.03	Low (Class I)	199	2.54E-03	9.908839e-05	ToxCast	10.8522736265317	in_silico	TRUE	0.0909	-0.08	FALSE	60.05196	FALSE	1	FALSE	2	FALSE	98.85	FALSE	73.91	FALSE
75-07-0	Acetaldehyde	CC=O	0.424802562104305	4.16936706413667	0.0787216653531633	FALSE	0.03	Low (Class I)	0.0296	5.33E-06	2.365465e-01	ToxCast	3.00484629144155	in_silico	TRUE	0.2052	0.334	FALSE	44.05256	FALSE	0	FALSE	1	FALSE	99.84	FALSE	32.97	FALSE
60-35-5	Acetamide	CC(=O)N	1.71695383248435	4.79654790601734	0.0438799297888732	FALSE	1.5E-3	High (Class III)	0.000842	7.01E-07	2.708099e-01	ToxCast	6.17161186882289	in_silico	TRUE	0.1919	-0.808	FALSE	59.0672	FALSE	1	FALSE	2	FALSE	92.09	FALSE	55.12	FALSE
513-86-0	2-Butanone, 3-hydroxy-	CC(C(=O)C)O	-0.759837699859993	3.36055340899759	1.32122229014842	TRUE	0.03	Low (Class I)	7.6	5.76E-04	5.905757e+00	ToxCast	4.46991937999282	in_silico	TRUE	-0.0438	-0.326	FALSE	88.10512	FALSE	1	FALSE	2	FALSE	99.64	FALSE	60.08	FALSE
67-64-1	2-Propanone	CC(=O)C	-3.61527853596744	0.818321134811871	0.000269181025297603	TRUE	0.03	Low (Class I)	1.11	4.09E-05	9.786844e-04	ToxCast	3.63578542158248	in_silico	TRUE	0.5953	0.185	FALSE	58.07914	FALSE	0	FALSE	1	FALSE	99.95	FALSE	49.64	FALSE
73-24-5	1H-Purin-6-amine	C1=NC2=C(N1)C(=NC=N2)N	4.25496600099142	6.88079271427713	3.0398538632017	FALSE	0.03	Low (Class I)	0.000169	4.00E-07	1.045187e+01	ToxCast	3.43828012519843	in_silico	FALSE	0.5163	-1.287	FALSE	135.1267	FALSE	2	FALSE	5	FALSE	75.22	FALSE	43.37	FALSE
124-04-9	Hexanedioic acid	C(CCC(=O)O)CC(=O)O	-2.00210677720491	3.00057406144287	0.646854463106446	TRUE	0.03	Low (Class I)	65	6.46E-04	4.750262e+00	ToxCast	7.34363258754228	in_silico	FALSE	0.716	0.00599999999999994	FALSE	146.1412	FALSE	2	FALSE	4	FALSE	97.99	FALSE	79.83	FALSE
97-59-6	Urea, (2,5-dioxo-4-imidazolidinyl)-	C1(C(=O)NC(=O)N1)NC(=O)N	2.65001187267842	5.19618508102419	0.230941730627728	FALSE	1.5E-3	High (Class III)	0.000517	1.47E-06	4.163245e-01	ToxCast	1.8027252382773	in_silico	FALSE	-0.431	-1.169	FALSE	158.11544	FALSE	4	FALSE	7	FALSE	46.2	FALSE	26.59	FALSE
80-68-2	D2-Threonine	CC(C(C(=O)O)N)O	2.88145199260128	5.30950731517303	0.116451047646868	FALSE	1.5E-3	High (Class III)	0.000153	5.71E-07	1.198992e+00	Read-Across	10.2961013831877	in_silico	FALSE	-0.5206	-3.496	FALSE	119.11916	FALSE	3	FALSE	4	FALSE	23.89	FALSE	21.71	FALSE
7664-41-7	Ammonia	N					0.03	Low (Class I)					12.6246435955478	in_silico	TRUE	0.3239	0	FALSE	17.03052	FALSE	1	FALSE	1	FALSE	70.99	FALSE	27.57	FALSE
118-92-3	Benzoic acid, 2-amino-	C1=CC=C(C(=C1)C(=O)O)N	-0.490460527167809	4.36313618977055	0.218517472716667	TRUE	0.03	Low (Class I)	0.676	9.47E-06	1.848480e+00	ToxCast	8.45918758912559	in_silico	FALSE	1.5482	0.497	FALSE	137.13598	FALSE	2	FALSE	3	FALSE	99.28	FALSE	85.9	FALSE
74-79-3	2-Arginine	C(CC(C(=O)O)N)CN=C(N)N	-0.41150819541907	2.86639800139777	0.000496251433156489	FALSE	8.9999999999999993E-3	Intermediate (Class II)	0.00128	6.75E-07	3.832131e-03	ToxCast	7.72215551354094	in_silico	TRUE	0.5528	-3.585	FALSE	174.20096	FALSE	4	FALSE	6	FALSE	12.29	FALSE	11.61	FALSE
7778-39-4	Arsenic acid (H3AsO4)	O[As](=O)(O)O			2.63733501018749		1.5E-3	High (Class III)			5.617537e+00	Read-Across	2.13000535962734	in_silico	TRUE	-2.1706	-0.153	FALSE	141.94302	FALSE	3	FALSE	4	FALSE	56.32	FALSE	31.96	FALSE
107-95-9	β-Alanine	C(CN)C(=O)O	3.07331559109618	5.46197858018516	0.26045835900695	FALSE	0.03	Low (Class I)	0.00022	8.99E-07	1.302446e+00	Read-Across	5.00059068428682	in_silico	TRUE	0.1201	-1.026	FALSE	89.09318	FALSE	2	FALSE	3	FALSE	42.44	FALSE	30.79	FALSE
100-52-7	Benzaldehyde	C1=CC=C(C=C1)C=O	2.49427140252569	5.15554661569779	0.602321963659851	FALSE	0.03	Low (Class I)	0.00193	4.21E-06	1.776740e+00	Read-Across	2.94981790782969	in_silico	FALSE	1.4991	1.063	FALSE	106.12194	FALSE	0	FALSE	1	FALSE	100	FALSE	57.59	FALSE
71-43-2	Benzene	C1=CC=CC=C1	2.19721634515857	6.91794446918534	9.02341573420672	TRUE	1.5E-3	High (Class III)	0.0573	1.09E-06	4.912686e+01	ToxCast	5.4443749314524	in_silico	TRUE	1.6866	2.082	FALSE	78.11184	FALSE	0	FALSE	0	FALSE	100	FALSE	51.01	FALSE
65-85-0	Benzoic acid	C1=CC=C(C=C1)C(=O)O	-3.27168256528812	0.757578200221813	0.000377678389931136	TRUE	0.03	Low (Class I)	0.706	6.60E-05	1.186592e-02	ToxCast	31.4180456112566	in_silico	FALSE	1.3848	0.982	FALSE	122.12134	FALSE	1	FALSE	2	FALSE	99.85	FALSE	90.63	FALSE
100-51-6	Benzenemethanol	C1=CC=C(C=C1)CO	-0.2755361185009	2.68634341804719	0.0577950147625093	TRUE	0.03	Low (Class I)	0.109	1.19E-04	1.809245e-01	ToxCast	3.13045131121049	in_silico	FALSE	1.1789	0.593	FALSE	108.13782	FALSE	1	FALSE	1	FALSE	100	FALSE	54.16	FALSE
107-43-7	Methanaminium, 1-carboxy-N,N,N-trimethyl-, hydroxide, inner salt	C[N+](C)(C)CC(=O)[O-]	-0.675424820805605	1.41493918043094	2.25922225233299e-06	FALSE	0.03	Low (Class I)	1.07e-05	8.69E-08	1.363878e-05	ToxCast	6.03693496164508	in_silico	TRUE	-1.5575	-1.227	FALSE	117.14634	FALSE	0	FALSE	2	FALSE	20.7	FALSE	17.19	FALSE
10035-10-6	Hydrobromic acid	Br					1.5E-3	High (Class III)					0.61112752644424	in_silico	TRUE	0.9581	0.85	FALSE	80.91194	FALSE	0	FALSE	0	FALSE	99.99	FALSE	16.82	FALSE
123-72-8	Butanal	CCCC=O	0.46988702301289	3.93387171533252	0.153718007328896	TRUE	0.03	Low (Class I)	0.0521	1.79E-05	4.884064e-01	ToxCast	3.17728785000212	in_silico	TRUE	0.9854	1.156	FALSE	72.10572	FALSE	0	FALSE	1	FALSE	99.99	FALSE	38.99	FALSE
513-85-9	2,3-Butanediol	CC(C(C)O)O	2.37536537257595	5.58655605401025	7.64225005969522	TRUE	8.9999999999999993E-3	Intermediate (Class II)	0.0322	1.98E-05	2.787139e+01	ToxCast	3.64701296163979	in_silico	TRUE	-0.252	-0.288	FALSE	90.121	FALSE	2	FALSE	2	FALSE	99.14	FALSE	60.51	FALSE
71-36-3	1-Butanol	CCCCO	-1.82375592921128	3.19103898745315	0.00313610328224189	TRUE	0.03	Low (Class I)	0.209	2.02E-06	1.129103e-02	ToxCast	3.60033647908301	in_silico	TRUE	0.7788	0.851	FALSE	74.1216	FALSE	1	FALSE	1	FALSE	99.98	FALSE	40.66	FALSE
107-92-6	Butanoic acid	CCCC(=O)O	-0.6853603381736	2.47032109162695	0.00986432921272313	TRUE	0.03	Low (Class I)	0.0478	3.34E-05	9.518414e-02	ToxCast	9.64932721311377	in_silico	TRUE	0.8711	0.742	FALSE	88.10512	FALSE	1	FALSE	2	FALSE	99.62	FALSE	82.89	FALSE
463-77-4	Carbamic acid	C(=O)(N)O				FALSE	0.03	Low (Class I)	0.000133	2.35E-07			6.83320757856071	in_silico	TRUE	0.3234	-0.958	FALSE	61.04002	FALSE	2	FALSE	3	FALSE	64.9	FALSE	43.55	FALSE
124-38-9	Carbon dioxide	C(=O)=O				TRUE	0.03	Low (Class I)	2180	7.56E-04			2.98000078730367	in_silico	TRUE	-0.5835	2.435	FALSE	44.0095	FALSE	0	FALSE	2	FALSE	95.54	FALSE	33.62	FALSE
630-08-0	Carbon monoxide	[C-]#[O+]				TRUE	0.03	Low (Class I)	4660	2.28E-01			0.238822565079938	in_silico	TRUE	-0.208	-0.467	FALSE	28.0101	FALSE	0	FALSE	0	FALSE	5.57	TRUE	0.16	TRUE
64-18-6	Formic acid	C(=O)O				FALSE	0.03	Low (Class I)	0.00509	1.58E-06			8.11824301746697	in_silico	TRUE	0.3367	-0.316	FALSE	46.02538	FALSE	1	FALSE	2	FALSE	98.42	FALSE	64.09	FALSE
120-80-9	1,2-Benzenediol	C1=CC=C(C(=C1)O)O	0.139090740865965	3.76597431591896	0.0892618219272304	TRUE	0.03	Low (Class I)	0.0648	1.53E-05	1.946579e+00	ToxCast	21.807518911763	in_vitro	FALSE	1.0978	0.815	FALSE	110.11064	FALSE	2	FALSE	2	FALSE	100	FALSE	53.48	FALSE
74-82-8	Methane	C				TRUE	0.03	Low (Class I)	344	1.35E-03			2.74942084551451	in_silico	TRUE	0.6361	0.739	FALSE	16.04246	FALSE	0	FALSE	0	FALSE	99.99	FALSE	15.86	FALSE
79-11-8
615-67-8	1,4-Benzenediol, 2-chloro-	C1=CC(=C(C=C1O)Cl)O	3.47482634230707	6.2806368611586	0.561027565004602	FALSE	1.5E-3	High (Class III)	0.000188	2.94E-07	1.961728e+00	Read-Across	3.49666981163571	in_silico	FALSE	1.7512	1.231	FALSE	144.5557	FALSE	2	FALSE	2	FALSE	99.99	FALSE	64.57	FALSE
77-92-9	1,2,3-Propanetricarboxylic acid, 2-hydroxy-	C(C(=O)O)C(CC(=O)O)(C(=O)O)O	0.499515543051291	5.28500457275257	0.603321649845225	TRUE	0.03	Low (Class I)	0.191	3.13E-06	3.100031e+00	ToxCast	5.13827161488751	in_silico	TRUE	-1.2485	-2.247	FALSE	192.12352	FALSE	4	FALSE	7	FALSE	69.63	FALSE	52.91	FALSE
7647-01-0	Hydrochloric acid	Cl					1.5E-3	High (Class III)					1.27892082390255	in_silico	TRUE	0.802	0.512	FALSE	36.46094	FALSE	0	FALSE	0	FALSE	99.95	FALSE	11.94	FALSE
91-64-5	2H-1-Benzopyran-2-one	C1=CC=C2C(=C1)C=CC(=O)O2	-2.00395187684113	1.32318092138706	0.00237826018331724	TRUE	1.5E-3	High (Class III)	0.24	1.13E-04	1.503331e-01	ToxCast	63.2113770331225	in_vitro	FALSE	1.793	1.022	FALSE	146.14274	FALSE	0	FALSE	2	FALSE	100	FALSE	80.3	FALSE
68475-58-1	Alkanes, C2-3	CC					0.03	Low (Class I)					1.98662691349663	in_silico	TRUE	1.0262	1.478	FALSE	30.06904	FALSE	0	FALSE	0	FALSE	100	FALSE	18.47	FALSE
536-60-7	Benzenemethanol, 4-(1-methylethyl)-	CC(C)C1=CC=C(C=C1)CO	0.569299573888974	3.31573102185688	0.0842025862708969	FALSE	0.03	Low (Class I)	0.0227	4.07E-05	2.608210e-01	ToxCast	3.09754135642374	in_silico	FALSE	2.3023	1.953	FALSE	150.21756	FALSE	1	FALSE	1	FALSE	100	FALSE	58.35	FALSE
122-03-2	Benzaldehyde, 4-(1-methylethyl)-	CC(C)C1=CC=C(C=C1)C=O	-1.12621876358074	1.45856876144493	0.0313325151981344	TRUE	0.03	Low (Class I)	0.419	1.09E-03	3.234624e-01	ToxCast	10.3235371528894	in_silico	FALSE	2.6225	2.423	FALSE	148.20168	FALSE	0	FALSE	1	FALSE	100	FALSE	71.64	FALSE
7786-61-0	Phenol, 4-ethenyl-2-methoxy-	COC1=C(C=CC(=C1)C=C)O	3.45803241576128	5.16024585923458	0.964654274379621	FALSE	0.03	Low (Class I)	0.000336	6.67E-06	5.403058e+00	ToxCast	5.6010305668939	in_silico	FALSE	2.0438	1.562	FALSE	150.1745	FALSE	1	FALSE	2	FALSE	100	FALSE	75.74	FALSE
95-48-7	Phenol, 2-methyl-	CC1=CC=CC=C1O	-0.134602015203737	2.37873141217037	0.0770171216919011	TRUE	0.03	Low (Class I)	0.105	3.22E-04	2.394516e-01	ToxCast	3.10906978971582	in_vitro	FALSE	1.7006	1.127	FALSE	108.13782	FALSE	1	FALSE	1	FALSE	100	FALSE	61.12	FALSE
69-72-7	Benzoic acid, 2-hydroxy-	C1=CC=C(C(=C1)C(=O)O)O	-1.81872135267651	1.41521165640503	6.26943925746597e-05	FALSE	0.03	Low (Class I)	0.00413	2.41E-06	1.592113e-03	ToxCast	25.3948230028435	in_silico	FALSE	1.0904	0.908	FALSE	138.12074	FALSE	2	FALSE	3	FALSE	99.84	FALSE	91.69	FALSE
28930-19-0	1,2-Benzenediol, methyl-	CC1=C(C(=CC=C1)O)O			0.176926220416306		0.03	Low (Class I)			6.043580e-01	Read-Across	3.41587604422018	in_silico	FALSE	1.4062	0.996	FALSE	124.13722	FALSE	2	FALSE	2	FALSE	100	FALSE	55.35	FALSE
108-39-4	Phenol, 3-methyl-	CC1=CC(=CC=C1)O	1.2765500166696	4.48895721005311	8.60124687367584	TRUE	0.03	Low (Class I)	0.455	2.79E-04	2.688138e+01	ToxCast	3.12528927007238	in_silico	FALSE	1.7006	1.338	FALSE	108.13782	FALSE	1	FALSE	1	FALSE	100	FALSE	61.68	FALSE
111-65-9	Octane	CCCCCCCC	-3.01185388624999	1.72316522987887	0.00050697184011341	TRUE	0.03	Low (Class I)	0.521	9.59E-06	1.636724e-03	ToxCast	3.2284320374551	in_silico	TRUE	3.3668	4.892	FALSE	114.22852	FALSE	0	FALSE	0	FALSE	21.37	FALSE	5.3	TRUE
108-73-6	1,3,5-Benzenetriol	C1=C(C=C(C=C1O)O)O				FALSE	0.03	Low (Class I)	0.000238	5.28E-07			4.42069656094933	in_silico	FALSE	0.8034	0.573	FALSE	126.11004	FALSE	3	FALSE	3	FALSE	99.34	FALSE	64.85	FALSE
149-91-7	Benzoic acid, 3,4,5-trihydroxy-	C1=C(C=C(C(=C1O)O)O)C(=O)O	3.41938409420607	6.47017364589943	0.785335596609218	FALSE	0.03	Low (Class I)	0.000299	2.66E-07	3.763897e+00	ToxCast	4.79272417046233	in_silico	FALSE	0.5016	0.696	FALSE	170.11954	FALSE	4	FALSE	5	FALSE	99.08	FALSE	78.11	FALSE
330-13-2	Phosphoric acid, mono(4-nitrophenyl) ester	C1=CC(=CC=C1[N+](=O)[O-])OP(=O)(O)O	3.22614903544597	6.01938895662384	0.207039924205818	FALSE	1.5E-3	High (Class III)	0.000123	1.98E-07	1.513757e+00	Read-Across	7.31142381309748	in_silico	FALSE	1.5895	-0.475	FALSE	219.088701	FALSE	2	FALSE	4	FALSE	99.75	FALSE	90.25	FALSE
124-07-2	Octanoic acid	CCCCCCCC(=O)O	-4.78246658413387	-1.46896794791029	1.74919924411376e-06	TRUE	0.03	Low (Class I)	0.106	5.15E-05	7.080719e-05	ToxCast	40.4797756117692	in_silico	FALSE	2.4315	3.018	FALSE	144.21144	FALSE	1	FALSE	2	FALSE	99.98	FALSE	94.22	FALSE
111-16-0	Heptanedioic acid	C(CCC(=O)O)CCC(=O)O	-0.146951808456945	4.47600979174941	2.36693469131425	TRUE	0.03	Low (Class I)	3.32	7.91E-05	2.389152e+01	ToxCast	10.0938649779955	in_silico	FALSE	1.1061	0.575	FALSE	160.16778	FALSE	2	FALSE	4	FALSE	98.44	FALSE	86	FALSE
70-26-8	2-Ornithine	C(CC(C(=O)O)N)CN			0.0355551078228048		1.5E-3	High (Class III)			2.452986e-01	Read-Across	6.89911873600237	in_silico	TRUE	0.5378	-3.307	FALSE	132.16098	FALSE	3	FALSE	4	FALSE	15.44	FALSE	14.42	FALSE
79-46-9	Propane, 2-nitro-	CC(C)[N+](=O)[O-]	1.32708658373225	4.67859704215974	2.39974462165362	TRUE	1.5E-3	High (Class III)	0.113	5.03E-05	9.249210e+00	ToxCast	3.85424761733201	in_silico	TRUE	1.1947	1.131	FALSE	89.09318	FALSE	0	FALSE	0	FALSE	99.99	FALSE	56.32	FALSE
7783-06-4	Hydrogen sulfide (H2S)	S					1.5E-3	High (Class III)					3.60768266978831	in_silico	TRUE	0.1128	0.419	FALSE	34.08088	FALSE	0	FALSE	0	FALSE	99.83	FALSE	34.19	FALSE
123-30-8	Phenol, 4-amino-	C1=CC(=CC=C1N)O	5.85179479556044	8.34637965320549	2.18239406038561	FALSE	0.03	Low (Class I)	3.07e-06	9.83E-09	9.281185e+00	ToxCast	4.252753841719	in_silico	FALSE	1.5556	0.243	FALSE	109.12588	FALSE	2	FALSE	2	FALSE	99.75	FALSE	59.28	FALSE
617-45-8	D2-Aspartic acid	C(C(C(=O)O)N)C(=O)O	2.15473340971046	4.59920574319313	0.0267039188765357	FALSE	0.03	Low (Class I)	0.000187	6.72E-07	3.117712e-01	Read-Across	11.6751114108549	in_silico	FALSE	-0.4267	-3.707	FALSE	133.10268	FALSE	3	FALSE	5	FALSE	46.29	FALSE	42.5	FALSE
109-76-2	1,3-Propanediamine	C(CN)CN	-0.906686316138748	3.40684751726466	0.074257615601948	TRUE	0.03	Low (Class I)	0.599	2.91E-05	6.076808e-01	Read-Across	8.18342285154501	in_silico	TRUE	0.6945	-0.984	FALSE	74.1249	FALSE	2	FALSE	2	FALSE	65.29	FALSE	52.3	FALSE
300-85-6	Butanoic acid, 3-hydroxy-	CC(CC(=O)O)O	2.66332596401158	5.15181812789995	0.0819871896579875	FALSE	0.03	Low (Class I)	0.000178	5.78E-07	6.283962e-01	Read-Across	7.66456576273881	in_silico	TRUE	-0.1581	-0.499	FALSE	104.10452	FALSE	2	FALSE	3	FALSE	97.63	FALSE	77.3	FALSE
535-80-8	Benzoic acid, 3-chloro-	C1=CC(=CC(=C1)Cl)C(=O)O	0.982277128457612	3.81929503806208	0.0204482902007536	TRUE	1.5E-3	High (Class III)	0.00213	3.10E-06	5.906085e-01	Read-Across	28.883041781459	in_silico	FALSE	2.0382	0.926	FALSE	156.5664	FALSE	1	FALSE	2	FALSE	99.93	FALSE	92.83	FALSE
87-78-5	Mannitol	C(C(C(C(C(CO)O)O)O)O)O	2.59077279042686	4.95096481320667	0.0869116510017868	FALSE	0.03	Low (Class I)	0.000223	9.73E-07	2.869460e-01	Read-Across	3.30158580307648	in_silico	FALSE	-3.5854	-3.896	FALSE	182.17176	FALSE	6	TRUE	6	FALSE	21.1	FALSE	16.75	FALSE
124-13-0	Octanal	CCCCCCCC=O	0.785496712390998	3.92074398438027	0.0659053192310249	FALSE	0.03	Low (Class I)	0.0108	7.91E-06	3.678395e-01	ToxCast	5.58133307363053	in_silico	TRUE	2.5458	3.432	FALSE	128.21204	FALSE	0	FALSE	1	FALSE	100	FALSE	55.64	FALSE
90-05-1	Phenol, 2-methoxy-	COC1=CC=CC=C1O	1.35951153749709	5.85039537195958	49.8847765254571	TRUE	0.03	Low (Class I)	2.18	7.04E-05	3.609082e+01	ToxCast	0.723483617679377	in_vitro	FALSE	1.4008	0.707	FALSE	124.13722	FALSE	1	FALSE	2	FALSE	100	FALSE	60.53	FALSE
98-79-3	2-Proline, 5-oxo-	C1CC(=O)NC1C(=O)O	1.74459581011664	6.25557533209727	0.73311093931821	TRUE	1.5E-3	High (Class III)	0.0132	4.07E-07	4.573879e+00	Read-Across	6.2389994780975	in_silico	FALSE	-0.3216	-0.827	FALSE	129.11398	FALSE	2	FALSE	4	FALSE	96.17	FALSE	71.41	FALSE
617-48-1	Butanedioic acid, hydroxy-, (±)-	C(C(C(=O)O)O)C(=O)O	2.15907099712217	5.62312977900259	0.188948000302902	FALSE	0.03	Low (Class I)	0.00131	4.50E-07	1.197200e+00	Read-Across	6.33613407684391	in_silico	TRUE	-1.0934	-1.474	FALSE	134.08744	FALSE	3	FALSE	5	FALSE	87.52	FALSE	63.15	FALSE
123-38-6	Propanal	CCC=O	-1.16757150769448	2.75063363065521	0.0337897516669405	TRUE	0.03	Low (Class I)	0.497	6.00E-05	9.281986e-02	Read-Across	2.74698349507316	in_silico	TRUE	0.5953	0.587	FALSE	58.07914	FALSE	0	FALSE	1	FALSE	99.97	FALSE	35.93	FALSE
7783-07-5	Hydrogen selenide (H2Se)	[SeH2]					0.03	Low (Class I)					0.322803969711544	in_silico	TRUE	-0.1558	0	FALSE	80.97588	FALSE	0	FALSE	0	FALSE	96.33	FALSE	8.1	TRUE
555-16-8	Benzaldehyde, 4-nitro-	C1=CC(=CC=C1C=O)[N+](=O)[O-]	-0.850261721671485	1.68759417957851	0.00416447533283232	TRUE	1.5E-3	High (Class III)	0.0295	8.55E-05	2.189877e-02	ToxCast	5.2584697592098	in_silico	FALSE	1.9305	0.647	FALSE	151.1195	FALSE	0	FALSE	1	FALSE	100	FALSE	75.28	FALSE
13464-58-9	Arsenous acid	O[As](O)O					1.5E-3	High (Class III)					1.85551693542727	in_silico	TRUE	-2.0518	-1.401	FALSE	125.94362	FALSE	3	FALSE	3	FALSE	46.98	FALSE	21.86	FALSE
60-32-2	Hexanoic acid, 6-amino-	C(CCC(=O)O)CCN	-0.141306522626957	3.61202114403165	0.041746619735921	TRUE	0.03	Low (Class I)	0.0578	1.02E-05	2.466007e-01	ToxCast	5.907081440102	in_silico	FALSE	1.2904	0.0479999999999998	FALSE	131.17292	FALSE	2	FALSE	3	FALSE	61.32	FALSE	49.74	FALSE
132-64-9	Dibenzofuran	C1=CC=C2C(=C1)C3=CC=CC=C3O2	1.04681169873849	3.6016494612475	0.065937640898705	TRUE	1.5E-3	High (Class III)	0.00592	1.65E-05	1.453313e+01	ToxCast	220.407158289242	in_vitro	FALSE	3.586	1.917	FALSE	168.19132	FALSE	0	FALSE	1	FALSE	76.93	FALSE	55.34	FALSE
616-91-1	2-Cysteine, N-acetyl-	CC(=O)NC(CS)C(=O)O	3.72117410648321	6.72318008918081	1.141915163517	FALSE	1.5E-3	High (Class III)	0.000217	2.16E-07	1.086000e+01	ToxCast	9.51033973472118	in_silico	FALSE	-0.1036	-0.133	FALSE	163.19486	FALSE	2	FALSE	4	FALSE	95.29	FALSE	73.09	FALSE
57-00-1	Glycine, N-(aminoiminomethyl)-N-methyl-	CN(CC(=O)O)C(=N)N	2.57486017928656	5.27524252464583	0.0578603424875428	FALSE	0.03	Low (Class I)	0.000154	3.07E-07	2.268845e-01	Read-Across	3.92124391950268	in_silico	FALSE	-0.3037	-2.404	FALSE	131.13316	FALSE	3	FALSE	5	FALSE	31.2	FALSE	24.2	FALSE
60-27-5	4H-Imidazol-4-one, 2-amino-1,5-dihydro-1-methyl-	CN1CC(=O)N=C1N	3.4171836189889	5.8831969924548	0.201744135466603	FALSE	1.5E-3	High (Class III)	7.72e-05	2.64E-07	8.223450e-01	ToxCast	4.07617818645181	in_silico	FALSE	-1.1531	-0.126	FALSE	113.11788	FALSE	1	FALSE	4	FALSE	87.84	FALSE	53.67	FALSE
52-90-4	2-Cysteine	C(C(C(=O)O)N)S	2.6656046890022	5.07889950670522	0.0406535990890944	FALSE	1.5E-3	High (Class III)	8.78e-05	3.39E-07	3.755753e-01	Read-Across	9.23842274405879	in_silico	FALSE	0.0284	-2.575	FALSE	121.15818	FALSE	2	FALSE	3	FALSE	28	FALSE	24.71	FALSE
71-30-7	2(1H)-Pyrimidinone, 4-amino-	C1=C(NC(=O)N=C1)N			3.92423542558662		0.03	Low (Class I)			1.411968e+01	ToxCast	3.59807285719735	in_silico	FALSE	-0.0667	-0.784	FALSE	111.102	FALSE	2	FALSE	4	FALSE	60.8	FALSE	36.63	FALSE
302-72-7	D2-Alanine	CC(C(=O)O)N	2.40016088470531	4.70773965325634	0.0369383932049752	FALSE	0.03	Low (Class I)	0.000147	7.24E-07	2.776935e-01	Read-Across	7.51774232173096	in_silico	TRUE	0.1185	-2.824	FALSE	89.09318	FALSE	2	FALSE	3	FALSE	31.15	FALSE	26.42	FALSE
9005-38-3	Alginic acid, sodium salt	C1(C(C(OC(C1O)O)C(=O)O)O)O	3.42346535505576	5.96343839752422	0.755631753930094	FALSE	1.5E-3	High (Class III)	0.000285	8.22E-07	3.695508e+00	Read-Across	4.89062022194849	in_silico	FALSE	-3.1291	-1.54	FALSE	194.1394	FALSE	5	FALSE	7	FALSE	45.96	FALSE	36.82	FALSE
56-86-0	2-Glutamic acid	C(CC(=O)O)C(C(=O)O)N	-1.30368080927849	3.59230108971531	3.0115620446611	TRUE	0.03	Low (Class I)	60.6	7.70E-04	3.170824e+01	ToxCast	10.5288346834207	in_silico	FALSE	-0.0366	-3.349	FALSE	147.12926	FALSE	3	FALSE	5	FALSE	48.89	FALSE	45.36	FALSE
50-21-5	Propanoic acid, 2-hydroxy-	CC(C(=O)O)O	-0.33292916660456	3.82304380374371	0.0161677683117138	TRUE	0.03	Low (Class I)	0.0348	2.43E-06	1.071345e-01	ToxCast	6.62642345519452	in_silico	TRUE	-0.5482	-0.591	FALSE	90.07794	FALSE	2	FALSE	3	FALSE	96.62	FALSE	66.66	FALSE
609-36-9	D2-Proline	C1CC(NC1)C(=O)O	4.13015304714145	6.68563689642806	1.43040460629041	FALSE	8.9999999999999993E-3	Intermediate (Class II)	0.000106	2.95E-07	1.023494e+01	Read-Across	7.15527700738626	in_silico	FALSE	0.1518	-0.185	FALSE	115.13046	FALSE	2	FALSE	3	FALSE	36.14	FALSE	30.73	FALSE
302-84-1	D2-Serine	C(C(C(=O)O)N)O	3.00064684952391	5.3452264281873	0.109162456473572	FALSE	1.5E-3	High (Class III)	0.000109	4.93E-07	7.446309e-01	Read-Across	6.82130879580199	in_silico	FALSE	-0.9091	-3.956	FALSE	105.09258	FALSE	3	FALSE	4	FALSE	23.66	FALSE	21.11	FALSE
431-03-8	2,3-Butanedione	CC(=O)C(=O)C	2.88500666963289	5.38946601253256	2.89299724453546	FALSE	8.9999999999999993E-3	Intermediate (Class II)	0.00377	1.18E-05	9.140255e+00	ToxCast	3.15944129545797	in_silico	TRUE	0.1644	-0.164	FALSE	86.08924	FALSE	0	FALSE	2	FALSE	99.87	FALSE	49.11	FALSE
598-02-7	Phosphoric acid, diethyl ester	CCOP(=O)(O)OCC				FALSE	1.5E-3	High (Class III)	0.000274	7.89E-07			6.59681253278196	in_silico	FALSE	1.1598	-0.363	FALSE	154.101501	FALSE	1	FALSE	4	FALSE	98.35	FALSE	79.48	FALSE
119-84-6	2H-1-Benzopyran-2-one, 3,4-dihydro-	C1CC(=O)OC2=CC=CC=C21	1.16275765423959	4.27832276477307	1.60011184081324	TRUE	1.5E-3	High (Class III)	0.11	8.43E-05	9.678450e+00	ToxCast	6.04860865723083	in_silico	FALSE	1.5382	0.768	FALSE	148.15862	FALSE	0	FALSE	2	FALSE	100	FALSE	80.94	FALSE
96-26-4	2-Propanone, 1,3-dihydroxy-	C(C(=O)CO)O	2.02006698603277	4.27624051735533	0.0202126846329762	FALSE	0.03	Low (Class I)	0.000193	1.07E-06	1.100760e-01	Read-Across	5.44588472760905	in_silico	TRUE	-1.4599	-1.889	FALSE	90.07794	FALSE	2	FALSE	3	FALSE	93.39	FALSE	60.11	FALSE
124-40-3	Methanamine, N-methyl-	CNC	2.933468858725	6.68137219579514	4.71022011743322	TRUE	1.5E-3	High (Class III)	0.00549	9.81E-07	1.748898e+01	ToxCast	3.71298623468502	in_silico	TRUE	0.2265	-0.176	FALSE	45.08368	FALSE	1	FALSE	1	FALSE	91.05	FALSE	41.32	FALSE
67-68-5	Methane, sulfinylbis-	CS(=O)C	3.86094030628227	6.20306714616531	4.26165617043616	FALSE	1.5E-3	High (Class III)	0.000587	2.67E-06	1.731204e+01	ToxCast	4.06228063184635	in_silico	TRUE	0.8604	-0.718	FALSE	78.13344	FALSE	0	FALSE	1	FALSE	99.54	FALSE	64.37	FALSE
141-43-5	Ethanol, 2-amino-	C(CO)N	-0.218545937641553	4.03261453350047	0.00546540680247184	FALSE	0.03	Low (Class I)	0.00904	5.07E-07	5.019211e-02	ToxCast	9.18360025202262	in_silico	TRUE	-0.3623	-1.275	FALSE	61.08308	FALSE	2	FALSE	2	FALSE	71.24	FALSE	54.02	FALSE
64-17-5	Ethanol	CCO				TRUE	0.03	Low (Class I)	26500	4.71E-02			2.6855609142583	in_silico	TRUE	-0.00140000000000001	-0.076	FALSE	46.06844	FALSE	1	FALSE	1	FALSE	99.52	FALSE	31.51	FALSE
50-00-0	Formaldehyde	C=O				TRUE	0.03	Low (Class I)	1.06	4.87E-05			3.3957139911331	in_silico	TRUE	0.451	0.021	FALSE	30.02598	FALSE	0	FALSE	1	FALSE	97.07	FALSE	27.88	FALSE
75-12-7	Formamide	C(=O)N	-0.200896053836809	2.44942202977567	0.00020715711016781	FALSE	1.5E-3	High (Class III)	0.000329	7.36E-07	1.153184e-03	ToxCast	5.56671193126378	in_silico	TRUE	0.4377	-1.044	FALSE	45.04062	FALSE	1	FALSE	2	FALSE	79.07	FALSE	36.51	FALSE
488-69-7	D-Fructose, 1,6-bis(dihydrogen phosphate)	C(C1C(C(C(O1)(COP(=O)(O)O)O)O)O)OP(=O)(O)O			1.05572931254668		1.5E-3	High (Class III)			3.494082e+00	Read-Across	3.30963845572202	in_silico	TRUE	-2.9858	-5.056	FALSE	340.115682	FALSE	7	TRUE	12	TRUE	29.49	FALSE	25.18	FALSE
58-89-9	Cyclohexane, 1,2,3,4,5,6-hexachloro-, (1α,2α,3β,4α,5α,6β)-	C1(C(C(C(C(C1Cl)Cl)Cl)Cl)Cl)Cl	6.3616436567417	7.55430401723058	0.00430016641543765	FALSE	1.5E-3	High (Class III)	1.87e-09	1.20E-10	1.779051e+00	ToxCast	413.716858570337	in_vitro	FALSE	3.6444	3.834	FALSE	290.82984	FALSE	0	FALSE	0	FALSE	79.14	FALSE	31	FALSE
110-94-1	Pentanedioic acid	C(CC(=O)O)CC(=O)O	2.30074175157208	6.24121898002067	3.53765125887836	FALSE	0.03	Low (Class I)	0.0177	2.03E-06	2.439812e+01	ToxCast	6.89669968049456	in_silico	FALSE	0.3259	-0.352	FALSE	132.11462	FALSE	2	FALSE	4	FALSE	97.4	FALSE	79.16	FALSE
70-18-8	Glycine, N-(N-2-γ-glutamyl-2-cysteinyl)-	C(CC(=O)NC(CS)C(=O)NCC(=O)O)C(C(=O)O)N	2.34792700392149	6.37486377266875	15.9306334866079	TRUE	1.5E-3	High (Class III)	0.0715	6.72E-06	1.000000e+02	ToxCast	6.27721428328295	in_silico	FALSE	-0.724	-4.23	FALSE	307.32348	FALSE	5	FALSE	9	FALSE	31.4	FALSE	28.98	FALSE
56-40-6	Glycine	C(C(=O)O)N	2.0095407410271	5.76304827701191	0.0329152380235123	FALSE	0.03	Low (Class I)	0.000322	5.68E-08	2.266278e-01	Read-Across	6.88519949019399	in_silico	TRUE	-0.27	-3.35	FALSE	75.0666	FALSE	2	FALSE	3	FALSE	30.79	FALSE	25.55	FALSE
56-82-6	Propanal, 2,3-dihydroxy-, (±)-	C(C(C=O)O)O	2.03731421758737	4.12749084793646	0.0130766048383587	FALSE	0.03	Low (Class I)	0.00012	9.75E-07	6.697374e-02	Read-Across	5.12164071766913	in_silico	TRUE	-1.4615	-1.309	FALSE	90.07794	FALSE	2	FALSE	3	FALSE	94.85	FALSE	63.65	FALSE
56-81-5	1,2,3-Propanetriol	C(C(CO)O)O	-3.17331136388397	2.03929672899748	0.00124796262805545	TRUE	0.03	Low (Class I)	1.86	1.14E-05	8.227020e-03	ToxCast	6.59236062370773	in_silico	TRUE	-1.6681	-1.88	FALSE	92.09382	FALSE	3	FALSE	3	FALSE	88.11	FALSE	61.27	FALSE
79-14-1	Acetic acid, hydroxy-	C(C(=O)O)O	2.87953177339219	5.96699482530157	8.18380983054067	FALSE	0.03	Low (Class I)	0.0108	8.83E-06	6.546050e+01	ToxCast	7.9987801789011	in_silico	TRUE	-0.9367	-1.117	FALSE	76.05136	FALSE	2	FALSE	3	FALSE	95.57	FALSE	66.38	FALSE
298-12-4	Acetic acid, oxo-	C(=O)C(=O)O				FALSE	0.03	Low (Class I)	0.00235	5.64E-06			7.8897730352259	in_silico	TRUE	-0.7301	-0.607	FALSE	74.03548	FALSE	1	FALSE	3	FALSE	99.57	FALSE	69.68	FALSE
74-90-8	Hydrocyanic acid	C#N				TRUE	1.5E-3	High (Class III)	122	1.39E-04			1.64949543339453	in_silico	TRUE	0.13978	-0.357	FALSE	27.02534	FALSE	0	FALSE	1	FALSE	98.74	FALSE	11.73	FALSE
71-52-3	Carbonate, hydrogen	C(=O)(O)[O-]				FALSE	0.03	Low (Class I)	0.000195	9.57E-07			6.99017431800683	in_silico	TRUE	-1.1123	-0.711	FALSE	61.01684	FALSE	1	FALSE	3	FALSE	96.02	FALSE	65.81	FALSE
9005-49-6	Heparin	CC(=O)NC1C(C(C(OC1O)COS(=O)(=O)O)OC2C(C(C(C(O2)C(=O)O)OC3C(C(C(C(O3)CO)OC4C(C(C(C(O4)C(=O)O)O)O)OS(=O)(=O)O)OS(=O)(=O)O)NS(=O)(=O)O)O)OS(=O)(=O)O)O			0.865329560717903		1.5E-3	High (Class III)			1.283409e+00	Read-Across	1.48314473346366	in_silico	TRUE	-4.52609999999999	-13.27	FALSE	1134.92788	TRUE	15	TRUE	39	TRUE	1	TRUE	0.46	TRUE
4998-57-6	D2-Histidine	C1=C(NC=N1)CC(C(=O)O)N			0.0438095709574235		1.5E-3	High (Class III)			3.132263e-01	Read-Across	7.14972477742533	in_silico	FALSE	0.0644	-3.429	FALSE	155.15456	FALSE	3	FALSE	5	FALSE	21.97	FALSE	19.31	FALSE
51-45-6	1H-Imidazole-4-ethanamine	C1=C(NC=N1)CCN	2.92634694255491	5.63252301938045	0.333383421944507	FALSE	0.03	Low (Class I)	0.000395	7.77E-07	1.337115e+00	Read-Across	4.01074094910886	in_silico	FALSE	0.6112	-0.748	FALSE	111.14506	FALSE	2	FALSE	3	FALSE	61.74	FALSE	45.55	FALSE
1333-74-0
7722-84-1	Hydrogen peroxide (H2O2)	OO					0.03	Low (Class I)					3.12852437369365	in_silico	TRUE	0.0174	-1.044	FALSE	34.01468	FALSE	2	FALSE	2	FALSE	80.65	FALSE	25.4	FALSE
123-31-9	1,4-Benzenediol	C1=CC(=CC=C1O)O	1.07918324197923	4.96009796232705	1.03080473781381	TRUE	0.03	Low (Class I)	0.0859	1.13E-05	2.818585e+00	ToxCast	2.73435425864196	in_silico	FALSE	1.0978	0.654	FALSE	110.11064	FALSE	2	FALSE	2	FALSE	99.97	FALSE	51.69	FALSE
288-32-4	1H-Imidazole	C1=CN=CN1	-0.945845784738151	3.17644964193345	0.061851018849465	TRUE	1.5E-3	High (Class III)	0.546	4.12E-05	1.355740e-01	ToxCast	2.19194419055112	in_silico	TRUE	0.4097	-0.038	FALSE	68.07726	FALSE	1	FALSE	2	FALSE	89.55	FALSE	35.39	FALSE
120-72-9	1H-Indole	C1=CC=C2C(=C1)C=CN2	1.72116489447793	4.46206078782295	0.857733750042156	TRUE	1.5E-3	High (Class III)	0.0163	2.96E-05	2.353514e+00	ToxCast	2.74387527351339	in_silico	FALSE	2.1679	1.423	FALSE	117.14788	FALSE	1	FALSE	1	FALSE	100	FALSE	50.65	FALSE
7553-56-2	Iodine	II			24.2794810564006		0.03	Low (Class I)			8.617190e+00	ToxCast	0.354916568853127	in_silico	TRUE	1.7714	2.1	FALSE	253.80894	FALSE	0	FALSE	0	FALSE	86.32	FALSE	30.24	FALSE
97-65-4	Butanedioic acid, methylene-	C=C(CC(=O)O)C(=O)O	3.83286369989515	6.47863881230037	1.12291695674344	FALSE	0.03	Low (Class I)	0.000165	3.73E-07	7.865013e+00	Read-Across	7.00409116012837	in_silico	FALSE	0.1019	-0.406	FALSE	130.09874	FALSE	2	FALSE	4	FALSE	96.64	FALSE	74.38	FALSE
760-78-1	D2-Norvaline	CCCC(C(=O)O)N			0.0204976937415958		0.03	Low (Class I)			2.452986e-01	Read-Across	11.9671223333959	in_silico	FALSE	0.8987	-1.897	FALSE	117.14634	FALSE	2	FALSE	3	FALSE	30.81	FALSE	27.99	FALSE
51-35-4	2-Proline, 4-hydroxy-, trans-	C1C(CNC1C(=O)O)O	3.45285923524351	6.02149547108453	0.397179934634037	FALSE	8.9999999999999993E-3	Intermediate (Class II)	0.00014	3.78E-07	2.452909e+00	Read-Across	6.17581427799678	in_silico	FALSE	-0.8774	-0.786	FALSE	131.12986	FALSE	3	FALSE	4	FALSE	28.24	FALSE	25.13	FALSE
329-65-7	1,2-Benzenediol, 4-[1-hydroxy-2-(methylamino)ethyl]-	CNCC(C1=CC(=C(C=C1)O)O)O			0.0321665882581917		0.03	Low (Class I)			1.302114e-01	Read-Across	4.04803201461912	in_silico	FALSE	0.741500000000001	-0.324	FALSE	183.20442	FALSE	4	FALSE	4	FALSE	41.8	FALSE	31.1	FALSE
2438-80-4	2-Galactose, 6-deoxy-	CC1C(C(C(C(O1)O)O)O)O	3.24701448521645	5.59340335325626	0.213697725618799	FALSE	0.03	Low (Class I)	0.000121	5.45E-07	6.555887e-01	Read-Across	3.06783216516485	in_silico	FALSE	-2.1938	-0.994	FALSE	164.15648	FALSE	4	FALSE	5	FALSE	63.14	FALSE	50.35	FALSE
5328-37-0	2-Arabinose	C(C(C(C(C=O)O)O)O)O	1.5740952304317	3.87720817724397	0.00783866311463276	FALSE	0.03	Low (Class I)	0.000209	1.04E-06	2.825805e-02	Read-Across	3.60496144062766	in_silico	FALSE	-2.7397	-2.653	FALSE	150.1299	FALSE	4	FALSE	5	FALSE	65.71	FALSE	49.31	FALSE
328-39-2	D2-Leucine	CC(C)CC(C(=O)O)N	2.01231685739605	4.56534801990649	0.016871783738236	FALSE	0.03	Low (Class I)	0.000164	4.59E-07	1.711103e-01	Read-Across	10.1418071609109	in_silico	FALSE	1.1447	-1.389	FALSE	131.17292	FALSE	2	FALSE	3	FALSE	32.05	FALSE	29.21	FALSE
1077-28-7	1,2-Dithiolane-3-pentanoic acid, (±)-	C1CSSC1CCCCC(=O)O	2.80492154553257	5.75984317079739	2.45048907138537	TRUE	1.5E-3	High (Class III)	0.00384	4.26E-06	2.720602e+01	ToxCast	11.1022822438159	in_silico	FALSE	2.7851	2.072	FALSE	206.32556	FALSE	1	FALSE	2	FALSE	99.99	FALSE	80.49	FALSE
56-87-1	2-Lysine	C(CCN)CC(C(=O)O)N	3.57711220632242	5.62441014003517	0.0248884585669726	FALSE	8.9999999999999993E-3	Intermediate (Class II)	6.59e-06	5.91E-08	2.438244e-01	Read-Across	9.79669458937322	in_silico	TRUE	0.9279	-2.949	FALSE	146.18756	FALSE	3	FALSE	4	FALSE	15.52	FALSE	14.6	FALSE
141-82-2	Propanedioic acid	C(C(=O)O)C(=O)O	4.11143533384584	6.74152404877404	0.744488197161735	FALSE	0.03	Low (Class I)	5.76e-05	1.35E-07	5.451037e+00	ToxCast	7.32185775000127	in_silico	TRUE	-0.4543	-0.299	FALSE	104.06146	FALSE	2	FALSE	4	FALSE	94.93	FALSE	68.98	FALSE
526-83-0	Butanedioic acid, 2,3-dihydroxy-	C(C(C(=O)O)O)(C(=O)O)O			0.0292109714326002		0.03	Low (Class I)			1.289119e-01	Read-Across	4.41313769042282	in_silico	TRUE	-2.1226	-2.238	FALSE	150.08684	FALSE	4	FALSE	6	FALSE	68.65	FALSE	49.1	FALSE
59-51-8	D2-Methionine	CSCCC(C(=O)O)N			0.0252617829879489		1.5E-3	High (Class III)			2.094836e-01	Read-Across	8.29251570374204	in_silico	FALSE	0.8517	-1.853	FALSE	149.21134	FALSE	2	FALSE	3	FALSE	33.32	FALSE	28.97	FALSE
74-93-1	Methanethiol	CS				TRUE	0.03	Low (Class I)	5.87	1.34E-04			2.16292325294448	in_silico	TRUE	0.546	0.947	FALSE	48.10746	FALSE	0	FALSE	0	FALSE	99.99	FALSE	28.52	FALSE
78-98-8	Propanal, 2-oxo-	CC(=O)C=O	4.365254523907	6.66183017814473	6.74757177635205	FALSE	0.03	Low (Class I)	0.000291	1.47E-06	2.668982e+01	ToxCast	3.95546981598871	in_silico	TRUE	-0.2257	-0.345	FALSE	72.06266	FALSE	0	FALSE	2	FALSE	99.77	FALSE	51.14	FALSE
67-56-1	Methanol	CO	-5.11311720165518	-0.108472296609418	0.000362226864035995	TRUE	0.03	Low (Class I)	47	4.65E-04	1.122530e-03	ToxCast	3.09897036094478	in_silico	TRUE	-0.3915	-0.499	FALSE	32.04186	FALSE	1	FALSE	1	FALSE	93.3	FALSE	25.08	FALSE
83-86-3
6917-35-7	Inositol	C1(C(C(C(C(C1O)O)O)O)O)O	2.62885789846045	5.06065617439345	0.0808371511916895	FALSE	0.03	Low (Class I)	0.00019	7.03E-07	4.145990e-01	Read-Across	5.12881157469026	in_silico	FALSE	-3.8346	-1.458	FALSE	180.15588	FALSE	6	TRUE	6	FALSE	25.25	FALSE	21.36	FALSE
103-84-4	Acetamide, N-phenyl-	CC(=O)NC1=CC=CC=C1	2.47730117680159	5.37696958011523	0.531219978593122	FALSE	0.03	Low (Class I)	0.00177	2.23E-06	1.418432e+00	Read-Across	2.67013949432406	in_silico	FALSE	1.718	0.606	FALSE	135.16316	FALSE	1	FALSE	2	FALSE	99.99	FALSE	55.01	FALSE
121053-11-0	Coconut oil, polymer with benzoic acid, glycerol, pentaerythritol and phthalic anhydride	C1=CC(=C[N+](=C1)C2C(C(C(O2)COP(=O)(O)OP(=O)(O)OCC3C(C(C(O3)N4C=NC5=C4N=CN=C5N)O)O)O)O)C(=O)N			0.15481245582284		1.5E-3	High (Class III)			2.771742e-01	Read-Across	1.79038674326092	in_silico	TRUE	-1.7344	-6.261	FALSE	664.433042	TRUE	8	TRUE	20	TRUE	12.15	FALSE	10.13	FALSE
58-68-4	Adenosine 5'-(trihydrogen diphosphate), 5'<<FAR'-ester with 1,4-dihydro-1-β-D-ribofuranosyl-3-pyridinecarboxamide	C1C=CN(C=C1C(=O)N)C2C(C(C(O2)COP(=O)(O)OP(=O)(O)OCC3C(C(C(O3)N4C=NC5=C4N=CN=C5N)O)O)O)O			0.0673674331382072		1.5E-3	High (Class III)			1.608243e-01	Read-Across	2.38727144063027	in_silico	TRUE	-1.467	-5.939	FALSE	665.440982	TRUE	8	TRUE	21	TRUE	13.62	FALSE	12.11	FALSE
91-20-3	Naphthalene	C1=CC=C2C=CC=CC2=C1	-4.02041574513778	-1.65794805462796	2.24208522627492e-05	TRUE	1.5E-3	High (Class III)	0.235	1.02E-03	4.000118e-03	ToxCast	178.410609348087	in_vitro	FALSE	2.8398	3.224	FALSE	128.17052	FALSE	0	FALSE	0	FALSE	99.99	FALSE	73.24	FALSE
7440-02-0	Nickel	[Ni]					1.5E-3	High (Class III)					1.06529692788562	in_silico	TRUE	0	0	FALSE	58.6934	FALSE	0	FALSE	0	FALSE	96.31	FALSE	21.12	FALSE
98-92-0	3-Pyridinecarboxamide	C1=CC(=CN=C1)C(=O)N	-0.151696971184217	4.3523610522827	10.0841446337557	TRUE	0.03	Low (Class I)	14.3	4.48E-04	2.570831e+01	ToxCast	2.54937919331716	in_silico	FALSE	0.8808	-1.236	FALSE	122.12464	FALSE	1	FALSE	3	FALSE	98.26	FALSE	55.46	FALSE
59-67-6	3-Pyridinecarboxylic acid	C1=CC(=CN=C1)C(=O)O	-3.23198745978305	2.22606473351269	0.0103163295735637	TRUE	8.9999999999999993E-3	Intermediate (Class II)	17.6	6.13E-05	4.374023e-02	ToxCast	4.23990228189899	in_vitro	FALSE	0.7798	-0.508	FALSE	123.1094	FALSE	1	FALSE	3	FALSE	84.15	FALSE	67.43	FALSE
7697-37-2	Nitric acid	[N+](=O)(O)[O-]					1.5E-3	High (Class III)					9.2930198525392	in_silico	TRUE	0.1755	-0.142	FALSE	63.01284	FALSE	1	FALSE	0	FALSE	98.26	FALSE	74.05	FALSE
10102-43-9	Nitrogen oxide (NO)	N=O					0.03	Low (Class I)					2.00316485263988	in_silico	TRUE	0.4313	0.028	FALSE	31.01404	FALSE	1	FALSE	0	FALSE	66.08	FALSE	17.11	FALSE
7727-37-9	Nitrogen	N#N					1.5E-3	High (Class III)					6.27297687475886	in_silico	TRUE	0.03016	0	FALSE	28.0134	FALSE	0	FALSE	2	FALSE	91.92	FALSE	41.42	FALSE
10024-97-2	Nitrogen oxide (N2O)	[N-]=[N+]=O					1.5E-3	High (Class III)					5.43455964114991	in_silico	TRUE	0.06366	0.137	FALSE	44.0128	FALSE	0	FALSE	1	FALSE	87.95	FALSE	46.53	FALSE
121-69-7	Benzenamine, N,N-dimethyl-	CN(C)C1=CC=CC=C1	3.33502108474836	5.19919300570994	2.7684141095018	FALSE	0.03	Low (Class I)	0.00128	1.75E-05	6.549035e+00	ToxCast	2.36562690136843	in_silico	FALSE	1.7526	1.561	FALSE	121.17964	FALSE	0	FALSE	1	FALSE	100	FALSE	51.63	FALSE
111-87-5	1-Octanol	CCCCCCCCO	-1.56159348347579	1.2527699395623	0.111137734598905	TRUE	0.03	Low (Class I)	4.05	6.21E-03	3.835154e-01	ToxCast	3.45081173308672	in_silico	TRUE	2.3392	3.127	FALSE	130.22792	FALSE	1	FALSE	1	FALSE	100	FALSE	52.31	FALSE
7732-18-5	Water	O					0.03	Low (Class I)					2.70908860508889	in_silico	TRUE	-0.0643	-0.467	FALSE	18.01528	FALSE	1	FALSE	1	FALSE	83.2	FALSE	14.1	FALSE
65-86-1	4-Pyrimidinecarboxylic acid, 1,2,3,6-tetrahydro-2,6-dioxo-	C1=C(NC(=O)NC1=O)C(=O)O	0.813134667260283	3.49641416608646	0.000583347189732282	FALSE	0.03	Low (Class I)	8.97e-05	1.86E-07	2.906296e-03	ToxCast	4.98210405783234	in_silico	FALSE	-1.2386	-1.247	FALSE	156.09626	FALSE	3	FALSE	6	FALSE	90.49	FALSE	65.15	FALSE
328-42-7	Butanedioic acid, oxo-	C(C(=O)C(=O)O)C(=O)O	1.929097961912	4.66894084945083	0.0141845131090877	FALSE	0.03	Low (Class I)	0.000167	3.04E-07	6.984605e-02	ToxCast	4.92410598207412	in_silico	FALSE	-0.8852	-0.645	FALSE	132.07156	FALSE	2	FALSE	5	FALSE	98.07	FALSE	69.85	FALSE
144-62-7	Ethanedioic acid	C(=O)(C(=O)O)O	1.67940820842404	4.42613017057763	0.0231819490505928	FALSE	8.9999999999999993E-3	Intermediate (Class II)	0.000485	8.69E-07	1.348366e-01	ToxCast	5.81644994516754	in_silico	TRUE	-0.8444	-0.688	FALSE	90.03488	FALSE	2	FALSE	4	FALSE	99.36	FALSE	65.31	FALSE
471-47-6	Acetic acid, aminooxo-	C(=O)(C(=O)O)N	2.86860144676991	5.75751382205884	0.164780683518273	FALSE	1.5E-3	High (Class III)	0.000223	2.88E-07	7.347297e-01	Read-Across	4.45883410722504	in_silico	TRUE	-0.7434	-1.416	FALSE	89.05012	FALSE	2	FALSE	4	FALSE	98.54	FALSE	63.36	FALSE
27025-41-8	Glycine, L-γ-glutamyl-L-cysteinyl-, bimol. (2—>2')-disulfide	C(CC(=O)NC(CSSCC(C(=O)NCC(=O)O)NC(=O)CCC(C(=O)O)N)C(=O)NCC(=O)O)C(C(=O)O)N			0.0102441843441937		1.5E-3	High (Class III)			3.025976e-02	ToxCast	2.95384741430044	in_silico	TRUE	-0.9126	-6.622	FALSE	612.63108	TRUE	10	TRUE	18	TRUE	9.76	TRUE	8.96	TRUE
7782-44-7	Oxygen	O=O					0.03	Low (Class I)					2.83296731546743	in_silico	TRUE	0.067	-0.798	FALSE	31.9988	FALSE	0	FALSE	2	FALSE	92.3	FALSE	24.77	FALSE
150-13-0	Benzoic acid, 4-amino-	C1=CC(=CC=C1C(=O)O)N	2.52583494873874	5.46421699261319	0.220160188299133	FALSE	0.03	Low (Class I)	0.000656	7.56E-07	2.641999e+00	ToxCast	12.0003498101852	in_vitro	FALSE	1.5482	-0.143	FALSE	137.13598	FALSE	2	FALSE	3	FALSE	94.28	FALSE	79.45	FALSE
100-02-7	Phenol, 4-nitro-	C1=CC(=CC=C1[N+](=O)[O-])O	-1.98734997567122	1.00085849959923	0.000112221616959493	TRUE	1.5E-3	High (Class III)	0.0109	1.12E-05	7.321905e-04	ToxCast	6.52450507415408	in_vitro	FALSE	1.8236	0.952	FALSE	139.1088	FALSE	1	FALSE	1	FALSE	99.99	FALSE	93.4	FALSE
57-10-3	Hexadecanoic acid	CCCCCCCCCCCCCCCC(=O)O	-0.848386967928918	3.06849130354866	0.0181477589475514	TRUE	0.03	Low (Class I)	0.128	1.55E-05	6.124731e+00	ToxCast	337.492392960791	in_silico	TRUE	5.5523	7.57	TRUE	256.42408	FALSE	1	FALSE	2	FALSE	99.84	FALSE	94.77	FALSE
599-04-2	2(3H)-Furanone, dihydro-3-hydroxy-4,4-dimethyl-, (R)-	CC1(COC(=O)C1O)C	3.64227888784165	5.77200140432596	0.934670401568322	FALSE	0.03	Low (Class I)	0.000213	1.58E-06	4.358562e+00	Read-Across	4.66320743298885	in_silico	FALSE	-0.0697	0.576	FALSE	130.1418	FALSE	1	FALSE	3	FALSE	99.64	FALSE	71.92	FALSE
87-86-5	Phenol, pentachloro-	C1(=C(C(=C(C(=C1Cl)Cl)Cl)Cl)Cl)O	5.97652097007635	8.63876816738763	0.0644213591135804	FALSE	1.5E-3	High (Class III)	6.8e-08	1.48E-10	1.732278e+00	ToxCast	26.8898077062753	in_vitro	FALSE	4.6592	3.62	FALSE	266.33654	FALSE	1	FALSE	1	FALSE	99.99	FALSE	94.37	FALSE
150-30-1	D2-Phenylalanine	C1=CC=C(C=C1)CC(C(=O)O)N	4.47794775429779	7.04619343752084	2.96964611734302	FALSE	0.03	Low (Class I)	9.88e-05	2.67E-07	2.937309e+01	ToxCast	9.89110832964096	in_silico	FALSE	1.3413	-1.575	FALSE	165.18914	FALSE	2	FALSE	3	FALSE	52.4	FALSE	47.04	FALSE
85-01-8	Phenanthrene	C1=CC=C2C(=C1)C=CC3=CC=CC=C32	0.648286861831644	1.61421768668378	3.43482141562734e-05	FALSE	1.5E-3	High (Class III)	7.72e-06	8.35E-07	6.107742e-03	ToxCast	177.818319877982	in_silico	FALSE	3.993	4.366	FALSE	178.2292	FALSE	0	FALSE	0	FALSE	24.61	FALSE	14.19	FALSE
108-95-2	Phenol	C1=CC=C(C=C1)O	-0.514837892940521	3.11443661333673	0.412568319406736	TRUE	0.03	Low (Class I)	1.35	3.17E-04	3.722505e+00	ToxCast	9.02276094263046	in_vitro	TRUE	1.3922	0.946	FALSE	94.11124	FALSE	1	FALSE	1	FALSE	100	FALSE	52.34	FALSE
122-78-1	Benzeneacetaldehyde	C1=CC=C(C=C1)CC=O	3.37618258575741	6.04497008143897	3.13874849152397	FALSE	0.03	Low (Class I)	0.00132	2.83E-06	9.132646e+00	ToxCast	2.90964559313635	in_silico	FALSE	1.428	1.667	FALSE	120.14852	FALSE	0	FALSE	1	FALSE	100	FALSE	59.73	FALSE
103-82-2	Benzeneacetic acid	C1=CC=C(C=C1)CC(=O)O	1.88964148788851	4.5054640589593	0.845411178469256	FALSE	0.03	Low (Class I)	0.0109	2.64E-05	1.924675e+01	ToxCast	22.7661455306678	in_silico	FALSE	1.3137	1.253	FALSE	136.14792	FALSE	1	FALSE	2	FALSE	99.86	FALSE	90.6	FALSE
64-04-0	Benzeneethanamine	C1=CC=C(C=C1)CCN	2.86671030547502	4.71717807493881	0.173629014402692	FALSE	0.03	Low (Class I)	0.000236	3.33E-06	5.994354e-01	Read-Across	3.45239163807189	in_silico	FALSE	1.8881	1.106	FALSE	121.17964	FALSE	1	FALSE	1	FALSE	98.03	FALSE	52.76	FALSE
7664-38-2	Phosphoric acid	OP(=O)(O)O			0.683228292188121		0.03	Low (Class I)			2.301861e+00	ToxCast	3.3690953560538	in_silico	TRUE	-0.9286	-2.247	FALSE	97.995181	FALSE	3	FALSE	4	FALSE	83.23	FALSE	54.26	FALSE
88-99-3	1,2-Benzenedicarboxylic acid	C1=CC=C(C(=C1)C(=O)O)C(=O)O				FALSE	0.03	Low (Class I)	0.00183	1.29E-06			15.1716213914955	in_silico	FALSE	1.083	0.304	FALSE	166.13084	FALSE	2	FALSE	4	FALSE	98.19	FALSE	87.8	FALSE
98-98-6	2-Pyridinecarboxylic acid	C1=CC=NC(=C1)C(=O)O	0.362797141540523	3.35216871499803	0.0102371719963846	TRUE	1.5E-3	High (Class III)	0.00444	4.55E-06	5.902704e-02	Read-Across	5.76595007833521	in_silico	FALSE	0.7798	-0.102	FALSE	123.1094	FALSE	1	FALSE	3	FALSE	92.19	FALSE	74.4	FALSE
1190-94-9	L-Lysine, 5-hydroxy-, (5R)-	C(CC(C(=O)O)N)C(CN)O			0.242023367837042		1.5E-3	High (Class III)			2.055440e+00	Read-Across	8.49273342834141	in_silico	TRUE	-0.1013	-3.979	FALSE	162.18696	FALSE	4	FALSE	5	FALSE	13.29	FALSE	12.56	FALSE
57-55-6	1,2-Propanediol	CC(CO)O	-5.61806159004845	-0.858656079695944	0.000797565581553881	TRUE	0.03	Low (Class I)	331	5.76E-03	2.818861e-03	ToxCast	3.53433067809218	in_silico	TRUE	-0.6405	-0.748	FALSE	76.09442	FALSE	2	FALSE	2	FALSE	97.82	FALSE	60.73	FALSE
71-23-8	1-Propanol	CCCO	0.863565144229665	4.31219786113789	8.61880692633759	TRUE	0.03	Low (Class I)	1.18	4.20E-04	2.528809e+01	ToxCast	2.93405873027195	in_silico	TRUE	0.3887	0.282	FALSE	60.09502	FALSE	1	FALSE	1	FALSE	99.91	FALSE	35.37	FALSE
79-09-4	Propanoic acid	CCC(=O)O	-1.43448182125424	2.82079068384907	1.15832047447052	TRUE	0.03	Low (Class I)	31.5	1.75E-03	9.026340e+00	ToxCast	7.79260998119018	in_silico	TRUE	0.481	0.173	FALSE	74.07854	FALSE	1	FALSE	2	FALSE	99.31	FALSE	76.49	FALSE
110-86-1	Pyridine	C1=CC=NC=C1	1.34013110212126	4.47651299007147	1.54283761643246	TRUE	1.5E-3	High (Class III)	0.0705	5.15E-05	5.606233e+00	ToxCast	3.63371523656349	in_silico	TRUE	1.0816	-0.041	FALSE	79.0999	FALSE	0	FALSE	1	FALSE	99.99	FALSE	36.52	FALSE
54-47-7	4-Pyridinecarboxaldehyde, 3-hydroxy-2-methyl-5-[(phosphonooxy)methyl]-	CC1=NC=C(C(=C1O)C=O)COP(=O)(O)O			0.0890002035685636		0.03	Low (Class I)			4.423301e-01	Read-Across	4.96998738449427	in_silico	FALSE	0.5174	-1.983	FALSE	247.141861	FALSE	3	FALSE	7	FALSE	77.84	FALSE	65.56	FALSE
65-23-6	3,4-Pyridinedimethanol, 5-hydroxy-6-methyl-	CC1=NC=C(C(=C1O)CO)CO	1.93862964216098	4.73358791636053	0.0306481558904673	FALSE	0.03	Low (Class I)	0.000353	5.66E-07	5.265052e-01	ToxCast	17.1790163541194	in_silico	FALSE	0.0802000000000002	-1.224	FALSE	169.17784	FALSE	3	FALSE	4	FALSE	99.38	FALSE	74.13	FALSE
87-66-1	1,2,3-Benzenetriol	C1=CC(=C(C(=C1)O)O)O	2.7701466214616	5.7532786961743	5.94932912017084	FALSE	0.03	Low (Class I)	0.0101	1.05E-05	1.383698e+01	ToxCast	2.32580547521919	in_silico	FALSE	0.8034	1.163	FALSE	126.11004	FALSE	3	FALSE	3	FALSE	99.99	FALSE	55.45	FALSE
127-17-3	Propanoic acid, 2-oxo-	CC(=O)C(=O)O	-1.27094540537907	1.51580601676649	0.000327948778017674	FALSE	0.03	Low (Class I)	0.00612	1.00E-05	2.085613e-03	ToxCast	6.35957081750043	in_silico	TRUE	-0.34	-0.426	FALSE	88.06206	FALSE	1	FALSE	3	FALSE	99.59	FALSE	66.64	FALSE
75-18-3	Methane, thiobis-	CSC				TRUE	0.03	Low (Class I)	0.0696	3.13E-05			1.06080212633423	in_silico	TRUE	0.9792	1.311	FALSE	62.13404	FALSE	0	FALSE	0	FALSE	100	FALSE	16.41	FALSE
638-23-3	2-Cysteine, S-(carboxymethyl)-	C(C(C(=O)O)N)SCC(=O)O			0.022167769652477		1.5E-3	High (Class III)			2.047751e-01	Read-Across	9.23751459218593	in_silico	FALSE	-0.0836	-3.094	FALSE	179.19426	FALSE	3	FALSE	5	FALSE	49.24	FALSE	45.39	FALSE
107-97-1	Glycine, N-methyl-	CNCC(=O)O	2.32216246028068	4.40076886245629	0.0317058207503488	FALSE	0.03	Low (Class I)	0.000151	1.26E-06	3.292480e-01	Read-Across	10.3844554172967	in_silico	TRUE	-0.3187	-0.794	FALSE	89.09318	FALSE	2	FALSE	3	FALSE	36.6	FALSE	29.62	FALSE
7783-00-8	Selenious acid	O[Se](=O)O			0.128864295258623		1.5E-3	High (Class III)			6.290981e-01	ToxCast	4.88186518474096	in_silico	TRUE	-0.8532	-0.235	FALSE	128.97408	FALSE	2	FALSE	3	FALSE	69.71	FALSE	49.84	FALSE
7782-99-2	Sulfurous acid	OS(=O)O					0.03	Low (Class I)					17.9249621452756	in_silico	TRUE	0.5468	-2.708	FALSE	82.07908	FALSE	2	FALSE	3	FALSE	88.27	FALSE	80.76	FALSE
124-20-9	1,4-Butanediamine, N-(3-aminopropyl)-	C(CCNCCCN)CN	2.75276756407329	4.98390638945988	0.142615950257508	FALSE	0.03	Low (Class I)	0.000252	1.48E-06	1.912409e+00	Read-Across	13.4094998065659	in_silico	TRUE	1.4552	-0.654	FALSE	145.24586	FALSE	3	FALSE	3	FALSE	52.76	FALSE	49.94	FALSE
68956-56-9	Hydrocarbons, terpene processing by-products	C(CCNCCCN)CNCCCN			0.1314693452366		0.03	Low (Class I)			1.912409e+00	Read-Across	14.5464211513311	in_silico	TRUE	1.8258	-0.682	FALSE	202.34024	FALSE	4	FALSE	4	FALSE	55.72	FALSE	53.76	FALSE
110-15-6	Butanedioic acid	C(CC(=O)O)C(=O)O	3.27310164823532	7.04555448252019	19.8795941567145	FALSE	0.03	Low (Class I)	0.0106	1.79E-06	1.212755e+02	ToxCast	6.10050052228619	in_silico	TRUE	-0.0642	-0.71	FALSE	118.08804	FALSE	2	FALSE	4	FALSE	96.46	FALSE	69.49	FALSE
7664-93-9	Sulfuric acid	OS(=O)(=O)O					0.03	Low (Class I)					7.1598172132625	in_silico	TRUE	0.428	-1.764	FALSE	98.07848	FALSE	2	FALSE	4	FALSE	86.6	FALSE	68.74	FALSE
7446-09-5	Sulfur dioxide	O=S=O					1.5E-3	High (Class III)					0.491993813033783	in_silico	TRUE	0.4106	-0.543	FALSE	64.0638	FALSE	0	FALSE	2	FALSE	85.2	FALSE	8.28	TRUE
107-35-7	Ethanesulfonic acid, 2-amino-	C(CS(=O)(=O)O)N	1.21822565956167	4.38672876707844	0.00229742033082361	FALSE	0.03	Low (Class I)	0.000139	9.43E-08	1.029425e-02	ToxCast	4.48078784316659	in_silico	FALSE	0.614	-1.678	FALSE	125.14688	FALSE	2	FALSE	4	FALSE	29.51	FALSE	24.29	FALSE
110-01-0	Thiophene, tetrahydro-	C1CCSC1	1.93073934458611	5.63615539648975	46.2955421153096	TRUE	1.5E-3	High (Class III)	0.543	1.07E-04	6.543019e+01	ToxCast	1.4133151064869	in_silico	TRUE	1.5134	1.687	FALSE	88.17132	FALSE	0	FALSE	0	FALSE	100	FALSE	34.8	FALSE
68-11-1	Acetic acid, mercapto-	C(C(=O)O)S	-0.0261599037847302	4.37709032191545	0.0135582172330233	FALSE	0.03	Low (Class I)	0.0144	5.69E-07	9.232895e-02	ToxCast	6.80981499186601	in_silico	TRUE	0.000800000000000023	0.064	FALSE	92.11696	FALSE	1	FALSE	2	FALSE	98.92	FALSE	77.04	FALSE
137-00-8	5-Thiazoleethanol, 4-methyl-	CC1=C(SC=N1)CCO	1.56576181414685	4.24651370557556	0.326351339811641	TRUE	1.5E-3	High (Class III)	0.00887	1.85E-05	1.322741e+00	Read-Across	4.05311808540409	in_silico	FALSE	0.9863	0.124	FALSE	143.20676	FALSE	1	FALSE	2	FALSE	99.95	FALSE	65.59	FALSE
108-88-3	Benzene, methyl-	CC1=CC=CC=C1				TRUE	0.03	Low (Class I)	48.4	3.98E-04			8.67859677404172	in_silico	TRUE	1.995	2.474	FALSE	92.13842	FALSE	0	FALSE	0	FALSE	100	FALSE	54.72	FALSE
75-50-3	Methanamine, N,N-dimethyl-	CN(C)C	2.8601488369563	6.45084732589364	18.0446384178006	FALSE	0.03	Low (Class I)	0.0249	6.39E-06	5.745506e+01	ToxCast	3.18405184155083	in_silico	TRUE	0.1778	0.063	FALSE	59.11026	FALSE	0	FALSE	1	FALSE	94.62	FALSE	48.94	FALSE
54-12-6	D2-Tryptophan	C1=CC=C2C(=C1)C(=CN2)CC(C(=O)O)N	3.57996505484636	6.45535898350282	2.48243700196042	FALSE	1.5E-3	High (Class III)	0.000653	8.70E-07	2.235453e+01	ToxCast	9.00507315237756	in_silico	FALSE	1.8226	-2.023	FALSE	204.22518	FALSE	3	FALSE	4	FALSE	44.69	FALSE	40.27	FALSE
7783-03-1	Tungstate (WO4²-), dihydrogen, (ß-4)-	O[W](=O)(=O)O					1.5E-3	High (Class III)					1.71425659703408	in_silico	TRUE	-0.5912	-0.798	FALSE	249.85348	FALSE	2	FALSE	4	FALSE	68.92	FALSE	42.45	FALSE
66-22-8	2,4(1H,3H)-Pyrimidinedione	C1=CNC(=O)NC1=O	4.22736388975986	6.68714258873343	1.36725307565716	FALSE	0.03	Low (Class I)	8.1e-05	2.81E-07	2.549734e+00	ToxCast	1.86485854066697	in_silico	FALSE	-0.9368	-0.875	FALSE	112.08676	FALSE	2	FALSE	4	FALSE	96.36	FALSE	52.81	FALSE
69-93-2	1H-Purine-2,6,8(3H)-trione, 7,9-dihydro-	C12=C(NC(=O)N1)NC(=O)NC2=O	2.33498270679911	5.69999501312996	0.63148866277861	FALSE	0.03	Low (Class I)	0.00292	1.26E-06	3.030058e+00	ToxCast	4.7982770707949	in_silico	TRUE	-1.7672	-1.191	FALSE	168.11026	FALSE	4	FALSE	7	FALSE	67.98	FALSE	49.03	FALSE
57-13-6	Urea	C(=O)(N)N	0.357016725899019	7.07330308973406	0.698481810618283	TRUE	0.03	Low (Class I)	0.307	5.90E-08	4.305292e+00	ToxCast	6.16378472767753	in_silico	TRUE	0.4244	-1.686	FALSE	60.05526	FALSE	2	FALSE	3	FALSE	53.62	FALSE	32.83	FALSE
516-06-3	D2-Valine	CC(C)C(C(=O)O)N	2.18488598189201	4.56521704550585	0.0221949412609571	FALSE	0.03	Low (Class I)	0.000145	6.04E-07	2.264857e-01	Read-Across	10.2043831876983	in_silico	FALSE	0.7546	-2.169	FALSE	117.14634	FALSE	2	FALSE	3	FALSE	31.62	FALSE	28.88	FALSE
121-33-5	Benzaldehyde, 4-hydroxy-3-methoxy-	COC1=C(C=CC(=C1)C=O)O	2.77968192810088	5.58935022993059	1.56550794494193	FALSE	0.03	Low (Class I)	0.0026	4.03E-06	2.242955e-01	ToxCast	0.143273324580293	in_vitro	FALSE	1.2133	0.321	FALSE	152.14732	FALSE	1	FALSE	3	FALSE	99.99	FALSE	78.58	FALSE
69-89-6	1H-Purine-2,6-dione, 3,7-dihydro-	C1=NC2=C(N1)C(=O)NC(=O)N2			0.14610382973735		0.03	Low (Class I)			5.189000e-01	Read-Across	3.55158405418137	in_silico	FALSE	-1.0605	-0.654	FALSE	152.11086	FALSE	3	FALSE	6	FALSE	84.83	FALSE	54.52	FALSE
8001-76-1	Catechu (resin)	C1C(C(OC2=CC(=CC(=C21)O)O)C3=CC(=C(C=C3)O)O)O			2.16486839400997		1.5E-3	High (Class III)			6.960515e+00	Read-Across	3.21521402456716	in_silico	FALSE	1.5461	0.584	FALSE	290.26806	FALSE	5	FALSE	6	FALSE	98.61	FALSE	76.21	FALSE
23333-91-7	4a(2H)-Naphthalenol, octahydro-4,8a-dimethyl-	CC1CCCC2(C1(CCCC2)O)C	3.26307869548512	4.83652347496449	0.339039578933681	FALSE	1.5E-3	High (Class III)	0.000185	4.94E-06	2.137733e+00	Read-Across	6.30525975066562	in_silico	FALSE	3.1178	3.322	FALSE	182.30248	FALSE	1	FALSE	1	FALSE	100	FALSE	53.8	FALSE
55-10-7	Benzeneacetic acid, α,4-dihydroxy-3-methoxy-	COC1=C(C=CC(=C1)C(C(=O)O)O)O	2.29666250698492	4.81688500862152	0.0322737923189275	FALSE	0.03	Low (Class I)	0.000163	4.92E-07	1.894340e-01	Read-Across	5.869590810124	in_silico	FALSE	0.5188	-0.902	FALSE	198.1727	FALSE	3	FALSE	5	FALSE	98.47	FALSE	83.89	FALSE
1490-04-6	Cyclohexanol, 5-methyl-2-(1-methylethyl)-	CC1CCC(C(C1)O)C(C)C	-3.50733186649386	-0.306551459399683	3.54464694546945e-06	FALSE	0.03	Low (Class I)	0.0114	7.18E-06	1.508377e-05	ToxCast	4.255366447886	in_silico	FALSE	2.4395	3.211	FALSE	156.2652	FALSE	1	FALSE	1	FALSE	100	FALSE	64.18	FALSE
90-64-2	Benzeneacetic acid, α-hydroxy-	C1=CC=C(C=C1)C(C(=O)O)O	2.12487804633282	4.9239632035521	0.135980990407064	FALSE	0.03	Low (Class I)	0.00102	1.62E-06	1.242265e+00	Read-Across	9.13557963854136	in_silico	FALSE	0.8046	-0.16	FALSE	152.14732	FALSE	2	FALSE	3	FALSE	98.66	FALSE	85.75	FALSE
22204-53-1	2-Naphthaleneacetic acid, 6-methoxy-α-methyl-, (αS)-	CC(C1=CC2=C(C=C1)C=C(C=C2)OC)C(=O)O	1.40814207023487	4.43943442848877	0.0478612103302505	TRUE	1.5E-3	High (Class III)	0.00187	1.74E-06	2.989617e+01	ToxCast	624.642921619924	in_vitro	FALSE	3.0365	1.794	FALSE	230.25916	FALSE	1	FALSE	3	FALSE	99.98	FALSE	96.86	FALSE
66-71-7	1,10-Phenanthroline	C1=CC2=C(C3=C(C=CC=N3)C=C2)N=C1	-1.22687112864363	3.57414300469951	0.0693928513495166	TRUE	1.5E-3	High (Class III)	1.17	1.85E-05	5.600770e-01	ToxCast	8.07110467617265	in_silico	FALSE	2.783	0.51	FALSE	180.20532	FALSE	0	FALSE	2	FALSE	100	FALSE	67.85	FALSE
82-76-8	1-Naphthalenesulfonic acid, 8-(phenylamino)-	C1=CC=C(C=C1)NC2=CC=CC3=C2C(=CC=C3)S(=O)(=O)O	1.97281352272887	4.53279559008332	0.003785462950794	FALSE	0.03	Low (Class I)	4.03e-05	1.11E-07	2.307257e+00	Read-Across	609.505300560557	in_silico	FALSE	4.9839	0.952	FALSE	299.34432	FALSE	2	FALSE	4	FALSE	86.27	FALSE	83.21	FALSE
616-47-7	1H-Imidazole, 1-methyl-	CN1C=CN=C1	2.68650395045734	5.22947251451936	0.383337189124302	FALSE	1.5E-3	High (Class III)	0.000789	2.26E-06	7.616184e-01	ToxCast	1.98681074606541	in_silico	TRUE	0.4201	0.266	FALSE	82.10384	FALSE	0	FALSE	2	FALSE	92.81	FALSE	37.43	FALSE
366-18-7	2,2'-Bipyridine	C1=CC=NC(=C1)C2=CC=CC=N2	4.63949548358274	6.91363873495791	5.18850745407332	FALSE	1.5E-3	High (Class III)	0.000119	6.33E-07	1.223483e+01	ToxCast	2.35806424213795	in_silico	FALSE	2.1436	0.484	FALSE	156.18392	FALSE	0	FALSE	2	FALSE	100	FALSE	54.15	FALSE
118-79-6	Phenol, 2,4,6-tribromo-	C1=C(C=C(C(=C1Br)O)Br)Br	-1.17529553086271	4.26472240178284	0.0741357094593692	TRUE	1.5E-3	High (Class III)	1.11	4.03E-06	8.290732e+00	ToxCast	111.831829258591	in_silico	FALSE	3.6797	2.994	FALSE	330.79942	FALSE	1	FALSE	1	FALSE	100	FALSE	94.71	FALSE
94-75-7	Acetic acid, (2,4-dichlorophenoxy)-	C1=CC(=C(C=C1Cl)Cl)OCC(=O)O	-3.74413328663526	-1.8606388557067	2.57752419701798e-08	FALSE	1.5E-3	High (Class III)	0.000143	1.87E-06	1.022346e-05	ToxCast	396.638750326527	in_vitro	FALSE	2.4568	1.592	FALSE	221.03744	FALSE	1	FALSE	3	FALSE	99.96	FALSE	94.82	FALSE
51-28-5	Phenol, 2,4-dinitro-	C1=CC(=C(C=C1[N+](=O)[O-])[N+](=O)[O-])O	-0.449226982215806	2.51748185105782	0.00129382161104263	TRUE	1.5E-3	High (Class III)	0.00364	3.93E-06	1.012096e+00	ToxCast	782.252826049109	in_vitro	TRUE	2.255	2.027	FALSE	184.10636	FALSE	1	FALSE	1	FALSE	99.92	FALSE	97.11	FALSE
115-69-5	1,3-Propanediol, 2-amino-2-methyl-	CC(CO)(CO)N	2.52004004533292	4.90421747426213	0.0874266827159329	FALSE	0.03	Low (Class I)	0.000264	1.09E-06	4.762731e-01	Read-Across	5.44768636688481	in_silico	TRUE	-0.6113	-1.53	FALSE	105.13564	FALSE	3	FALSE	3	FALSE	56.77	FALSE	46.35	FALSE
60-24-2	Ethanol, 2-mercapto-	C(CS)O	0.565314825238858	3.77516280122774	0.297346821189876	TRUE	0.03	Low (Class I)	0.0809	4.99E-05	8.974294e-01	Read-Across	3.01812301223897	in_silico	TRUE	-0.0914999999999999	0.173	FALSE	78.13344	FALSE	1	FALSE	1	FALSE	99.66	FALSE	46.92	FALSE
61-82-5	1H?-1,2,4-Triazol-3-amine	C1=NNC(=N1)N	3.86465627203735	6.59655068821845	1.65487315505713	FALSE	1.5E-3	High (Class III)	0.000226	4.19E-07	4.038026e+00	ToxCast	2.4400815905276	in_silico	TRUE	-0.0319	-0.39	FALSE	84.07996	FALSE	2	FALSE	4	FALSE	81.52	FALSE	42.86	FALSE
151-18-8	Propanenitrile, 3-amino-	C(CN)C#N	2.89344075869081	5.46480412739825	0.111103847828321	FALSE	1.5E-3	High (Class III)	0.000142	3.81E-07	4.408992e-01	Read-Across	3.96835230920754	in_silico	TRUE	0.55908	-0.915	FALSE	70.09314	FALSE	1	FALSE	2	FALSE	83.87	FALSE	50.15	FALSE
5332-73-0	1-Propanamine, 3-methoxy-	COCCCN	-0.076456258598903	4.20730127076279	0.0702729200262503	TRUE	0.03	Low (Class I)	0.0838	4.36E-06	4.735656e-01	Read-Across	6.73895283535273	in_silico	TRUE	0.6819	-0.398	FALSE	89.13624	FALSE	1	FALSE	2	FALSE	82.05	FALSE	68.25	FALSE
56-49-5	Benz[j]aceanthrylene, 1,2-dihydro-3-methyl-	CC1=C2CCC3=C2C(=CC4=C3C=CC5=CC=CC=C54)C=C1	2.193698368829	4.58698101938837	0.579525136594141	TRUE	1.5E-3	High (Class III)	0.00371	1.50E-05	5.779328e-01	ToxCast	0.99725231831798	in_silico	FALSE	5.5532	6.134	TRUE	268.35174	FALSE	0	FALSE	0	FALSE	0.56	TRUE	0.0694	TRUE
13331-27-6	Boronic acid, (3-nitrophenyl)-	B(C1=CC(=CC=C1)[N+](=O)[O-])(O)O	2.70961206791553	5.48829521607773	0.041863352060857	FALSE	1.5E-3	High (Class III)	8.17e-05	1.36E-07	2.874110e-01	Read-Across	6.86545516030152	in_silico	FALSE	-0.2022	0.013	FALSE	166.92714	FALSE	2	FALSE	2	FALSE	99.81	FALSE	83.04	FALSE
1742-95-6	1H-Benz[de]isoquinoline-1,3(2H)-dione, 6-amino-	C1=CC2=C(C=CC3=C2C(=C1)C(=O)NC3=O)N			0.0639748093015078		1.5E-3	High (Class III)			1.187631e+00	Read-Across	18.5640519820385	in_silico	FALSE	1.6427	-0.361	FALSE	212.20412	FALSE	2	FALSE	4	FALSE	98.39	FALSE	89.68	FALSE
504-24-5	4-Pyridinamine	C1=CN=CC=C1N	2.0692761878461	4.90360604444396	0.840998730065311	TRUE	1.5E-3	High (Class III)	0.00717	1.05E-05	3.619163e+00	Read-Across	4.30341083274929	in_silico	TRUE	1.245	-0.533	FALSE	94.11454	FALSE	1	FALSE	2	FALSE	73.47	FALSE	47.25	FALSE
95-88-5	1,3-Benzenediol, 4-chloro-	C1=CC(=C(C=C1O)O)Cl	2.82526990202241	5.86470664129188	0.192602712867141	FALSE	1.5E-3	High (Class III)	0.000288	2.63E-07	1.215117e+00	Read-Across	6.30893087629816	in_silico	FALSE	1.7512	1.231	FALSE	144.5557	FALSE	2	FALSE	2	FALSE	99.99	FALSE	81.23	FALSE
59-50-7	Phenol, 4-chloro-3-methyl-	CC1=C(C=CC(=C1)O)Cl	-0.4833902661353	3.0198165568986	0.0219804131861938	TRUE	1.5E-3	High (Class III)	0.0669	2.10E-05	4.111608e+00	ToxCast	187.057800688172	in_vitro	FALSE	2.354	1.493	FALSE	142.58288	FALSE	1	FALSE	1	FALSE	100	FALSE	71.95	FALSE
306-08-1	Benzeneacetic acid, 4-hydroxy-3-methoxy-	COC1=C(C=CC(=C1)CC(=O)O)O	2.82572084420867	5.43623993961875	0.13188247839332	FALSE	0.03	Low (Class I)	0.000197	4.83E-07	1.216969e+00	Read-Across	9.22767959824009	in_silico	FALSE	1.0279	0.0890000000000001	FALSE	182.1733	FALSE	2	FALSE	4	FALSE	99.73	FALSE	88.52	FALSE
104-40-5	Phenol, 4-nonyl-	CCCCCCCCCC1=CC=C(C=C1)O	2.92587809181465	5.31966214071553	2.19205496636881	FALSE	0.03	Low (Class I)	0.0026	1.05E-05	7.346360e+00	ToxCast	3.35135762520599	in_silico	FALSE	4.6853	5.785	TRUE	220.35046	FALSE	1	FALSE	1	FALSE	96.62	FALSE	19.67	FALSE
57-41-0	2,4-Imidazolidinedione, 5,5-diphenyl-	C1=CC=C(C=C1)C2(C(=O)NC(=O)N2)C3=CC=CC=C3	1.31966914601148	4.58465403749082	0.0434242654695401	TRUE	1.5E-3	High (Class III)	0.00208	1.13E-06	1.491079e+00	ToxCast	34.3374529179991	in_vitro	FALSE	2.4272	1.417	FALSE	252.26798	FALSE	2	FALSE	4	FALSE	99.98	FALSE	82.25	FALSE
30007-47-7	1,3-Dioxane, 5-bromo-5-nitro-	C1C(COCO1)([N+](=O)[O-])Br	2.65486071630824	5.69497793951622	6.14327030817693	TRUE	1.5E-3	High (Class III)	0.0136	1.24E-05	2.233297e+01	ToxCast	3.63535589726224	in_silico	TRUE	0.8818	0.264	FALSE	211.99874	FALSE	0	FALSE	2	FALSE	99.88	FALSE	69.09	FALSE
148-24-3	8-Quinolinol	C1=CC2=C(C(=C1)O)N=CC=C2	1.80135002824364	4.48328669328088	0.142407396265694	TRUE	1.5E-3	High (Class III)	0.00225	4.68E-06	4.398804e-01	ToxCast	3.08888704569712	in_vitro	FALSE	1.9404	0.582	FALSE	145.15798	FALSE	1	FALSE	2	FALSE	100	FALSE	72.78	FALSE
37517-30-9	Butanamide,N-[3-acetyl-4-[2-hydroxy-3-[(1-methylethyl)amino]propoxy]phenyl]-	CCCC(=O)NC1=CC(=C(C=C1)OCC(CNC(C)C)O)C(=O)C			1.61043907669586		0.03	Low (Class I)			2.798018e+00	Read-Across	1.73742558180255	in_vitro	FALSE	2.8294	1.077	FALSE	336.42592	FALSE	3	FALSE	6	FALSE	83.17	FALSE	62.91	FALSE
103-90-2	Acetamide, N-(4-hydroxyphenyl)-	CC(=O)NC1=CC=C(C=C1)O	3.23618404077592	5.9508342493971	0.24288637487524	FALSE	0.03	Low (Class I)	0.000141	2.72E-07	2.163730e+00	ToxCast	8.90840391434911	in_vitro	FALSE	1.4236	0.314	FALSE	151.16256	FALSE	2	FALSE	3	FALSE	99.91	FALSE	62.85	FALSE
59-66-5	Acetamide, N-[5-(aminosulfonyl)-1,3,4-thiadiazol-2-yl]-	CC(=O)NC1=NN=C(S1)S(=O)(=O)N			0.0150040326313453		1.5E-3	High (Class III)			8.124253e-01	Read-Across	54.1471920128862	in_silico	FALSE	0.998	-0.981	FALSE	222.24544	FALSE	2	FALSE	7	FALSE	47.3	FALSE	33.2	FALSE
546-88-3	Acetamide, N-hydroxy-	CC(=O)NO			8.18892774248624e-05		1.5E-3	High (Class III)			3.332787e-04	ToxCast	4.06986980805693	in_silico	TRUE	-0.0974	-0.728	FALSE	75.0666	FALSE	2	FALSE	1	FALSE	94.19	FALSE	53.1	FALSE
87-32-1	D2-Tryptophan, N-acetyl-	CC(=O)NC(CC1=CNC2=CC=CC=C21)C(=O)O			0.00390963307399267		1.5E-3	High (Class III)			3.931116e-02	Read-Across	10.0549588778009	in_silico	FALSE	1.6906	0.419	FALSE	246.26186	FALSE	3	FALSE	5	FALSE	94.68	FALSE	84.3	FALSE
1695-77-8	Benzeneacetamide, N-ethyl-α-(hydroxymethyl)-N-(4-pyridinylmethyl)-	CC1CC(=O)C2(C(O1)OC3C(C(C(C(C3O2)NC)O)NC)O)O			0.108253463445024		1.5E-3	High (Class III)			3.993232e-01	Read-Across	3.68877950785987	in_silico	FALSE	-2.1438	-1.913	FALSE	332.34956	FALSE	5	FALSE	9	FALSE	24.79	FALSE	21.95	FALSE
18559-94-9	1,3-Benzenedimethanol,α1-[[(1,1-dimethylethyl)amino]methyl]-4-hydroxy-	CC(C)(C)NCC(C1=CC(=C(C=C1)O)CO)O	0.404986407592066	3.32335842559735	0.00749563488916572	FALSE	0.03	Low (Class I)	0.00295	3.56E-06	2.290386e-02	ToxCast	3.05562697104087	in_silico	FALSE	1.6969	0.469	FALSE	239.31074	FALSE	4	FALSE	4	FALSE	88.75	FALSE	71.17	FALSE
10191-41-0	2H-1-Benzopyran-6-ol, 3,4-dihydro-2,5,7,8-tetramethyl-2-(4,8,12-trimethyltridecyl)-	CC1=C(C(=C2CCC(OC2=C1C)(C)CCCC(C)CCCC(C)CCCC(C)C)C)O	1.09372252410941	4.78141151803574	16.5034218130881	TRUE	8.9999999999999993E-3	Intermediate (Class II)	1.33	2.73E-04	1.650343e+00	Read-Across	0.1	in_silico	TRUE	8.8402	10.695	TRUE	430.7061	FALSE	1	FALSE	2	FALSE	2.97	TRUE	0.1	TRUE
7695-91-2	2H-1-Benzopyran-6-ol, 3,4-dihydro-2,5,7,8-tetramethyl-2-(4,8,12-trimethyltridecyl)-, acetate	CC1=C2C(=C(C(=C1C)OC(=O)C)C)CCC(O2)(C)CCCC(C)CCCC(C)CCCC(C)C	4.37900351267024	6.84752459562798	3.11133589930734	FALSE	1.5E-3	High (Class III)	0.00013	4.42E-07	3.111336e-01	Read-Across	0.1	in_silico	TRUE	9.0599	10.886	TRUE	472.74278	FALSE	0	FALSE	3	FALSE	2.07	TRUE	0.0663	TRUE
28981-97-7	4H-[1,2,4]Triazolo[4,3-a][1,4]benzodiazepine, 8-chloro-1-methyl-6-phenyl-	CC1=NN=C2N1C3=C(C=C(C=C3)Cl)C(=NC2)C4=CC=CC=C4	2.70290507501714	5.49213586714498	0.400613497051404	FALSE	1.5E-3	High (Class III)	0.000794	1.29E-06	7.669007e+00	ToxCast	19.1431560049745	in_vitro	FALSE	3.0157	3.228	FALSE	308.76492	FALSE	0	FALSE	4	FALSE	82.72	FALSE	66.46	FALSE
7784-18-1	Aluminum fluoride (AlF3)	F[Al](F)F					1.5E-3	High (Class III)					0.127749864954152	in_silico	TRUE	1.2606	1.536	FALSE	83.9767476	FALSE	0	FALSE	0	FALSE	100	FALSE	5.38	TRUE
117-96-4	Benzoic acid, 3,5-bis(acetylamino)-2,4,6-triiodo-	CC(=O)NC1=C(C(=C(C(=C1I)C(=O)O)I)NC(=O)C)I			0.10474733756076		1.5E-3	High (Class III)			9.608359e-02	ToxCast	0.917289063720144	in_silico	FALSE	3.2614	2.576	FALSE	613.91357	TRUE	3	FALSE	6	FALSE	98.98	FALSE	93.69	FALSE
61-78-9	Glycine, N-(4-aminobenzoyl)-	C1=CC(=CC=C1C(=O)NCC(=O)O)N			0.619724411877428		0.03	Low (Class I)			3.008532e+00	ToxCast	4.8546296187527	in_silico	FALSE	1.0553	-3.137	FALSE	194.1873	FALSE	3	FALSE	5	FALSE	81.2	FALSE	64.36	FALSE
83-07-8	3H-Pyrazol-3-one, 4-amino-1,2-dihydro-1,5-dimethyl-2-phenyl-	CC1=C(C(=O)N(N1C)C2=CC=CC=C2)N			5.06895448923364		1.5E-3	High (Class III)			1.524553e+01	ToxCast	3.00762717099268	in_silico	FALSE	1.6478	0.588	FALSE	203.24042	FALSE	1	FALSE	4	FALSE	99.97	FALSE	71.95	FALSE
58-55-9	1H-Purine-2,6-dione, 3,7-dihydro-1,3-dimethyl-	CN1C2=C(C(=O)N(C1=O)C)NC=N2	1.53105507439391	4.46830300179492	0.146397056579445	TRUE	1.5E-3	High (Class III)	0.00431	4.98E-06	7.553592e-01	ToxCast	5.15966102877537	in_vitro	FALSE	-1.0397	-0.37	FALSE	180.16402	FALSE	1	FALSE	6	FALSE	99.42	FALSE	66.13	FALSE
96-50-4	2-Thiazolamine	C1=CSC(=N1)N	3.19957873450049	6.09387935587786	10.687656987678	TRUE	1.5E-3	High (Class III)	0.00675	8.61E-06	3.750760e+01	ToxCast	3.50943149362616	in_silico	TRUE	1.3065	-0.223	FALSE	100.14226	FALSE	1	FALSE	2	FALSE	94.68	FALSE	52.77	FALSE
50-48-6	1-Propanamine, 3-(10,11-dihydro-5H-dibenzo[a,d]cyclohepten-5-ylidene)-N,N-dimethyl-	CN(C)CCC=C1C2=CC=CC=C2CCC3=CC=CC=C31			0.128392779279389		1.5E-3	High (Class III)			3.983169e+00	Read-Across	31.0233117327843	in_vitro	FALSE	4.1686	4.792	FALSE	277.40332	FALSE	0	FALSE	1	FALSE	100	FALSE	73.29	FALSE
51264-14-3	Methanesulfonamide, N-[4-(9-acridinylamino)-3-methoxyphenyl]-	COC1=C(C=CC(=C1)NS(=O)(=O)C)NC2=C3C=CC=CC3=NC4=CC=CC=C42			0.0622793397817836		1.5E-3	High (Class III)			9.889913e-01	Read-Across	15.8799438843298	in_silico	FALSE	5.7385	1.844	FALSE	393.45886	FALSE	2	FALSE	6	FALSE	99.99	FALSE	92.01	FALSE
1143-38-0	9(10H)-Anthracenone, 1,8-dihydroxy-	C1C2=C(C(=CC=C2)O)C(=O)C3=C1C=CC=C3O	0.982321245126128	4.18837572755925	0.0259229850264954	TRUE	1.5E-3	High (Class III)	0.0027	1.68E-06	4.992975e-01	ToxCast	19.2608024208671	in_silico	FALSE	2.233	1.114	FALSE	226.2274	FALSE	2	FALSE	3	FALSE	99.99	FALSE	91.98	FALSE
60-80-0	3H-Pyrazol-3-one, 1,2-dihydro-1,5-dimethyl-2-phenyl-	CC1=CC(=O)N(N1C)C2=CC=CC=C2	2.27852921572323	5.0156037463914	0.237377307795003	FALSE	1.5E-3	High (Class III)	0.00125	2.29E-06	1.960578e+00	Read-Across	8.25933265015927	in_vitro	FALSE	1.4844	0.651	FALSE	188.22578	FALSE	0	FALSE	3	FALSE	99.99	FALSE	58.4	FALSE
498-02-2	Ethanone, 1-(4-hydroxy-3-methoxyphenyl)-	CC(=O)C1=CC(=C(C=C1)O)OC	2.90973125154327	4.83821832558591	0.340365317511338	FALSE	0.03	Low (Class I)	0.000419	4.94E-06	1.592291e+00	Read-Across	4.67818207100851	in_silico	FALSE	1.6034	0.502	FALSE	166.1739	FALSE	1	FALSE	3	FALSE	99.99	FALSE	78.83	FALSE
22839-47-0	2-Phenylalanine, N-2-α-aspartyl-, 1-methyl ester	COC(=O)C(CC1=CC=CC=C1)NC(=O)C(CC(=O)O)N	3.58331196166044	6.64803729129709	9.96059564338384	FALSE	0.03	Low (Class I)	0.0026	2.24E-06	3.946456e+01	ToxCast	3.962068511867	in_silico	FALSE	0.780099999999999	-0.273	FALSE	294.30312	FALSE	3	FALSE	7	FALSE	49.12	FALSE	41.13	FALSE
50-78-2	Benzoic acid, 2-(acetyloxy)-	CC(=O)OC1=CC=CC=C1C(=O)O	-0.360779170250743	4.90837112413436	1.77343485167343	TRUE	0.03	Low (Class I)	4.07	2.19E-05	3.949927e+00	ToxCast	2.22727473844099	in_vitro	FALSE	1.3101	0.67	FALSE	180.15742	FALSE	1	FALSE	4	FALSE	99.88	FALSE	94.27	FALSE
29122-68-7	Benzeneacetamide, 4-[2-hydroxy-3-[(1-methylethyl)amino]propoxy]-	CC(C)NCC(COC1=CC=C(C=C1)CC(=O)N)O	4.39383366633961	7.58977247821345	30.2129753946881	FALSE	0.03	Low (Class I)	0.00122	7.77E-07	6.212613e+01	ToxCast	2.05627306657207	in_vitro	FALSE	1.5433	-0.465	FALSE	266.33608	FALSE	3	FALSE	5	FALSE	76.59	FALSE	69.23	FALSE
1912-24-9	1,3,5-Triazine-2,4-diamine, 6-chloro-N-ethyl-N'-(1-methylethyl)-	CCNC1=NC(=NC(=N1)Cl)NC(C)C	2.32543522455473	3.90479532578752	0.00867399327296864	FALSE	1.5E-3	High (Class III)	4.1e-05	1.08E-06	1.330095e+00	ToxCast	153.342832958763	in_vitro	FALSE	1.9231	0.755	FALSE	215.68326	FALSE	2	FALSE	5	FALSE	99.98	FALSE	83.65	FALSE
446-86-6	1H-Purine, 6-[(1-methyl-4-nitro-1H-imidazol-5-yl)thio]-	CN1C=NC(=C1SC2=NC=NC3=C2NC=N3)[N+](=O)[O-]			0.127704674657875		1.5E-3	High (Class III)			1.653472e+00	ToxCast	12.947626972882	in_vitro	TRUE	1.669	-0.0160000000000001	FALSE	277.26258	FALSE	1	FALSE	6	FALSE	98.6	FALSE	77.28	FALSE
123-99-9	Nonanedioic acid	C(CCCC(=O)O)CCCC(=O)O	-2.36960944217604	1.39250570122277	9.30780017412696e-05	FALSE	0.03	Low (Class I)	0.0218	3.77E-06	1.379840e-03	ToxCast	14.8245572396237	in_silico	FALSE	1.8863	1.713	FALSE	188.22094	FALSE	2	FALSE	4	FALSE	99.07	FALSE	91.86	FALSE
103-33-3	Diazene, diphenyl-	C1=CC=C(C=C1)N=NC2=CC=CC=C2	-2.45523266152881	0.372585147048385	0.000130409814754172	TRUE	1.5E-3	High (Class III)	0.0372	5.53E-05	8.321708e-02	ToxCast	638.119794948096	in_vitro	FALSE	4.102	2.8	FALSE	182.2212	FALSE	0	FALSE	2	FALSE	77.74	FALSE	59.68	FALSE
1134-47-0	Benzenepropanoic acid, β-(aminomethyl)-4-chloro-	C1=CC(=CC=C1C(CC(=O)O)CN)Cl			0.160724469141429		1.5E-3	High (Class III)			2.053993e+00	Read-Across	12.7795948357117	in_silico	FALSE	2.5573	0.038	FALSE	213.66078	FALSE	2	FALSE	3	FALSE	84.85	FALSE	73.37	FALSE
1675-54-3	Oxirane, 2,2'-[(1-methylethylidene)bis(4,1-phenyleneoxymethylene)]bis-	CC(C)(C1=CC=C(C=C1)OCC2CO2)C3=CC=C(C=C3)OCC4CO4	1.66394357784823	5.76145496803325	2.50001643664304	TRUE	1.5E-3	High (Class III)	0.0542	4.33E-06	1.042578e+01	ToxCast	4.17028394807923	in_silico	FALSE	3.5677	3.008	FALSE	340.41286	FALSE	0	FALSE	4	FALSE	29.74	FALSE	12.38	FALSE
57-44-3	2,4,6(1H,3H,5H)-Pyrimidinetrione, 5,5-diethyl-	CCC1(C(=O)NC(=O)NC1=O)CC	4.55135433565265	7.50661691480792	12.1369263070263	FALSE	1.5E-3	High (Class III)	0.000341	3.78E-07	3.312921e+01	ToxCast	2.72962116038639	in_silico	FALSE	0.8164	0.433	FALSE	184.19248	FALSE	2	FALSE	5	FALSE	99.59	FALSE	62.89	FALSE
22781-23-3	1,3-Benzodioxol-4-ol, 2,2-dimethyl-, methylcarbamate	CC1(OC2=C(O1)C(=CC=C2)OC(=O)NC)C	3.32783549224414	6.52734345475811	1.19556118823751	FALSE	1.5E-3	High (Class III)	0.000562	3.55E-07	3.376380e+00	ToxCast	2.82409663343067	in_vitro	FALSE	2.303	1.582	FALSE	223.22522	FALSE	1	FALSE	5	FALSE	99.99	FALSE	78.01	FALSE
322-35-0	Serine, 2-[(2,3,4-trihydroxyphenyl)methyl]hydrazide	C1=CC(=C(C(=C1CNNC(=O)C(CO)N)O)O)O	3.41069454565965	5.89612349331418	0.733735277222678	FALSE	0.03	Low (Class I)	0.000285	9.32E-07	2.181023e+00	Read-Across	2.9724934969534	in_silico	FALSE	-0.274099999999999	-0.389	FALSE	257.2432	FALSE	7	TRUE	8	FALSE	58.31	FALSE	45.32	FALSE
25057-89-0	1H-2,1,3-Benzothiadiazin-4(3H)-one, 3-(1-methylethyl)-, 2,2-dioxide	CC(C)N1C(=O)C2=CC=CC=C2NS1(=O)=O	-0.482850736932247	2.55836326298095	0.000799384157507813	TRUE	1.5E-3	High (Class III)	0.00243	2.21E-06	5.948773e-01	ToxCast	744.16951319462	in_vitro	FALSE	2.3642	0.444	FALSE	240.27888	FALSE	1	FALSE	5	FALSE	99.88	FALSE	95.41	FALSE
55-21-0	Benzamide	C1=CC=C(C=C1)C(=O)N	2.51400625004561	5.40096673673702	0.362517686693958	FALSE	0.03	Low (Class I)	0.00111	1.44E-06	1.181416e+00	Read-Across	3.25891974745286	in_silico	FALSE	1.4858	0.254	FALSE	121.13658	FALSE	1	FALSE	2	FALSE	99.91	FALSE	56.98	FALSE
50-32-8	Benzo[a]pyrene	C1=CC=C2C3=C4C(=CC2=C1)C=CC5=C4C(=CC=C5)C=C3	1.50496543231659	5.56108137429552	0.422220546947923	TRUE	1.5E-3	High (Class III)	0.0132	1.16E-06	2.318128e+00	ToxCast	5.49032489541683	in_silico	FALSE	5.7372	5.956	TRUE	252.30928	FALSE	0	FALSE	0	FALSE	0.38	TRUE	0.15	TRUE
94-09-7	Benzoic acid, 4-amino-, ethyl ester	CCOC(=O)C1=CC=C(C=C1)N	4.73238275134857	7.06778847025526	40.4449747853729	FALSE	0.03	Low (Class I)	0.000749	3.46E-06	1.072670e+01	ToxCast	0.265217019806699	in_vitro	FALSE	2.0267	0.601	FALSE	165.18914	FALSE	1	FALSE	3	FALSE	99.97	FALSE	86.62	FALSE
120-51-4	Benzoic acid, phenylmethyl ester	C1=CC=C(C=C1)COC(=O)C2=CC=CC=C2	0.778733039650112	3.30798057166883	0.536518249569406	TRUE	0.03	Low (Class I)	0.0893	2.64E-04	9.784695e+00	ToxCast	18.2373953325577	in_silico	FALSE	3.0436	2.395	FALSE	212.24388	FALSE	0	FALSE	2	FALSE	99.99	FALSE	83.02	FALSE
85-68-7	1,2-Benzenedicarboxylic acid, butyl phenylmethyl ester	CCCCOC(=O)C1=CC=CC=C1C(=O)OCC2=CC=CC=C2	0.500900316624707	2.32076907976729	0.0339065883764159	FALSE	0.03	Low (Class I)	0.0107	1.62E-04	1.599135e+00	ToxCast	47.1629457149751	in_vitro	FALSE	4.0005	3.388	FALSE	312.3597	FALSE	0	FALSE	4	FALSE	61.42	FALSE	54.73	FALSE
536-71-0	Benzenecarboximidamide, 4,4'-(1-triazene-1,3-diyl)bis-	C1=CC(=CC=C1C(=N)N)NN=NC2=CC=C(C=C2)C(=N)N				FALSE	1.5E-3	High (Class III)	7.06e-05	1.10E-07			354.629532719244	in_silico	FALSE	4.0386	0.625	FALSE	281.3158	FALSE	5	FALSE	7	FALSE	69.64	FALSE	65.95	FALSE
5638-76-6	2-Pyridineethanamine, N-methyl-	CNCCC1=CC=CC=N1	2.77599662175168	4.84352285707453	0.0746288930677572	FALSE	1.5E-3	High (Class III)	0.000125	1.07E-06	2.733191e-01	Read-Across	3.66238004142282	in_silico	FALSE	1.2344	-0.047	FALSE	136.19428	FALSE	1	FALSE	2	FALSE	96.84	FALSE	58.14	FALSE
88-58-4	1,4-Benzenediol, 2,5-bis(1,1-dimethylethyl)-	CC(C)(C)C1=CC(=C(C=C1O)C(C)(C)C)O	-2.80229570201601	1.42264412457749	0.00889167134745702	TRUE	0.03	Low (Class I)	5.64	3.36E-04	3.405540e+00	ToxCast	383.003389717667	in_vitro	FALSE	3.6928	3.776	FALSE	222.32328	FALSE	2	FALSE	2	FALSE	100	FALSE	64.69	FALSE
75522-97-3
1812-30-2	2H-1,4-Benzodiazepin-2-one, 7-bromo-1,3-dihydro-5-(2-pyridinyl)-	C1C(=O)NC2=C(C=C(C=C2)Br)C(=N1)C3=CC=CC=N3			0.574746453347709		1.5E-3	High (Class III)			2.207403e+00	Read-Across	3.84065591310774	in_silico	FALSE	2.2072	0.205	FALSE	316.1527	FALSE	1	FALSE	4	FALSE	99.99	FALSE	83.94	FALSE
52-51-7	1,3-Propanediol, 2-bromo-2-nitro-	C(C(CO)([N+](=O)[O-])Br)O	4.64151561078265	6.69393245575879	1.69522198492642	FALSE	1.5E-3	High (Class III)	3.87e-05	3.43E-07	6.603293e+00	ToxCast	3.89523818180083	in_silico	FALSE	-0.1379	-0.701	FALSE	199.98804	FALSE	2	FALSE	2	FALSE	98.98	FALSE	72.01	FALSE
55-98-1	1,4-Butanediol, dimethanesulfonate	CS(=O)(=O)OCCCCOS(=O)(=O)C	1.73684703669216	4.93174185957055	0.965651241088132	FALSE	0.03	Low (Class I)	0.0177	1.13E-05	5.065457e+00	ToxCast	5.24563778858666	in_vitro	FALSE	1.8806	-1.232	FALSE	246.30176	FALSE	0	FALSE	6	FALSE	98.63	FALSE	88.51	FALSE
125-40-6	2,4,6(1H,3H,5H)-Pyrimidinetrione, 5-ethyl-5-(1-methylpropyl)-	CCC(C)C1(C(=O)NC(=O)NC1=O)CC	2.90191084590283	5.73894126416905	0.0893570864778724	FALSE	1.5E-3	High (Class III)	0.000112	1.63E-07	2.875121e-01	Read-Across	3.21756449078734	in_silico	FALSE	1.4525	1.51	FALSE	212.24564	FALSE	2	FALSE	5	FALSE	99.89	FALSE	70.53	FALSE
149-16-6	1-Propanol, 3-(dibutylamino)-, 4-aminobenzoate (ester)	CCCCN(CCCC)CCCOC(=O)C1=CC=C(C=C1)N			0.0203227070552355		0.03	Low (Class I)			2.692765e+00	ToxCast	132.500308326858	in_silico	FALSE	4.2991	3.089	FALSE	306.443	FALSE	1	FALSE	4	FALSE	99.66	FALSE	87.32	FALSE
77-26-9	2,4,6(1H,3H,5H)-Pyrimidinetrione, 5-(2-methylpropyl)-5-(2-propenyl)-	CC(C)CC1(C(=O)NC(=O)NC1=O)CC=C			0.919042912083933		1.5E-3	High (Class III)			3.266633e+00	Read-Across	3.55438584682669	in_silico	FALSE	1.6186	1.713	FALSE	224.25634	FALSE	2	FALSE	5	FALSE	99.85	FALSE	70.83	FALSE
58-08-2	1H-Purine-2,6-dione, 3,7-dihydro-1,3,7-trimethyl-	CN1C=NC2=C1C(=O)N(C(=O)N2C)C	2.35471344710167	4.67504859796104	0.0832839406502124	FALSE	1.5E-3	High (Class III)	0.000368	1.76E-06	7.406915e-01	ToxCast	8.89356949599616	in_vitro	FALSE	-1.0293	-0.495	FALSE	194.1906	FALSE	0	FALSE	6	FALSE	99.81	FALSE	66.82	FALSE
17181-54-3	1,2,3-Propanetriol, 2-(dihydrogen phosphate)	C(C(CO)OP(=O)(O)O)O	2.43565159631543	5.07834015010271	0.0433559792735524	FALSE	1.5E-3	High (Class III)	0.000159	3.62E-07	2.415251e-01	Read-Across	5.57074871628982	in_silico	TRUE	-1.5511	-3.109	FALSE	172.073721	FALSE	4	FALSE	6	FALSE	71.83	FALSE	55.9	FALSE
137-08-6	β-Alanine, N-(2,4-dihydroxy-3,3-dimethyl-1-oxobutyl)-, calcium salt (2:1), (R)-	CC(C)(CO)C(C(=O)NCCC(=O)[O-])O.CC(C)(CO)C(C(=O)NCCC(=O)[O-])O.[Ca+2]			1.08791790386869		1.5E-3	High (Class III)			2.991422e+00	ToxCast	2.74967580705372	in_silico	FALSE	-3.9742	-3.648	FALSE	476.53208	FALSE	6	TRUE	12	TRUE	78.34	FALSE	66.58	FALSE
3147-14-6	1-Naphthalenesulfonic acid, 3-hydroxy-4-[(2-hydroxy-5-methylphenyl)azo]-	CC1=CC(=C(C=C1)O)N=NC2=C(C=C(C3=CC=CC=C32)S(=O)(=O)O)O	1.03839523172999	3.96016743168969	0.00166050045906397	FALSE	1.5E-3	High (Class III)	0.000152	1.82E-07	9.624547e-01	Read-Across	579.617505331622	in_silico	FALSE	5.3023	1.877	FALSE	358.36846	FALSE	3	FALSE	7	FALSE	60.34	FALSE	58.32	FALSE
76-22-2	Bicyclo[2.2.1]heptan-2-one, 1,7,7-trimethyl-	CC1(C2CCC1(C(=O)C2)C)C	4.61612097786845	7.13245331188625	17.2288794791659	FALSE	1.5E-3	High (Class III)	0.000417	1.27E-06	1.000000e+02	ToxCast	5.80420799607184	in_silico	TRUE	2.4017	2.127	FALSE	152.23344	FALSE	0	FALSE	1	FALSE	100	FALSE	57.03	FALSE
298-46-4	5H-Dibenz[b,f]azepine-5-carboxamide	C1=CC=C2C(=C1)C=CC3=CC=CC=C3N2C(=O)N			0.252036120466275		1.5E-3	High (Class III)			2.318813e+00	ToxCast	9.2003213829139	in_vitro	FALSE	4.1525	0.792	FALSE	236.26858	FALSE	1	FALSE	3	FALSE	94.13	FALSE	87.5	FALSE
5445-51-2	1,1-Cyclobutanedicarboxylic acid	C1CC(C1)(C(=O)O)C(=O)O	3.20218593119399	5.75013047687151	0.134439967868516	FALSE	8.9999999999999993E-3	Intermediate (Class II)	8.44e-05	2.39E-07	1.006127e+00	Read-Across	7.48383844016555	in_silico	FALSE	0.3259	0.274	FALSE	144.12532	FALSE	2	FALSE	4	FALSE	96.58	FALSE	80.16	FALSE
78-44-4	Carbamic acid, (1-methylethyl)-, 2-[[(aminocarbonyl)oxy]methyl]-2-methylpentyl ester	CCCC(C)(COC(=O)N)COC(=O)NC(C)C	0.229099821494783	3.17058619940103	0.00176251637670759	FALSE	1.5E-3	High (Class III)	0.00104	1.19E-06	6.671607e-02	ToxCast	37.8527401785768	in_silico	FALSE	3.1139	2.105	FALSE	260.32996	FALSE	2	FALSE	6	FALSE	99.9	FALSE	87.12	FALSE
154-93-8	Urea, N,N'-bis(2-chloroethyl)-N-nitroso-	C(CCl)NC(=O)N(CCCl)N=O			0.985867134646383		1.5E-3	High (Class III)			4.884392e+00	ToxCast	4.95441235530334	in_silico	FALSE	1.5479	0.886	FALSE	214.04986	FALSE	1	FALSE	3	FALSE	99.98	FALSE	68.45	FALSE
36653-82-4	1-Hexadecanol	CCCCCCCCCCCCCCCCO	0.583170693196792	4.71681570172802	0.501697560176814	TRUE	0.03	Low (Class I)	0.131	9.63E-06	4.362039e-01	ToxCast	0.869455825499556	in_silico	TRUE	5.46	7.679	TRUE	242.44056	FALSE	1	FALSE	1	FALSE	2.84	TRUE	0.12	TRUE
302-17-0	1,1-Ethanediol, 2,2,2-trichloro-	C(C(Cl)(Cl)Cl)(O)O	2.69416816148661	5.15656615938556	0.229448985595987	FALSE	1.5E-3	High (Class III)	0.000464	1.60E-06	5.348718e-01	ToxCast	2.33111439405551	in_silico	FALSE	0.6673	0.802	FALSE	165.40302	FALSE	2	FALSE	2	FALSE	99.93	FALSE	56.31	FALSE
305-03-3	Benzenebutanoic acid, 4-[bis(2-chloroethyl)amino]-	C1=CC(=CC=C1CCCC(=O)O)N(CCCl)CCCl			0.0221726816730849		1.5E-3	High (Class III)			6.037288e+00	ToxCast	272.284983560456	in_silico	FALSE	3.3779	3.211	FALSE	304.21216	FALSE	1	FALSE	3	FALSE	99.96	FALSE	97.11	FALSE
58-25-3	3H-1,4-Benzodiazepin-2-amine, 7-chloro-N-methyl-5-phenyl-, 4-oxide	CN=C1CN(C(=C2C=C(C=CC2=N1)Cl)C3=CC=CC=C3)O			4.98780797179569e-05		1.5E-3	High (Class III)			4.879704e-04	ToxCast	9.78326394207613	in_vitro	FALSE	1.2227	1.284	FALSE	299.75486	FALSE	1	FALSE	2	FALSE	99.97	FALSE	95.69	FALSE
88-04-0	Phenol, 4-chloro-3,5-dimethyl-	CC1=CC(=CC(=C1Cl)C)O	-1.9468877356205	3.02356733574367	0.626068753357706	TRUE	1.5E-3	High (Class III)	55.4	5.93E-04	7.154671e+00	ToxCast	11.4279322964733	in_silico	FALSE	2.6624	1.674	FALSE	156.60946	FALSE	1	FALSE	1	FALSE	100	FALSE	76.99	FALSE
50-53-3	10H-Phenothiazine-10-propanamine, 2-chloro-N,N-dimethyl-	CN(C)CCCN1C2=CC=CC=C2SC3=C1C=C(C=C3)Cl			2.60959583170352		1.5E-3	High (Class III)			6.547480e+00	ToxCast	2.50900143040311	in_vitro	FALSE	4.9594	3.026	FALSE	318.86416	FALSE	0	FALSE	2	FALSE	100	FALSE	61.5	FALSE
94-20-2	Benzenesulfonamide, 4-chloro-N-[(propylamino)carbonyl]-	CCCNC(=O)NS(=O)(=O)C1=CC=C(C=C1)Cl	3.71330015043658	6.78793376873349	1.57099113372817	FALSE	1.5E-3	High (Class III)	0.000304	2.56E-07	1.246763e+02	ToxCast	79.361558326709	in_silico	FALSE	3.6005	0.504	FALSE	276.73982	FALSE	2	FALSE	5	FALSE	99.19	FALSE	93.49	FALSE
2921-88-2	Phosphorothioic acid, O,O-diethyl O-(3,5,6-trichloro-2-pyridinyl) ester	CCOP(=S)(OCC)OC1=NC(=C(C=C1Cl)Cl)Cl	3.03118729456957	4.40453803000616	0.0110668626249314	FALSE	1.5E-3	High (Class III)	1.03e-05	4.36E-07	5.834154e+00	ToxCast	527.173299999366	in_vitro	FALSE	5.3687	4.386	FALSE	350.586301	FALSE	0	FALSE	4	FALSE	43.1	FALSE	39.4	FALSE
77-36-1	Benzenesulfonamide, 2-chloro-5-(2,3-dihydro-1-hydroxy-3-oxo-1H-isoindol-1-yl)-	C1=CC=C2C(=C1)C(=O)NC2(C3=CC(=C(C=C3)Cl)S(=O)(=O)N)O			0.694823105577328		1.5E-3	High (Class III)			1.887816e+00	ToxCast	2.71697368238241	in_silico	FALSE	3.0341	-0.962	FALSE	338.76614	FALSE	3	FALSE	6	FALSE	94.6	FALSE	84.16	FALSE
95-25-0	2(3H)-Benzoxazolone, 5-chloro-	C1=CC2=C(C=C1Cl)NC(=O)O2	0.369313861491602	3.27703225266562	0.00198710836693091	FALSE	1.5E-3	High (Class III)	0.000849	1.05E-06	8.308237e-03	ToxCast	4.18106896425386	in_silico	FALSE	1.7745	1.012	FALSE	169.56516	FALSE	1	FALSE	3	FALSE	99.99	FALSE	76.31	FALSE
67-97-0	9,10-Secocholesta-5,7,10(19)-trien-3-ol, (3β,5Z,7E)-	CC(C)CCCC(C)C1CCC2C1(CCCC2=CC=C3CC(CCC3=C)O)C	4.16289254790888	7.34144241553106	180.432278321295	TRUE	8.9999999999999993E-3	Intermediate (Class II)	0.0124	8.22E-06	1.804323e+01	ToxCast	0.1	in_silico	FALSE	7.619	9.896	TRUE	384.63766	FALSE	1	FALSE	1	FALSE	1.17	TRUE	0.0588	TRUE
51481-61-9	Guanidine, N-cyano-N'-methyl-N''-[2-[[(5-methyl-1H-imidazol-4-yl)methyl]thio]ethyl]-	CC1=C(N=CN1)CSCCNC(=NC)NC#N			17.3861272129514		1.5E-3	High (Class III)			3.008050e+01	ToxCast	1.73014355101163	in_vitro	FALSE	1.37918	1.025	FALSE	252.33924	FALSE	3	FALSE	6	FALSE	78.01	FALSE	46.69	FALSE
470-82-6	2-Oxabicyclo[2.2.2]octane, 1,3,3-trimethyl-	CC1(C2CCC(O1)(CC2)C)C	3.0645284955738	5.22822412007667	5.20924564111638	TRUE	1.5E-3	High (Class III)	0.00449	3.08E-05	2.464019e+01	ToxCast	4.73008862383243	in_silico	FALSE	2.7441	2.595	FALSE	154.24932	FALSE	0	FALSE	1	FALSE	100	FALSE	47.91	FALSE
10025-65-7	Platinum chloride (PtCl2)	Cl[Pt]Cl					1.5E-3	High (Class III)					0.1	in_silico	TRUE	1.3765	1.161	FALSE	265.984	FALSE	0	FALSE	0	FALSE	100	FALSE	7.3	TRUE
18323-44-9	L-threo-α-D-galacto-Octopyranoside, methyl 7-chloro-6,7,8-trideoxy-6-[[[(2S,4R)-1-methyl-4-propyl-2-pyrrolidinyl]carbonyl]amino]-1-thio-	CCCC1CC(N(C1)C)C(=O)NC(C2C(C(C(C(O2)SC)O)O)O)C(C)Cl			0.057938467003158		1.5E-3	High (Class III)			6.956763e-01	Read-Across	12.0071660418107	in_silico	FALSE	0.7183	2.001	FALSE	424.98302	FALSE	4	FALSE	7	FALSE	85.41	FALSE	71.69	FALSE
637-07-0	Propanoic acid, 2-(4-chlorophenoxy)-2-methyl-, ethyl ester	CCOC(=O)C(C)(C)OC1=CC=C(C=C1)Cl	-0.0305489807115995	2.88762967707457	0.00229290534135039	TRUE	1.5E-3	High (Class III)	0.00246	2.97E-06	1.263913e-01	ToxCast	55.1227600950619	in_vitro	FALSE	3.0605	2.395	FALSE	242.6987	FALSE	0	FALSE	3	FALSE	99.96	FALSE	84.24	FALSE
50-41-9	Ethanamine, 2-[4-(2-chloro-1,2-diphenylethenyl)phenoxy]-N,N-diethyl-, 2-hydroxy-1,2,3-propanetricarboxylate	CCN(CC)CCOC1=CC=C(C=C1)C(=C(C2=CC=CC=C2)Cl)C3=CC=CC=C3			0.0646620690490385		1.5E-3	High (Class III)			1.907444e-01	ToxCast	2.94986530003929	in_silico	FALSE	6.5626	5.432	TRUE	405.95962	FALSE	0	FALSE	2	FALSE	100	FALSE	55.87	FALSE
1622-61-3	2H-1,4-Benzodiazepin-2-one, 5-(2-chlorophenyl)-1,3-dihydro-7-nitro-	C1C(=O)NC2=C(C=C(C=C2)[N+](=O)[O-])C(=N1)C3=CC=CC=C3Cl			0.404044221483644		1.5E-3	High (Class III)			1.676387e+00	Read-Across	4.14901819830389	in_vitro	FALSE	3.1345	0.908	FALSE	315.7112	FALSE	1	FALSE	3	FALSE	78.1	FALSE	72.23	FALSE
23593-75-1	1H-Imidazole, 1-[(2-chlorophenyl)diphenylmethyl]-	C1=CC=C(C=C1)C(C2=CC=CC=C2)(C3=CC=CC=C3Cl)N4C=CN=C4	4.18625470353548	5.72660285806062	0.0714015526904928	FALSE	1.5E-3	High (Class III)	4.65e-06	1.34E-07	5.843162e-01	ToxCast	8.18352261594779	in_vitro	FALSE	5.3767	3.819	FALSE	344.83678	FALSE	0	FALSE	2	FALSE	94.6	FALSE	60.18	FALSE
106-44-5	Phenol, 4-methyl-	CC1=CC=C(C=C1)O	0.279681834966863	3.27683399209404	2.89417923336702	TRUE	0.03	Low (Class I)	1.52	1.53E-03	5.337476e+00	ToxCast	1.84421069306664	in_vitro	FALSE	1.7006	1.338	FALSE	108.13782	FALSE	1	FALSE	1	FALSE	100	FALSE	56.11	FALSE
8024-37-1	Oils, curcuma	COC1=C(C=CC(=C1)C=CC(=O)CC(=O)C=CC2=CC(=C(C=C2)O)OC)O			0.3547757280847		1.5E-3	High (Class III)			7.106778e+00	Read-Across	20.0317490566922	in_silico	FALSE	3.3699	1.677	FALSE	368.3799	FALSE	2	FALSE	6	FALSE	99.91	FALSE	85.08	FALSE
50-18-0	2H-1,3,2-Oxazaphosphorin-2-amine, N,N-bis(2-chloroethyl)tetrahydro-,2-oxide	C1CNP(=O)(OC1)N(CCCl)CCCl			0.282946678411837		1.5E-3	High (Class III)			7.390061e-01	Read-Across	2.61182136975446	in_silico	FALSE	2.2128	0.835	FALSE	261.085961	FALSE	1	FALSE	4	FALSE	99.92	FALSE	71.97	FALSE
80-08-0	Benzenamine, 4,4'-sulfonylbis-	C1=CC(=CC=C1N)S(=O)(=O)C2=CC=C(C=C2)N	2.38142340576314	5.53443301207118	0.165340841258884	FALSE	1.5E-3	High (Class III)	0.000687	4.83E-07	2.824145e+00	ToxCast	17.080743538354	in_vitro	FALSE	3.927	-0.49	FALSE	248.30088	FALSE	2	FALSE	4	FALSE	88.63	FALSE	75.92	FALSE
334-48-5	Decanoic acid	CCCCCCCCCC(=O)O	-0.417770157325284	2.46133108386816	0.0309538634205837	TRUE	0.03	Low (Class I)	0.081	1.07E-04	3.469578e+00	ToxCast	112.088676525313	in_silico	TRUE	3.2117	4.156	FALSE	172.2646	FALSE	1	FALSE	2	FALSE	99.98	FALSE	96.02	FALSE
300-62-9	Benzeneethanamine, α-methyl-, (±)-	CC(CC1=CC=CC=C1)N	1.75993469912984	3.72354034323205	0.0164551179630013	FALSE	0.03	Low (Class I)	0.000286	3.11E-06	4.482697e-01	Read-Across	27.2419788808051	in_vitro	TRUE	2.2766	1.566	FALSE	135.20622	FALSE	1	FALSE	1	FALSE	98.68	FALSE	54.55	FALSE
439-14-5	2H-1,4-Benzodiazepin-2-one, 7-chloro-1,3-dihydro-1-methyl-5-phenyl-	CN1C(=O)CN=C(C2=C1C=CC(=C2)Cl)C3=CC=CC=C3			1.90275906212738e-05		1.5E-3	High (Class III)			8.126645e-03	ToxCast	427.097935850727	in_vitro	FALSE	2.6544	1.255	FALSE	284.74022	FALSE	0	FALSE	3	FALSE	99.99	FALSE	89.05	FALSE
333-41-5	Phosphorothioic acid, O,O-diethyl O-[6-methyl-2-(1-methylethyl)-4-pyrimidinyl] ester	CCOP(=S)(OCC)OC1=NC(=NC(=C1)C)C(C)C	3.3020393252691	5.2402937293243	0.0577340219505639	FALSE	1.5E-3	High (Class III)	2.88e-05	3.32E-07	4.679952e-01	ToxCast	8.1060549767242	in_vitro	FALSE	4.2353	3.075	FALSE	304.345501	FALSE	0	FALSE	5	FALSE	99.99	FALSE	91.64	FALSE
364-98-7	2H-1,2,4-Benzothiadiazine, 7-chloro-3-methyl-, 1,1-dioxide	CC1=NS(=O)(=O)C2=C(N1)C=CC(=C2)Cl	3.40651286330974	6.37220863213976	3.72276582984625	FALSE	1.5E-3	High (Class III)	0.00146	1.58E-06	1.000000e+02	ToxCast	26.8617486430632	in_silico	FALSE	2.527	0.967	FALSE	230.67138	FALSE	1	FALSE	4	FALSE	99.81	FALSE	84.16	FALSE
132-65-0	Dibenzothiophene	C1=CC=C2C(=C1)C3=CC=CC=C3S2	-0.36378320036158	1.95050872597024	0.00230212251333541	TRUE	1.5E-3	High (Class III)	0.00532	2.58E-05	5.690080e-02	ToxCast	24.7166683532144	in_silico	FALSE	4.0545	1.891	FALSE	184.25692	FALSE	0	FALSE	0	FALSE	24.07	FALSE	18.45	FALSE
74-95-3	Methane, dibromo-	C(Br)Br	1.42254582961553	5.70969308445931	2.28062087398548	TRUE	1.5E-3	High (Class III)	0.0862	4.45E-06	4.589529e-01	ToxCast	0.20124032410853	in_silico	TRUE	1.7337	2.195	FALSE	173.83458	FALSE	0	FALSE	0	FALSE	100	FALSE	11.98	FALSE
85-79-0	4-Quinolinecarboxamide, 2-butoxy-N-[2-(diethylamino)ethyl]-	CCCCOC1=NC2=CC=CC=C2C(=C1)C(=O)NCCN(CC)CC			0.114031336897849		1.5E-3	High (Class III)			7.262186e+00	ToxCast	63.6858824510561	in_silico	FALSE	3.8762	2.486	FALSE	343.46316	FALSE	1	FALSE	5	FALSE	99.05	FALSE	74.19	FALSE
84-74-2	1,2-Benzenedicarboxylic acid, dibutyl ester	CCCCOC(=O)C1=CC=CC=C1C(=O)OCCCC	2.42880352485847	4.26212591376958	0.0458986207269835	FALSE	0.03	Low (Class I)	0.000171	2.51E-06	1.567036e+00	ToxCast	34.1412496312435	in_vitro	FALSE	3.6004	3.646	FALSE	278.34348	FALSE	0	FALSE	4	FALSE	95.21	FALSE	86.93	FALSE
97-23-4	Phenol, 2,2'-methylenebis[4-chloro-	C1=CC(=C(C=C1Cl)CC2=C(C=CC(=C2)Cl)O)O	1.80289444348618	4.68929563263487	0.0246448494222646	FALSE	1.5E-3	High (Class III)	0.000388	5.04E-07	2.326756e+00	ToxCast	94.4114466121597	in_vitro	FALSE	3.9954	2.267	FALSE	269.1233	FALSE	2	FALSE	2	FALSE	100	FALSE	59.24	FALSE
62-73-7	Phosphoric acid, 2,2-dichloroethenyl dimethyl ester	COP(=O)(OC)OC=C(Cl)Cl	2.05719592861777	3.86396375174359	0.00236138213898027	FALSE	1.5E-3	High (Class III)	2.07e-05	3.23E-07	3.975720e+00	ToxCast	1683.64126281364	in_vitro	FALSE	2.6804	1.207	FALSE	220.975741	FALSE	0	FALSE	4	FALSE	99.99	FALSE	71.63	FALSE
1609-47-8	Dicarbonic acid, diethyl ester	CCOC(=O)OC(=O)OCC	4.42278106572435	5.99365018299765	8.60328731852469	FALSE	0.03	Low (Class I)	0.000325	8.73E-06	4.109532e+01	ToxCast	4.77669927153365	in_silico	FALSE	1.316	1.879	FALSE	162.1406	FALSE	0	FALSE	5	FALSE	99.93	FALSE	69.09	FALSE
67-43-6	Glycine, N,N-bis[2-[bis(carboxymethyl)amino]ethyl]-	C(CN(CC(=O)O)CC(=O)O)N(CCN(CC(=O)O)CC(=O)O)CC(=O)O	-4.41185866676309	1.18961084931157	0.00569454026354688	TRUE	1.5E-3	High (Class III)	147	3.68E-04	3.982102e-02	ToxCast	6.99284197182526	in_silico	TRUE	-2.6846	-3.321	FALSE	393.34652	FALSE	5	FALSE	13	TRUE	5.91	TRUE	5.43	TRUE
22494-42-4	[1,1'-Biphenyl]-3-carboxylic acid, 2',4'-difluoro-4-hydroxy-	C1=CC(=C(C=C1C2=C(C=C(C=C2)F)F)C(=O)O)O			0.00269566640975295		1.5E-3	High (Class III)			5.493446e+00	ToxCast	2037.88066697728	in_vitro	FALSE	3.0356	1.499	FALSE	250.1976264	FALSE	2	FALSE	3	FALSE	100	FALSE	96.12	FALSE
128-46-1	D-Streptamine, O-2-deoxy-2-(methylamino)-α-L-glucopyranosyl-(1—>2)-O-5-deoxy-3-C-(hydroxymethyl)-α-L-lyxofuranosyl-(1—>4)-N,N'-bis(aminoiminomethyl)-	CC1C(C(C(O1)OC2C(C(C(C(C2O)O)N=C(N)N)O)N=C(N)N)OC3C(C(C(C(O3)CO)O)O)NC)(CO)O	2.64107430673098	4.96780970262986	0.228425613498416	FALSE	1.5E-3	High (Class III)	0.000522	2.46E-06	4.843240e-01	Read-Across	2.12027025522324	in_silico	TRUE	-5.1756	-6.252	FALSE	583.58994	TRUE	13	TRUE	19	TRUE	2.95	TRUE	2.38	TRUE
67-96-9	9,10-Secoergosta-5,7,22-trien-3-ol, (3β,5E,7E,10α,22E)-	CC1CCC(CC1=CC=C2CCCC3(C2CCC3C(C)C=CC(C)C(C)C)C)O	4.26259199827084	7.78451309270691	276.419671171213	TRUE	1.5E-3	High (Class III)	0.0151	4.54E-06	2.764197e+01	ToxCast	0.1	in_silico	FALSE	7.7209	10.061	TRUE	398.66424	FALSE	1	FALSE	1	FALSE	1.18	TRUE	0.0524	TRUE
4525-33-1	Dicarbonic acid, dimethyl ester	COC(=O)OC(=O)OC				FALSE	0.03	Low (Class I)	0.000325	4.60E-06			3.12220305691983	in_silico	FALSE	0.5358	1.033	FALSE	134.08744	FALSE	0	FALSE	5	FALSE	99.7	FALSE	58.29	FALSE
551-92-8	1H-Imidazole, 1,2-dimethyl-5-nitro-	CC1=NC=C(N1C)[N+](=O)[O-]	3.2364876718994	6.09572437518546	22.0646804401913	TRUE	1.5E-3	High (Class III)	0.0128	1.77E-05	6.728830e+01	ToxCast	3.04959311422954	in_silico	TRUE	1.1599	0.566	FALSE	141.12798	FALSE	0	FALSE	2	FALSE	99.88	FALSE	59.63	FALSE
119-61-9	Methanone, diphenyl-	C1=CC=C(C=C1)C(=O)C2=CC=CC=C2	-1.56614743157843	1.31680609196685	0.00640862074081871	TRUE	1.5E-3	High (Class III)	0.236	3.09E-04	3.484015e-01	ToxCast	54.3644994863281	in_vitro	FALSE	2.9176	2.266	FALSE	182.2179	FALSE	0	FALSE	1	FALSE	99.99	FALSE	82.3	FALSE
52365-63-6	Propanoic acid, 2,2-dimethyl-, 4-[1-hydroxy-2-(methylamino)ethyl]-1,2-phenylene ester	CC(C)(C)C(=O)OC1=C(C=C(C=C1)C(CNC)O)OC(=O)C(C)(C)C	1.15001820865115	3.90698015996485	0.0037857593183139	FALSE	0.03	Low (Class I)	0.000268	4.69E-07	6.309674e-02	Read-Across	16.6668640262617	in_silico	FALSE	3.2333	1.123	FALSE	351.43726	FALSE	2	FALSE	6	FALSE	97.92	FALSE	70.99	FALSE
58-32-2	Ethanol, 2,2',2'',2'''-[(4,8-di-1-piperidinylpyrimido(5,4-d]pyrimidine-2,6-diyl)dinitrilo]tetrakis-	C1CCN(CC1)C2=NC(=NC3=C2N=C(N=C3N4CCCCC4)N(CCO)CCO)N(CCO)CCO			0.637255305652366		1.5E-3	High (Class III)			5.966486e+00	ToxCast	9.36278713767024	in_silico	FALSE	0.112399999999999	0.0819999999999999	FALSE	504.6256	TRUE	4	FALSE	12	TRUE	98.59	FALSE	91.35	FALSE
97-77-8	Thioperoxydicarbonic diamide ([(H2N)C(S)]2S2), tetraethyl-	CCN(CC)C(=S)SSC(=S)N(CC)CC	0.646641912904522	3.71047546711099	0.000616107808441763	FALSE	1.5E-3	High (Class III)	0.000139	1.20E-07	9.290184e-02	ToxCast	150.788281550499	in_silico	FALSE	3.6212	3.24	FALSE	296.5392	FALSE	0	FALSE	2	FALSE	88.01	FALSE	41.09	FALSE
330-54-1	Urea, N'-(3,4-dichlorophenyl)-N,N-dimethyl-	CN(C)C(=O)NC1=CC(=C(C=C1)Cl)Cl	2.11600155842419	4.3026858909773	0.216825145252998	TRUE	1.5E-3	High (Class III)	0.00166	1.08E-05	1.856541e+00	ToxCast	8.56238930248393	in_vitro	FALSE	3.1599	1.331	FALSE	233.0945	FALSE	1	FALSE	3	FALSE	99.99	FALSE	81.29	FALSE
99-66-1	Pentanoic acid, 2-propyl-	CCCC(CCC)C(=O)O	0.279912315055195	2.67690096632182	0.0217178668407357	FALSE	0.03	Low (Class I)	0.0114	4.57E-05	6.817473e-01	ToxCast	31.3910798095884	in_vitro	FALSE	2.2874	2.742	FALSE	144.21144	FALSE	1	FALSE	2	FALSE	99.98	FALSE	93.37	FALSE
471-53-4	Olean-12-en-29-oic acid, 3-hydroxy-11-oxo-, (3β,20β)-	CC1(C2CCC3(C(C2(CCC1O)C)C(=O)C=C4C3(CCC5(C4CC(CC5)(C)C(=O)O)C)C)C)C			2.49030723888637		1.5E-3	High (Class III)			1.991657e+01	ToxCast	7.99763434753234	in_silico	FALSE	6.4126	6.745	TRUE	470.68384	FALSE	2	FALSE	4	FALSE	87.67	FALSE	77.85	FALSE
80-97-7	Cholestan-3-ol, (3β,5α)-	CC(C)CCCC(C)C1CCC2C1(CCC3C2CCC4C3(CCC(C4)O)C)C			70.4670352712711		1.5E-3	High (Class III)			7.046707e+00	Read-Across	0.1	in_silico	FALSE	7.4686	11.783	TRUE	388.66942	FALSE	1	FALSE	1	FALSE	1.33	TRUE	0.043	TRUE
15905-32-5	Spiro[isobenzofuran-1(3H),9'-[9H]xanthen]-3-one, 3',6'-dihydroxy-2',4',5',7'-tetraiodo-	C1=CC=C2C(=C1)C(=O)OC23C4=CC(=C(C(=C4OC5=C(C(=C(C=C35)I)O)I)I)O)I			0.0467594661280094		1.5E-3	High (Class III)			3.766174e+00	ToxCast	80.5435579801958	in_silico	FALSE	6.0842	5.814	TRUE	835.8924	TRUE	2	FALSE	5	FALSE	99.98	FALSE	97.37	FALSE
58-54-8	Acetic acid, [2,3-dichloro-4-(2-methylene-1-oxobutyl)phenoxy]-	CCC(=C)C(=O)C1=C(C(=C(C=C1)OCC(=O)O)Cl)Cl	2.65807406117479	5.05816227446709	0.0691699798239134	FALSE	1.5E-3	High (Class III)	0.000152	6.05E-07	2.190103e+00	ToxCast	31.662620650516	in_silico	FALSE	3.6057	2.284	FALSE	303.13798	FALSE	1	FALSE	4	FALSE	99.94	FALSE	96.32	FALSE
60-29-7	Ethane, 1,1'-oxybis-	CCOCC				FALSE	0.03	Low (Class I)	0.000154	3.26E-07			2.02576680659567	in_silico	TRUE	1.0428	0.866	FALSE	74.1216	FALSE	0	FALSE	1	FALSE	100	FALSE	33.8	FALSE
522-00-9	10H-Phenothiazine-10-ethanamine, N,N-diethyl-α-methyl-	CCN(CC)C(C)CN1C2=CC=CC=C2SC3=CC=CC=C31			0.16274632856753		1.5E-3	High (Class III)			5.127058e+00	Read-Across	31.5033740673455	in_silico	FALSE	5.0846	3.397	FALSE	312.47226	FALSE	0	FALSE	2	FALSE	100	FALSE	57.44	FALSE
77-67-8	2,5-Pyrrolidinedione, 3-ethyl-3-methyl-	CCC1(CC(=O)NC1=O)C	0.801501497814128	3.52597324729015	0.00238694739573645	FALSE	1.5E-3	High (Class III)	0.000377	7.11E-07	6.898143e-03	ToxCast	2.88994355008184	in_silico	FALSE	0.778	0.093	FALSE	141.16774	FALSE	1	FALSE	3	FALSE	99.87	FALSE	60.75	FALSE
91-53-2	Quinoline, 6-ethoxy-1,2-dihydro-2,2,4-trimethyl-	CCOC1=CC2=C(C=C1)NC(C=C2C)(C)C	1.1693029081979	4.1693029081979	0.0203789589735669	FALSE	1.5E-3	High (Class III)	0.00138	1.38E-06	1.967793e+00	ToxCast	96.5600358266357	in_vitro	FALSE	3.8307	2.686	FALSE	217.30676	FALSE	1	FALSE	2	FALSE	100	FALSE	64.73	FALSE
107-15-3	1,2-Ethanediamine	C(CN)N	1.07244454304095	5.14493264525653	0.00745545068741884	FALSE	1.5E-3	High (Class III)	0.000631	5.34E-08	4.602113e-02	ToxCast	6.17281633310711	in_silico	TRUE	0.3044	-1.342	FALSE	60.09832	FALSE	2	FALSE	2	FALSE	63.11	FALSE	43.68	FALSE
2809-21-4	Phosphonic acid, (1-hydroxyethylidene)bis-	CC(O)(P(=O)(O)O)P(=O)(O)O	6.95543276165236	10.415385991235	16.7859415294621	FALSE	1.5E-3	High (Class III)	1.86e-06	6.45E-10	6.642035e+01	ToxCast	3.95690368581796	in_silico	TRUE	-0.9922	-3.815	FALSE	206.028242	FALSE	5	FALSE	7	FALSE	47.71	FALSE	36.95	FALSE
41340-25-4	Pyrano[3,4-b]indole-1-acetic acid, 1,8-diethyl-1,3,4,9-tetrahydro-	CCC1=CC=CC2=C1NC3=C2CCOC3(CC)CC(=O)O			0.273372643248712		1.5E-3	High (Class III)			4.880769e+01	ToxCast	178.539046741493	in_vitro	FALSE	3.383	1.698	FALSE	287.35354	FALSE	2	FALSE	4	FALSE	99.94	FALSE	95.69	FALSE
97-53-0	Phenol, 2-methoxy-4-(2-propenyl)-	COC1=C(C=CC(=C1)CC=C)O	1.01262476259035	4.59661164063262	3.63412170893028	TRUE	0.03	Low (Class I)	0.353	9.20E-05	4.303192e+00	ToxCast	1.18410771861034	in_vitro	FALSE	2.1293	1.955	FALSE	164.20108	FALSE	1	FALSE	2	FALSE	100	FALSE	73.35	FALSE
43210-67-9	Carbamic acid, [5-(phenylthio)-1H-benzimidazol-2-yl]-, methyl ester	COC(=O)NC1=NC2=C(N1)C=C(C=C2)SC3=CC=CC=C3	0.681696937053032	3.91764807922152	0.00335872241794271	FALSE	1.5E-3	High (Class III)	0.000699	4.06E-07	9.382081e-02	ToxCast	27.933482434301	in_silico	FALSE	3.9654	2.217	FALSE	299.34762	FALSE	2	FALSE	5	FALSE	89.01	FALSE	72.52	FALSE
29679-58-1	Benzeneacetic acid, α-methyl-3-phenoxy-	CC(C1=CC(=CC=C1)OC2=CC=CC=C2)C(=O)O	1.49977209665383	4.29615976394688	0.00676372590781936	FALSE	1.5E-3	High (Class III)	0.000214	3.42E-07	2.083981e+00	Read-Across	308.11146797915	in_vitro	FALSE	3.667	1.759	FALSE	242.26986	FALSE	1	FALSE	3	FALSE	99.98	FALSE	96.94	FALSE
23779-99-9	Benzoic acid, 2-[[8-(trifluoromethyl)-4-quinolinyl]amino]-, 2,3-dihydroxypropyl ester	C1=CC=C(C(=C1)C(=O)OCC(CO)O)NC2=C3C=CC=C(C3=NC=C2)C(F)(F)F	1.72869081291878	4.71610168561076	0.0910206083808259	TRUE	1.5E-3	High (Class III)	0.0017	1.75E-06	3.449708e+00	ToxCast	37.9002988236808	in_silico	FALSE	3.5802	1.117	FALSE	406.3551896	FALSE	3	FALSE	6	FALSE	99.87	FALSE	93.06	FALSE
5002-47-1	Decanoic acid, 2-[4-[3-[2-(trifluoromethyl)-10H-phenothiazin-10-yl]propyl]-1-piperazinyl]ethyl ester	CCCCCCCCCC(=O)OCCN1CCN(CC1)CCCN2C3=CC=CC=C3SC4=C2C=C(C=C4)C(F)(F)F	5.5899100434301	8.29264019663943	67.6797896129063	FALSE	1.5E-3	High (Class III)	0.000174	3.45E-07	6.767984e+00	Read-Across	0.1	in_silico	FALSE	7.9405	7.239	TRUE	591.7708696	TRUE	0	FALSE	5	FALSE	65.04	FALSE	2.31	TRUE
2746-81-8	Heptanoic acid, 2-[4-[3-[2-(trifluoromethyl)-10H-phenothiazin-10-yl]propyl]-1-piperazinyl]ethyl ester	CCCCCCC(=O)OCCN1CCN(CC1)CCCN2C3=CC=CC=C3SC4=C2C=C(C=C4)C(F)(F)F			67.7265573064336		1.5E-3	High (Class III)			6.772661e+00	Read-Across	0.1	in_silico	FALSE	6.7702	5.532	TRUE	549.6911296	TRUE	0	FALSE	5	FALSE	99.29	FALSE	6.98	TRUE
5104-49-4	[1,1'-Biphenyl]-4-acetic acid, 2-fluoro-α-methyl-	CC(C1=CC(=C(C=C1)C2=CC=CC=C2)F)C(=O)O			0.0861159617130877		1.5E-3	High (Class III)			1.175897e+01	ToxCast	136.548035046208	in_silico	FALSE	3.6808	2.364	FALSE	244.2609232	FALSE	1	FALSE	2	FALSE	99.99	FALSE	96.03	FALSE
13311-84-7	Propanamide, 2-methyl-N-[4-nitro-3-(trifluoromethyl)phenyl]-	CC(C)C(=O)NC1=CC(=C(C=C1)[N+](=O)[O-])C(F)(F)F	2.74237839993383	5.78884872525758	0.299486800382807	FALSE	1.5E-3	High (Class III)	0.000542	4.87E-07	4.992879e+00	ToxCast	16.6714487772214	in_vitro	FALSE	3.8043	2.038	FALSE	276.2118496	FALSE	1	FALSE	2	FALSE	97.4	FALSE	82.1	FALSE
67-45-8	2-Oxazolidinone, 3-[[(5-nitro-2-furanyl)methylene]amino]-	C1COC(=O)N1N=CC2=CC=C(O2)[N+](=O)[O-]			2.23952490783722e-05		1.5E-3	High (Class III)			7.503253e-05	ToxCast	3.35037691494763	in_silico	TRUE	1.435	0.896	FALSE	225.15828	FALSE	0	FALSE	5	FALSE	99.96	FALSE	72.79	FALSE
54-31-9	Benzoic acid, 5-(aminosulfonyl)-4-chloro-2-[(2-furanylmethyl)amino]-	C1=COC(=C1)CNC2=CC(=C(C=C2C(=O)O)S(=O)(=O)N)Cl			0.113770025387994		1.5E-3	High (Class III)			4.430227e+01	ToxCast	389.401934131864	in_vitro	FALSE	3.7448	0.147	FALSE	330.74414	FALSE	3	FALSE	7	FALSE	77.32	FALSE	72.3	FALSE
25812-30-0	Pentanoic acid, 5-(2,5-dimethylphenoxy)-2,2-dimethyl-	CC1=CC(=C(C=C1)C)OCCCC(C)(C)C(=O)O	3.61568758288674	6.08982398405694	1.79546457169495	FALSE	0.03	Low (Class I)	0.000435	1.46E-06	1.582296e+01	ToxCast	8.81273896343897	in_vitro	FALSE	3.5732	2.59	FALSE	250.33338	FALSE	1	FALSE	3	FALSE	99.99	FALSE	96.65	FALSE
490-79-9	Benzoic acid, 2,5-dihydroxy-	C1=CC(=C(C=C1O)C(=O)O)O	1.50104688072443	4.32952374999688	0.00706890263732493	FALSE	0.03	Low (Class I)	0.000223	3.31E-07	7.049262e-02	Read-Across	9.97222069379637	in_silico	FALSE	0.796	0.616	FALSE	154.12014	FALSE	3	FALSE	4	FALSE	99.38	FALSE	86.4	FALSE
111-30-8	Pentanedial	C(CC=O)CC=O	0.576817215230329	3.18170036589467	0.0174742363692905	FALSE	0.03	Low (Class I)	0.00463	1.15E-05	5.458950e-02	ToxCast	3.12399911763456	in_silico	TRUE	0.5545	0.476	FALSE	100.11582	FALSE	0	FALSE	2	FALSE	99.97	FALSE	52.74	FALSE
10238-21-8	Benzamide, 5-chloro-N-[2-[4-[[[(cyclohexylamino)carbonyl]amino]sulfonyl]phenyl]ethyl]-2-methoxy-	COC1=C(C=C(C=C1)Cl)C(=O)NCCC2=CC=C(C=C2)S(=O)(=O)NC(=O)NC3CCCCC3	2.90148567230949	5.25358894683302	0.109195876582992	FALSE	1.5E-3	High (Class III)	0.000137	6.09E-07	4.254259e+00	ToxCast	38.9598854108727	in_vitro	FALSE	5.8952	2.589	FALSE	494.00352	FALSE	3	FALSE	8	FALSE	99.43	FALSE	86.96	FALSE
1071-83-6	Glycine, N-(phosphonomethyl)-	C(C(=O)O)NCP(=O)(O)O	2.5433279617479	4.64070621683033	0.0405308769037711	FALSE	1.5E-3	High (Class III)	0.000116	9.27E-07	4.095390e-01	Read-Across	10.1043707793703	in_silico	TRUE	-0.8133	-2.679	FALSE	169.073081	FALSE	4	FALSE	6	FALSE	38.21	FALSE	35.07	FALSE
489-84-9	Azulene, 1,4-dimethyl-7-(1-methylethyl)-	CC1=C2C=CC(=C2C=C(C=C1)C(C)C)C	3.61923759853104	6.77767042741192	0.411144554955686	FALSE	1.5E-3	High (Class III)	9.88e-05	6.86E-08	2.390936e+00	ToxCast	5.81531648869146	in_silico	FALSE	4.5316	5.368	TRUE	198.30342	FALSE	0	FALSE	0	FALSE	8	TRUE	2.95	TRUE
93-14-1	1,2-Propanediol, 3-(2-methoxyphenoxy)-	COC1=CC=CC=C1OCC(CO)O	3.35774750210088	6.11347857545724	3.44131517045267	FALSE	0.03	Low (Class I)	0.00151	2.65E-06	1.398274e+01	ToxCast	4.06319731609808	in_silico	FALSE	0.4272	-0.353	FALSE	198.21576	FALSE	2	FALSE	4	FALSE	99.9	FALSE	77.1	FALSE
52-86-8	1-Butanone, 4-[4-(4-chlorophenyl)-4-hydroxy-1-piperidinyl]-1-(4-fluorophenyl)-	C1CN(CCC1(C2=CC=C(C=C2)Cl)O)CCCC(=O)C3=CC=C(C=C3)F			0.0408150928678215		1.5E-3	High (Class III)			4.453335e-01	ToxCast	10.911000223754	in_vitro	FALSE	4.3635	1.391	FALSE	375.8642232	FALSE	1	FALSE	3	FALSE	99.98	FALSE	90.33	FALSE
151-67-7	Ethane, 2-bromo-2-chloro-1,1,1-trifluoro-	C(C(F)(F)F)(Cl)Br	4.16873243383363	6.51219972004678	9.82215311607411	FALSE	1.5E-3	High (Class III)	0.000666	3.02E-06	2.372577e+00	Read-Across	0.241553640382861	in_silico	TRUE	2.5085	3.156	FALSE	197.3815496	FALSE	0	FALSE	0	FALSE	100	FALSE	8.6	TRUE
70-30-4	Phenol, 2,2'-methylenebis[3,4,6-trichloro-	C1=C(C(=C(C(=C1Cl)Cl)CC2=C(C(=CC(=C2Cl)Cl)Cl)O)O)Cl	-0.381991799127264	2.59023562265409	4.39859590934582e-05	FALSE	1.5E-3	High (Class III)	0.000106	1.13E-07	8.754789e-01	ToxCast	19903.5997861938	in_vitro	FALSE	6.609	4.575	FALSE	406.90354	FALSE	2	FALSE	2	FALSE	99.73	FALSE	86.27	FALSE
136-77-6	1,3-Benzenediol, 4-hexyl-	CCCCCCC1=C(C=C(C=C1)O)O	1.74836754924663	4.55511264300044	0.430818048353958	FALSE	0.03	Low (Class I)	0.00769	1.20E-05	6.420018e+00	ToxCast	14.9019241394058	in_silico	FALSE	3.2206	3.575	FALSE	194.27012	FALSE	2	FALSE	2	FALSE	100	FALSE	74.11	FALSE
499-44-5	2,4,6-Cycloheptatrien-1-one, 2-hydroxy-4-(1-methylethyl)-	CC(C)C1=CC(=O)C(=CC=C1)O	2.11525021774067	3.90932942608339	0.0470713875022931	FALSE	1.5E-3	High (Class III)	0.000361	5.80E-06	7.857687e-01	Read-Across	16.6931127463133	in_silico	FALSE	1.8758	2.349	FALSE	164.20108	FALSE	1	FALSE	2	FALSE	99.99	FALSE	90.24	FALSE
58-93-5	2H-1,2,4-Benzothiadiazine-7-sulfonamide, 6-chloro-3,4-dihydro-, 1,1-dioxide	C1NC2=CC(=C(C=C2S(=O)(=O)N1)S(=O)(=O)N)Cl			0.247650249011301		1.5E-3	High (Class III)			2.744240e+00	ToxCast	11.0811126495652	in_vitro	FALSE	2.9774	-1.491	FALSE	297.73912	FALSE	3	FALSE	7	FALSE	59.52	FALSE	50.62	FALSE
127-07-1	Urea, hydroxy-	C(=O)(N)NO	1.20221829412775	4.03062037261934	0.00134131377895256	FALSE	1.5E-3	High (Class III)	8.42e-05	1.25E-07	2.172228e+01	ToxCast	16194.7805693526	in_silico	TRUE	0.1351	-1.606	FALSE	76.05466	FALSE	3	FALSE	2	FALSE	52.69	FALSE	31.26	FALSE
15687-27-1	Benzeneacetic acid, α-methyl-4-(2-methylpropyl)-	CC(C)CC1=CC=C(C=C1)C(C)C(=O)O	-1.53058915861729	1.10150944789144	2.42555248785918e-05	FALSE	0.03	Low (Class I)	0.000823	1.92E-06	3.187257e-03	ToxCast	131.403352148786	in_vitro	FALSE	3.0732	3.4	FALSE	206.28082	FALSE	1	FALSE	2	FALSE	99.99	FALSE	95.69	FALSE
51-71-8	Hydrazine, (2-phenylethyl)-	C1=CC=C(C=C1)CCNN	3.46213563107758	5.38583271739339	0.950625522276885	FALSE	0.03	Low (Class I)	0.000328	3.91E-06	2.439605e+00	Read-Across	2.56631572204549	in_silico	FALSE	1.7836	0.882	FALSE	136.19428	FALSE	2	FALSE	2	FALSE	98.35	FALSE	52.29	FALSE
137-58-6	Acetamide, 2-(diethylamino)-N-(2,6-dimethylphenyl)-	CCN(CC)CC(=O)NC1=C(C=CC=C1C)C	1.59660568696716	4.37592048655826	0.0118107336331529	FALSE	0.03	Low (Class I)	0.000299	4.97E-07	4.297244e-02	ToxCast	3.63842264545105	in_vitro	FALSE	2.6567	1.339	FALSE	234.33728	FALSE	1	FALSE	3	FALSE	99.95	FALSE	61.45	FALSE
26807-65-8	Benzamide, 3-(aminosulfonyl)-4-chloro-N-(2,3-dihydro-2-methyl-1H-indol-1-yl)-	CC1CC2=CC=CC=C2N1NC(=O)C3=CC(=C(C=C3)Cl)S(=O)(=O)N			0.426406889484442		1.5E-3	High (Class III)			5.786710e+01	ToxCast	135.708650141881	in_silico	FALSE	4.3204	0.297	FALSE	365.83454	FALSE	2	FALSE	6	FALSE	98.78	FALSE	89.75	FALSE
53-86-1	1H-Indole-3-acetic acid, 1-(4-chlorobenzoyl)-5-methoxy-2-methyl-	CC1=C(C2=C(N1C(=O)C3=CC=C(C=C3)Cl)C=CC(=C2)OC)CC(=O)O			0.000168152966344978		1.5E-3	High (Class III)			8.257229e-03	ToxCast	49.1054618734157	in_vitro	FALSE	3.9273	1.447	FALSE	357.78764	FALSE	1	FALSE	5	FALSE	99.96	FALSE	97.7	FALSE
6556-11-2	myo-Inositol, hexa-3-pyridinecarboxylate	C1=CC(=CN=C1)C(=O)OC2C(C(C(C(C2OC(=O)C3=CN=CC=C3)OC(=O)C4=CN=CC=C4)OC(=O)C5=CN=CC=C5)OC(=O)C6=CN=CC=C6)OC(=O)C7=CN=CC=C7			0.031983500922395		1.5E-3	High (Class III)			2.602529e-01	Read-Across	8.13709796128417	in_silico	FALSE	3.7236	-2.16	FALSE	810.7206	TRUE	0	FALSE	18	TRUE	94.04	FALSE	66.47	FALSE
144-48-9	Acetamide, 2-iodo-	C(C(=O)N)I	3.92926415970712	6.71897914130589	5.49754053212775	FALSE	1.5E-3	High (Class III)	0.000647	1.05E-06	8.978548e+00	ToxCast	1.63319353802671	in_silico	TRUE	0.607	-0.0329999999999999	FALSE	184.96373	FALSE	1	FALSE	2	FALSE	98.95	FALSE	55.67	FALSE
2276-90-6	Benzoic acid, 3-(acetylamino)-2,4,6-triiodo-5-[(methylamino)carbonyl]-	CC(=O)NC1=C(C(=C(C(=C1I)C(=O)O)I)C(=O)NC)I			0.0750516077321544		1.5E-3	High (Class III)			7.582112e-02	Read-Across	1.01025418865752	in_silico	FALSE	2.9805	2.32	FALSE	613.91357	TRUE	3	FALSE	6	FALSE	98.77	FALSE	92.9	FALSE
59017-64-0	Benzoic acid, 3-[[[[3-(acetylmethylamino)-2,4,6-triiodo-5-[(methylamino)carbonyl]benzoyl]amino]acetyl]amino]-5-[[(2-hydroxyethyl)amino]carbonyl]-2,4,6-triiodo-	CC(=O)N(C)C1=C(C(=C(C(=C1I)C(=O)NCC(=O)NC2=C(C(=C(C(=C2I)C(=O)O)I)C(=O)NCCO)I)I)C(=O)NC)I			0.00910370130582449		1.5E-3	High (Class III)			4.119425e-01	Read-Across	45.2500149307745	in_silico	FALSE	4.691	3.325	FALSE	1268.87906	TRUE	6	TRUE	13	TRUE	59.9	FALSE	53.09	FALSE
54-85-3	4-Pyridinecarboxylic acid, hydrazide	C1=CN=CC=C1C(=O)NN			0.17804452731994		1.5E-3	High (Class III)			1.571982e+00	ToxCast	8.82915251481238	in_vitro	FALSE	0.7763	-1.716	FALSE	137.13928	FALSE	2	FALSE	4	FALSE	96.5	FALSE	55.02	FALSE
67-63-0	2-Propanol	CC(C)O	0.79080204592222	5.00153120289023	2.69950093978829	TRUE	0.03	Low (Class I)	0.437	2.69E-05	1.566020e+01	ToxCast	5.80114702085771	in_silico	TRUE	0.3871	0.384	FALSE	60.09502	FALSE	1	FALSE	1	FALSE	99.9	FALSE	56.91	FALSE
481-39-0	1,4-Naphthalenedione, 5-hydroxy-	C1=CC2=C(C(=O)C=CC2=O)C(=C1)O	3.59521547705463	5.43153347598077	0.559118419736564	FALSE	0.03	Low (Class I)	0.000142	2.07E-06	4.265308e+00	Read-Across	7.62862994291125	in_silico	FALSE	1.3274	-0.0109999999999999	FALSE	174.15284	FALSE	1	FALSE	3	FALSE	99.98	FALSE	87.58	FALSE
6740-88-1	Cyclohexanone, 2-(2-chlorophenyl)-2-(methylamino)-	CNC1(CCCCC1=O)C2=CC=CC=C2Cl			6.02165034455662e-06		1.5E-3	High (Class III)			6.582021e-06	ToxCast	1.09305936784837	in_silico	FALSE	3.2887	1.797	FALSE	237.72524	FALSE	1	FALSE	2	FALSE	100	FALSE	66.01	FALSE
525-79-1	1H-Purin-6-amine, N-(2-furanylmethyl)-	C1=COC(=C1)CNC2=NC=NC3=C2NC=N3	1.504121463983	4.80416777976573	0.0281572378222383	FALSE	1.5E-3	High (Class III)	0.000882	4.42E-07	8.195293e-02	ToxCast	2.91054579804232	in_silico	FALSE	1.631	-0.417	FALSE	215.21136	FALSE	2	FALSE	6	FALSE	96.43	FALSE	64.05	FALSE
143-07-7	Dodecanoic acid	CCCCCCCCCCCC(=O)O	0.155336858475212	3.91989293754728	0.0341770645765091	FALSE	0.03	Low (Class I)	0.0239	4.11E-06	9.252144e+00	ToxCast	270.712081055877	in_silico	TRUE	3.9919	5.294	TRUE	200.31776	FALSE	1	FALSE	2	FALSE	99.98	FALSE	96.6	FALSE
829-74-3	1,2-Benzenediol, 4-[(1R,2S)-2-amino-1-hydroxypropyl]-	CC(C(C1=CC(=C(C=C1)O)O)O)N	3.79526264616587	6.82982223692507	3.34524119293086	FALSE	8.9999999999999993E-3	Intermediate (Class II)	0.000536	4.95E-07	1.239657e+01	ToxCast	3.70573281167493	in_silico	FALSE	1.1787	-0.254	FALSE	183.20442	FALSE	4	FALSE	4	FALSE	35.82	FALSE	27.48	FALSE
154-21-2	D-erythro-α-D-galacto-Octopyranoside, methyl 6,8-dideoxy-6-[[[(2S,4R)-1-methyl-4-propyl-2-pyrrolidinyl]carbonyl]amino]-1-thio-	CCCC1CC(N(C1)C)C(=O)NC(C2C(C(C(C(O2)SC)O)O)O)C(C)O			0.241481352719634		1.5E-3	High (Class III)			6.999094e-01	Read-Across	2.89839936301688	in_silico	FALSE	-0.5282	0.69	FALSE	406.53736	FALSE	5	FALSE	8	FALSE	52.2	FALSE	41.9	FALSE
1310-65-2	Lithium hydroxide (Li(OH))	[Li+].[OH-]					1.5E-3	High (Class III)					0.46589905246991	in_silico	TRUE	-0.1768	-0.467	FALSE	23.94834	FALSE	0	FALSE	1	FALSE	88.27	FALSE	3.7	TRUE
109125-51-1	Chromate(1-), bis[3-hydroxy-4-[(2-hydroxy-3,5-dinitrophenyl)azo]-N-phenyl-2-naphthalenecarboxamidato(2-)]-, ammonium	C1=CC=C(C(=C1)C(=O)O)NC2=C(C=CC(=C2)Cl)C(=O)O			0.020679498383673		1.5E-3	High (Class III)			1.640447e+00	Read-Across	79.3273048251888	in_silico	FALSE	3.553	2.184	FALSE	291.6865	FALSE	3	FALSE	5	FALSE	99.93	FALSE	94.18	FALSE
13010-47-4	Urea, N-(2-chloroethyl)-N'-cyclohexyl-N-nitroso-	C1CCC(CC1)NC(=O)N(CCCl)N=O			0.000211808319736303		1.5E-3	High (Class III)			2.663530e-03	ToxCast	12.5751895982542	in_silico	FALSE	2.6418	2.378	FALSE	233.69524	FALSE	1	FALSE	3	FALSE	99.99	FALSE	83.28	FALSE
846-49-1	2H-1,4-Benzodiazepin-2-one, 7-chloro-5-(2-chlorophenyl)-1,3-dihydro-3-hydroxy-	C1=CC=C(C(=C1)C2=NC(C(=O)NC3=C2C=C(C=C3)Cl)O)Cl	3.33680050563182	6.17183940791106	0.658026121444459	FALSE	1.5E-3	High (Class III)	0.000303	4.43E-07	3.134741e+01	ToxCast	47.6385519620237	in_vitro	FALSE	2.6749	1.765	FALSE	321.1581	FALSE	2	FALSE	4	FALSE	98.06	FALSE	87.35	FALSE
121-75-5	Butanedioic acid, [(dimethoxyphosphinothioyl)thio]-, diethyl ester	CCOC(=O)CC(C(=O)OCC)SP(=S)(OC)OC	5.57558379089161	7.20150726372611	3.8010638507687	FALSE	1.5E-3	High (Class III)	1.01e-05	2.39E-07	4.268711e-01	ToxCast	0.112303053155316	in_vitro	FALSE	2.7724	2.007	FALSE	330.358021	FALSE	0	FALSE	6	FALSE	99.95	FALSE	95.06	FALSE
59937-28-9	Propanedioic acid, 1,3-dithiol-2-ylidene-, bis(1-methylethyl) ester	CC(C)OC(=O)C(=C1SC=CS1)C(=O)OC(C)C	0.723524465671509	3.39353077407221	0.0122747442171592	TRUE	1.5E-3	High (Class III)	0.00232	4.96E-06	4.250881e-01	ToxCast	34.6311156212827	in_silico	FALSE	3.0524	3.805	FALSE	288.38304	FALSE	0	FALSE	4	FALSE	99.97	FALSE	95.17	FALSE
22232-71-9	3H-Imidazo[2,1-a]isoindol-5-ol, 5-(4-chlorophenyl)-2,5-dihydro-	C1CN2C(=N1)C3=CC=CC=C3C2(C4=CC=C(C=C4)Cl)O			0.343597029050153		1.5E-3	High (Class III)			2.610987e+00	Read-Across	7.59898036584639	in_silico	FALSE	1.9827	1.567	FALSE	284.74022	FALSE	1	FALSE	3	FALSE	99.92	FALSE	91	FALSE
89-25-8	3H-Pyrazol-3-one, 2,4-dihydro-5-methyl-2-phenyl-	CC1=NN(C(=O)C1)C2=CC=CC=C2	2.83918273928495	5.53815274362096	0.566234845657078	FALSE	1.5E-3	High (Class III)	0.00082	1.64E-06	2.286482e+00	ToxCast	4.03804565630595	in_silico	FALSE	1.2998	0.815	FALSE	174.1992	FALSE	0	FALSE	3	FALSE	100	FALSE	72.67	FALSE
31431-39-7	Carbamic acid, (5-benzoyl-1H-benzimidazol-2-yl)-, methyl ester	COC(=O)NC1=NC2=C(N1)C=C(C=C2)C(=O)C3=CC=CC=C3			0.0106562894880149		1.5E-3	High (Class III)			2.343910e-01	ToxCast	21.9955512936544	in_silico	FALSE	3.0452	1.924	FALSE	295.29272	FALSE	2	FALSE	6	FALSE	39.44	FALSE	36.7	FALSE
61-68-7	Benzoic acid, 2-[(2,3-dimethylphenyl)amino]-	CC1=C(C(=CC=C1)NC2=CC=CC=C2C(=O)O)C			0.3081803166086		1.5E-3	High (Class III)			1.022464e+01	ToxCast	33.177470433789	in_silico	FALSE	3.8182	2.429	FALSE	241.2851	FALSE	2	FALSE	3	FALSE	99.99	FALSE	95.81	FALSE
58-27-5	1,4-Naphthalenedione, 2-methyl-	CC1=CC(=O)C2=CC=CC=C2C1=O	1.92723226320858	5.06627925372825	1.23476729811779	FALSE	0.03	Low (Class I)	0.0146	1.06E-05	7.475476e+00	ToxCast	6.05415766164304	in_silico	FALSE	2.0119	0.673	FALSE	172.18002	FALSE	0	FALSE	2	FALSE	100	FALSE	79.15	FALSE
57-53-4	1,3-Propanediol, 2-methyl-2-propyl-, dicarbamate	CCCC(C)(COC(=O)N)COC(=O)N			33.1990170967562		1.5E-3	High (Class III)			1.000000e+02	ToxCast	3.01213736985886	in_silico	FALSE	2.384	0.704	FALSE	218.25022	FALSE	2	FALSE	6	FALSE	97.53	FALSE	83.51	FALSE
89-57-6	Benzoic acid, 5-amino-2-hydroxy-	C1=CC(=C(C=C1N)C(=O)O)O			2.67382968167606		0.03	Low (Class I)			1.749071e+01	ToxCast	6.54144525309313	in_silico	FALSE	1.2538	0.205	FALSE	153.13538	FALSE	3	FALSE	4	FALSE	79.45	FALSE	67.57	FALSE
79-41-4	2-Propenoic acid, 2-methyl-	CC(=C)C(=O)O				TRUE	8.9999999999999993E-3	Intermediate (Class II)	0.0843	6.75E-06			7.24919841585908	in_silico	TRUE	0.6471	0.393	FALSE	86.08924	FALSE	1	FALSE	2	FALSE	99.41	FALSE	76.5	FALSE
100-97-0	1,3,5,7-Tetraazatricyclo[3.3.1.1³,7]decane	C1N2CN3CN1CN(C2)C3	-1.87803055398058	1.40438397137475	0.0181422026189977	TRUE	1.5E-3	High (Class III)	1.37	7.15E-04	6.746557e-01	ToxCast	37.1870906466359	in_vitro	TRUE	-1.2682	-0.186	FALSE	140.18628	FALSE	0	FALSE	4	FALSE	97.15	FALSE	50.3	FALSE
532-03-6	1,2-Propanediol, 3-(2-methoxyphenoxy)-, 1-carbamate	COC1=CC=CC=C1OCC(COC(=O)N)O			0.0137733732893171		0.03	Low (Class I)			5.229512e-02	ToxCast	3.79682737324511	in_silico	FALSE	1.2305	-0.491	FALSE	241.2405	FALSE	2	FALSE	6	FALSE	98.62	FALSE	77.5	FALSE
72-43-5	Benzene, 1,1'-(2,2,2-trichloroethylidene)bis[4-methoxy-	COC1=CC=C(C=C1)C(C2=CC=C(C=C2)OC)C(Cl)(Cl)Cl	3.20380796505562	5.48504390028075	0.0617156446827721	FALSE	1.5E-3	High (Class III)	3.86e-05	2.02E-07	3.666629e+00	ToxCast	59.4116587171816	in_vitro	FALSE	5.2059	3.382	FALSE	345.6481	FALSE	0	FALSE	2	FALSE	7.24	TRUE	1.69	TRUE
119-36-8	Benzoic acid, 2-hydroxy-, methyl ester	COC(=O)C1=CC=CC=C1O	1.17863639751392	4.10699448667492	2.77622218898104	TRUE	0.03	Low (Class I)	0.184	2.17E-04	4.519538e-01	ToxCast	0.16279452333504	in_vitro	FALSE	1.1788	1.229	FALSE	152.14732	FALSE	1	FALSE	3	FALSE	100	FALSE	83.19	FALSE
66-27-3	Methanesulfonic acid, methyl ester	COS(=O)(=O)C	1.40047249230262	4.61906198097922	0.445087870413529	FALSE	0.03	Low (Class I)	0.0177	1.07E-05	2.726523e+00	ToxCast	6.12580884176492	in_silico	TRUE	0.6732	-0.869	FALSE	110.13224	FALSE	0	FALSE	3	FALSE	97.9	FALSE	73.37	FALSE
17560-51-9	6-Quinazolinesulfonamide, 7-chloro-1,2,3,4-tetrahydro-2-methyl-3-(2-methylphenyl)-4-oxo-	CC1NC2=CC(=C(C=C2C(=O)N1C3=CC=CC=C3C)S(=O)(=O)N)Cl			0.120018253598626		1.5E-3	High (Class III)			2.676053e+00	ToxCast	22.2970537097349	in_silico	FALSE	4.6982	0.707000000000001	FALSE	365.83454	FALSE	2	FALSE	6	FALSE	88.67	FALSE	81.96	FALSE
443-48-1	1H-Imidazole-1-ethanol, 2-methyl-5-nitro-	CC1=NC=C(N1CCO)[N+](=O)[O-]	5.67954172441168	7.38651738367221	4.18837762641657	FALSE	1.5E-3	High (Class III)	8.76e-06	1.72E-07	1.407032e+01	ToxCast	3.35937174824036	in_silico	FALSE	0.6152	-0.143	FALSE	171.15396	FALSE	1	FALSE	3	FALSE	98.89	FALSE	69.79	FALSE
38304-91-5	2,4-Pyrimidinediamine, 6-(1-piperidinyl)-, 3-oxide	C1CCN(CC1)C2=NC(=N)N(C(=C2)N)O			0.400657429137661		1.5E-3	High (Class III)			2.192336e+00	Read-Across	5.47184730898676	in_silico	FALSE	0.9183	0.78	FALSE	209.2483	FALSE	3	FALSE	4	FALSE	99.87	FALSE	89.55	FALSE
53-19-0	Benzene, 1-chloro-2-[2,2-dichloro-1-(4-chlorophenyl)ethyl]-	C1=CC=C(C(=C1)C(C2=CC=C(C=C2)Cl)C(Cl)Cl)Cl	5.54827698077878	7.81643822995391	5.12442313248377	FALSE	1.5E-3	High (Class III)	1.45e-05	7.82E-08	3.330014e+00	ToxCast	0.649831951869944	in_silico	FALSE	5.929	3.614	FALSE	320.0412	FALSE	0	FALSE	0	FALSE	5.51	TRUE	0.47	TRUE
8008-60-4	Opium	CN1CCC23C4C1CC5=C2C(=C(C=C5)O)OC3C(C=C4)O			3.73832194347505		1.5E-3	High (Class III)			9.815108e+00	Read-Across	2.62553866767947	in_silico	FALSE	1.136	-0.156	FALSE	285.33766	FALSE	2	FALSE	4	FALSE	99.25	FALSE	77.49	FALSE
134-62-3	Benzamide, N,N-diethyl-3-methyl-	CCN(CC)C(=O)C1=CC(=CC=C1)C	3.47727329514899	5.34075268599087	0.333116599104711	FALSE	0.03	Low (Class I)	0.000111	1.52E-06	2.942094e+00	ToxCast	8.83202471281814	in_vitro	FALSE	2.477	2.152	FALSE	191.26948	FALSE	0	FALSE	2	FALSE	100	FALSE	66.09	FALSE
128-53-0	1H-Pyrrole-2,5-dione, 1-ethyl-	CCN1C(=O)C=CC1=O	3.49962728741272	5.38756807898043	0.729859558381175	FALSE	1.5E-3	High (Class III)	0.000231	2.99E-06	3.103209e+00	Read-Across	4.25178902353568	in_silico	FALSE	-0.1308	-0.111	FALSE	125.12528	FALSE	0	FALSE	3	FALSE	99.89	FALSE	63.66	FALSE
91-40-7	Benzoic acid, 2-(phenylamino)-	C1=CC=C(C=C1)NC2=CC=CC=C2C(=O)O	2.61952002257632	5.41184831604761	0.0570480757357744	FALSE	1.5E-3	High (Class III)	0.000137	2.21E-07	4.050015e+00	Read-Across	70.9930772144572	in_silico	FALSE	3.2014	1.856	FALSE	213.23194	FALSE	2	FALSE	3	FALSE	99.99	FALSE	96.2	FALSE
42200-33-9	2,3-Naphthalenediol, 5-[3-[(1,1-dimethylethyl)amino]-2-hydroxypropoxy]-1,2,3,4-tetrahydro-	CC(C)(C)NCC(COC1=CC=CC2=C1CC(C(C2)O)O)O			0.495991118688434		8.9999999999999993E-3	Intermediate (Class II)			2.456195e+00	Read-Across	4.95209493911377	in_vitro	FALSE	1.0257	0.406	FALSE	309.40058	FALSE	4	FALSE	5	FALSE	77	FALSE	61.43	FALSE
389-08-2	1,8-Naphthyridine-3-carboxylic acid, 1-ethyl-1,4-dihydro-7-methyl-4-oxo-	CCN1C=C(C(=O)C2=C1N=C(C=C2)C)C(=O)O			0.0911164489937426		1.5E-3	High (Class III)			6.003264e-01	ToxCast	6.58856201100808	in_vitro	FALSE	1.423	0.997	FALSE	232.23528	FALSE	1	FALSE	5	FALSE	99.39	FALSE	85.93	FALSE
624-15-7	2,6-Octadien-1-ol, 3,7-dimethyl-	CC(=CCCC(=CCO)C)C	2.98029200591944	4.67702912882317	0.556179529026244	FALSE	0.03	Low (Class I)	0.000582	1.17E-05	3.960264e+00	Read-Across	7.12047874131256	in_silico	FALSE	2.6714	2.524	FALSE	154.24932	FALSE	1	FALSE	1	FALSE	100	FALSE	64.64	FALSE
21829-25-4	3,5-Pyridinedicarboxylic acid, 1,4-dihydro-2,6-dimethyl-4-(2-nitrophenyl)-, dimethyl ester	CC1=C(C(C(=C(N1)C)C(=O)OC)C2=CC=CC=C2[N+](=O)[O-])C(=O)OC			1.02793945325943		1.5E-3	High (Class III)			9.822281e+00	ToxCast	9.55531097646854	in_vitro	FALSE	3.0276	2.59	FALSE	346.33462	FALSE	1	FALSE	5	FALSE	99.96	FALSE	92.94	FALSE
146-22-5	2H-1,4-Benzodiazepin-2-one, 1,3-dihydro-7-nitro-5-phenyl-	C1C(=O)NC2=C(C=C(C=C2)[N+](=O)[O-])C(=N1)C3=CC=CC=C3			0.939628136626813		1.5E-3	High (Class III)			1.483498e+01	ToxCast	15.7881424345956	in_silico	FALSE	2.4811	0.753	FALSE	281.26614	FALSE	1	FALSE	3	FALSE	97.45	FALSE	89.34	FALSE
86052-02-0	3,5-Pyridinedicarboxylic acid, 1,4-dihydro-2,6-dimethyl-4-(3-nitrophenyl)-, ethyl methyl ester, (±)-	CCOC(=O)C1=C(NC(=C(C1C2=CC(=CC=C2)[N+](=O)[O-])C(=O)OC)C)C			0.0593310453209907		1.5E-3	High (Class III)			3.157750e+00	Read-Across	53.2225592307736	in_silico	FALSE	3.4177	3.013	FALSE	360.3612	FALSE	1	FALSE	5	FALSE	99.73	FALSE	95.04	FALSE
67-20-9	2,4-Imidazolidinedione, 1-[[(5-nitro-2-furanyl)methylene]amino]-	C1C(=O)NC(=O)N1N=CC2=CC=C(O2)[N+](=O)[O-]			0.537299902796473		1.5E-3	High (Class III)			7.989847e+00	ToxCast	14.8703673673304	in_vitro	TRUE	0.8634	-0.093	FALSE	238.15704	FALSE	1	FALSE	6	FALSE	99.73	FALSE	79.72	FALSE
55-63-0	1,2,3-Propanetriol, trinitrate	C(C(CO[N+](=O)[O-])O[N+](=O)[O-])O[N+](=O)[O-]				TRUE	1.5E-3	High (Class III)	0.578	1.76E-05			3.38083907602203	in_silico	TRUE	0.5495	0.976	FALSE	227.0865	FALSE	0	FALSE	0	FALSE	99.99	FALSE	76.63	FALSE
70458-96-7	3-Quinolinecarboxylic acid, 1-ethyl-6-fluoro-1,4-dihydro-4-oxo-7-(1-piperazinyl)-	CCN1C=C(C(=O)C2=CC(=C(C=C21)N3CCNCC3)F)C(=O)O			0.691742405806039		1.5E-3	High (Class III)			1.996933e+00	Read-Across	2.88681523896935	in_silico	FALSE	1.6621	1.689	FALSE	319.3308232	FALSE	2	FALSE	6	FALSE	67.45	FALSE	53.98	FALSE
72-69-5	1-Propanamine, 3-(10,11-dihydro-5H-dibenzo[a,d]cyclohepten-5-ylidene)-N-methyl-	CNCCC=C1C2=CC=CC=C2CCC3=CC=CC=C31	2.81205796507636	5.26703647471876	0.168667458118606	FALSE	1.5E-3	High (Class III)	0.00026	9.12E-07	1.064429e+01	Read-Across	63.1081111848181	in_vitro	FALSE	4.2173	4.553	FALSE	263.37674	FALSE	1	FALSE	1	FALSE	99.99	FALSE	75.74	FALSE
694-83-7	1,2-Cyclohexanediamine	C1CCC(C(C1)N)N	4.69190678158036	7.13837394861796	0.988787207346417	FALSE	1.5E-3	High (Class III)	2.01e-05	7.19E-08	4.614367e+00	ToxCast	4.66669320653341	in_silico	TRUE	1.6156	-0.0460000000000003	FALSE	114.18876	FALSE	2	FALSE	2	FALSE	63.02	FALSE	41.23	FALSE
604-75-1	2H-1,4-Benzodiazepin-2-one, 7-chloro-1,3-dihydro-3-hydroxy-5-phenyl-	C1=CC=C(C=C1)C2=NC(C(=O)NC3=C2C=C(C=C3)Cl)O			0.00846171572637603		1.5E-3	High (Class III)			5.629898e-01	ToxCast	66.5337651629727	in_vitro	FALSE	2.0215	1.61	FALSE	286.71304	FALSE	2	FALSE	4	FALSE	99.98	FALSE	89.88	FALSE
14698-29-4	1,3-Dioxolo[4,5-g]quinoline-7-carboxylic acid, 5-ethyl-5,8-dihydro-8-oxo-	CCN1C=C(C(=O)C2=CC3=C(C=C21)OCO3)C(=O)O			0.000204611124419904		1.5E-3	High (Class III)			1.301536e-03	ToxCast	6.36102510410546	in_silico	FALSE	1.4483	1.654	FALSE	261.23014	FALSE	1	FALSE	6	FALSE	99.47	FALSE	86.35	FALSE
131-57-7	Methanone, (2-hydroxy-4-methoxyphenyl)phenyl-	COC1=CC(=C(C=C1)C(=O)C2=CC=CC=C2)O	1.19876493217474	2.76816779572039	0.165941201773945	TRUE	1.5E-3	High (Class III)	0.0105	2.83E-04	7.967639e+00	ToxCast	48.0148353815316	in_vitro	FALSE	2.6318	2.221	FALSE	228.24328	FALSE	1	FALSE	3	FALSE	99.99	FALSE	89.71	FALSE
129-20-4	3,5-Pyrazolidinedione, 4-butyl-1-(4-hydroxyphenyl)-2-phenyl-	CCCCC1C(=O)N(N(C1=O)C2=CC=C(C=C2)O)C3=CC=CC=C3			0.0353548508138324		1.5E-3	High (Class III)			3.624327e+00	ToxCast	102.51286421062	in_silico	FALSE	3.6234	2.078	FALSE	324.3737	FALSE	1	FALSE	5	FALSE	99.96	FALSE	95.98	FALSE
106-51-4	2,5-Cyclohexadiene-1,4-dione	C1=CC(=O)C=CC1=O	2.48421014137787	5.26719800001525	0.936156629169363	FALSE	8.9999999999999993E-3	Intermediate (Class II)	0.00307	5.06E-06	3.251040e+00	ToxCast	3.47275262803255	in_silico	TRUE	0.2506	-0.228	FALSE	108.09476	FALSE	0	FALSE	2	FALSE	99.98	FALSE	57.53	FALSE
2091-29-4	9-Hexadecenoic acid	CCCCCCC=CCCCCCCCC(=O)O	-4.20378518259468	-0.428725009188182	0.00052540475632498	TRUE	0.03	Low (Class I)	8.4	1.41E-03	2.577722e-01	Read-Across	490.616331022106	in_silico	TRUE	5.3283	7.054	TRUE	254.4082	FALSE	1	FALSE	2	FALSE	99.97	FALSE	96.15	FALSE
16485-10-2	Butanamide, 2,4-dihydroxy-N-(3-hydroxypropyl)-3,3-dimethyl-, (±)-	CC(C)(CO)C(C(=O)NCCCO)O			0.0323809808649101		1.5E-3	High (Class III)			1.823466e-01	Read-Across	5.63128586357687	in_silico	FALSE	-0.7447	-1.234	FALSE	205.25146	FALSE	4	FALSE	5	FALSE	84.17	FALSE	68.89	FALSE
106-48-9	Phenol, 4-chloro-	C1=CC(=CC=C1O)Cl	1.70098987246198	4.26194130980437	0.0698239917084392	FALSE	1.5E-3	High (Class III)	0.00139	3.82E-06	3.988007e-01	ToxCast	5.71151375650506	in_silico	FALSE	2.0456	1.312	FALSE	128.5563	FALSE	1	FALSE	1	FALSE	100	FALSE	61.51	FALSE
106-46-7	Benzene, 1,4-dichloro-	C1=CC(=CC=C1Cl)Cl	0.364255444472571	2.51410153266843	0.0282237862903767	TRUE	1.5E-3	High (Class III)	0.0122	8.64E-05	4.215544e-01	ToxCast	14.9361382200542	in_vitro	FALSE	2.9934	1.97	FALSE	147.00196	FALSE	0	FALSE	0	FALSE	100	FALSE	31.09	FALSE
359-83-1	2,6-Methano-3-benzazocin-8-ol,1,2,3,4,5,6-hexahydro-6,11-dimethyl-3-(3-methyl-2-butenyl)-,(2R,6R,11R)-rel-	CC1C2CC3=C(C1(CCN2CC=C(C)C)C)C=C(C=C3)O	3.64441622289302	6.27994890705453	0.939281632799657	FALSE	1.5E-3	High (Class III)	0.000213	4.93E-07	9.652125e+00	Read-Across	10.2760710682066	in_silico	FALSE	3.8205	2.723	FALSE	285.42378	FALSE	1	FALSE	2	FALSE	99.99	FALSE	70.78	FALSE
76-74-4	2,4,6(1H,3H,5H)-Pyrimidinetrione, 5-ethyl-5-(1-methylbutyl)-	CCCC(C)C1(C(=O)NC(=O)NC1=O)CC			0.0203188441872097		1.5E-3	High (Class III)			3.412381e-01	Read-Across	16.7941594295947	in_vitro	FALSE	1.8426	2.079	FALSE	226.27222	FALSE	2	FALSE	5	FALSE	99.95	FALSE	79.35	FALSE
2622-26-6	10H-Phenothiazine-2-carbonitrile, 10-[3-(4-hydroxy-1-piperidinyl)propyl]-	C1CN(CCC1O)CCCN2C3=CC=CC=C3SC4=C2C=C(C=C4)C#N			0.828609969024438		1.5E-3	High (Class III)			1.277731e+01	ToxCast	15.4201745797411	in_silico	FALSE	4.01068	1.924	FALSE	365.49182	FALSE	1	FALSE	4	FALSE	99.96	FALSE	55.27	FALSE
58-39-9	1-Piperazineethanol, 4-[3-(2-chloro-10H-phenothiazin-10yl)propyl]-	C1CN(CCN1CCCN2C3=CC=CC=C3SC4=C2C=C(C=C4)Cl)CCO			4.81225478485314		1.5E-3	High (Class III)			4.959908e+00	ToxCast	1.03068264836072	in_silico	FALSE	3.8835	1.96	FALSE	403.96864	FALSE	1	FALSE	4	FALSE	100	FALSE	46.01	FALSE
62-44-2	Acetamide, N?-(4-ethoxyphenyl)-	CCOC1=CC=C(C=C1)NC(=O)C	4.34161886411484	7.32920960613302	9.09115798614424	FALSE	0.03	Low (Class I)	0.000414	4.26E-07	2.581058e+01	ToxCast	2.83908580000412	in_vitro	FALSE	2.1167	1.058	FALSE	179.21572	FALSE	1	FALSE	3	FALSE	99.99	FALSE	76.31	FALSE
50-06-6	2,4,6(1H,3H,5H)-Pyrimidinetrione, 5-ethyl-5-phenyl-	CCC1(C(=O)NC(=O)NC1=O)C2=CC=CC=C2			4.40388973976302e-07		1.5E-3	High (Class III)			1.770327e-05	ToxCast	40.199156772984	in_vitro	FALSE	1.358	1.121	FALSE	232.23528	FALSE	2	FALSE	5	FALSE	99.92	FALSE	80.48	FALSE
77-09-8	1(3H)-Isobenzofuranone, 3,3-bis(4-hydroxyphenyl)-	C1=CC=C2C(=C1)C(=O)OC2(C3=CC=C(C=C3)O)C4=CC=C(C=C4)O			0.0721416076187979		1.5E-3	High (Class III)			6.950988e-01	ToxCast	9.63519991974525	in_vitro	FALSE	3.5601	1.613	FALSE	318.32276	FALSE	2	FALSE	4	FALSE	99.23	FALSE	94.31	FALSE
98-67-9	Benzenesulfonic acid, 4-hydroxy-	C1=CC(=CC=C1O)S(=O)(=O)O	-3.65580189292844	0.9818225224223	1.9947379811123e-06	FALSE	0.03	Low (Class I)	0.00903	2.08E-07	1.331166e-05	ToxCast	6.6733866359794	in_silico	FALSE	1.7197	-0.716	FALSE	174.17444	FALSE	2	FALSE	4	FALSE	93.47	FALSE	78.19	FALSE
143-74-8	Phenol, 4,4'-(3H-2,1-benzoxathiol-3-ylidene)bis-, S,S-dioxide	C1=CC=C2C(=C1)C(OS2(=O)=O)(C3=CC=C(C=C3)O)C4=CC=C(C=C4)O			0.300226264726531		0.03	Low (Class I)			9.052996e+00	ToxCast	30.1539108064694	in_vitro	FALSE	4.1894	0.0649999999999999	FALSE	354.37646	FALSE	2	FALSE	5	FALSE	99.96	FALSE	95.84	FALSE
1821-12-1	Benzenebutanoic acid	C1=CC=C(C=C1)CCCC(=O)O	1.67661245223454	3.6090862169117	0.0101630953466826	FALSE	0.03	Low (Class I)	0.000214	2.50E-06	3.385998e-01	Read-Across	33.3165824096091	in_silico	FALSE	2.0939	2.202	FALSE	164.20108	FALSE	1	FALSE	2	FALSE	99.97	FALSE	93.66	FALSE
637-03-6	Arsine, oxophenyl-	C1=CC=C(C=C1)[As]=O			0.016564985535752		1.5E-3	High (Class III)			1.041665e-01	ToxCast	6.28835615279081	in_silico	TRUE	0.3616	0.505	FALSE	168.0249	FALSE	0	FALSE	1	FALSE	100	FALSE	76.43	FALSE
50-33-9	3,5-Pyrazolidinedione, 4-butyl-1,2-diphenyl-	CCCCC1C(=O)N(N(C1=O)C2=CC=CC=C2)C3=CC=CC=C3			0.00884380607705878		1.5E-3	High (Class III)			1.239086e+00	ToxCast	140.107829522599	in_silico	FALSE	3.9178	2.37	FALSE	308.3743	FALSE	0	FALSE	4	FALSE	99.98	FALSE	95.76	FALSE
329-98-6	Benzenemethanesulfonyl fluoride	C1=CC=C(C=C1)CS(=O)(=O)F	2.75926417795311	4.40086428528445	0.0752549376043937	FALSE	1.5E-3	High (Class III)	0.000131	2.99E-06	7.522145e-01	Read-Across	9.99553879293377	in_silico	FALSE	2.5667	0.764	FALSE	174.1926832	FALSE	0	FALSE	2	FALSE	99.98	FALSE	78.06	FALSE
154-41-6	Benzenemethanol, α-(1-aminoethyl)-, hydrochloride, (R,S)-(±)-	CC(C(C1=CC=CC=C1)O)N	5.07720289154616	7.53576428700557	16.9625537172598	FALSE	8.9999999999999993E-3	Intermediate (Class II)	0.000142	4.94E-07	1.000000e+02	ToxCast	5.89533873750071	in_silico	FALSE	1.7675	0.38	FALSE	151.20562	FALSE	2	FALSE	2	FALSE	89.02	FALSE	67.66	FALSE
643-79-8	1,2-Benzenedicarboxaldehyde	C1=CC=C(C(=C1)C=O)C=O	1.54690160783293	3.96205501156168	0.679921723335499	FALSE	0.03	Low (Class I)	0.0193	7.42E-05	3.367083e+00	ToxCast	4.95216221222265	in_silico	FALSE	1.3116	0.466	FALSE	134.13204	FALSE	0	FALSE	2	FALSE	99.99	FALSE	75.04	FALSE
84-80-0	1,4-Naphthalenedione, 2-methyl-3-(3,7,11,15-tetramethyl-2-hexadecenyl)-, [R-[R,R-(E)]]-	CC1=C(C(=O)C2=CC=CC=C2C1=O)CC=C(C)CCCC(C)CCCC(C)CCCC(C)C	3.60478566213314	7.58509755530075	138.86882376706	TRUE	0.03	Low (Class I)	0.0345	3.61E-06	1.388688e+01	ToxCast	0.1	in_silico	TRUE	9.1576	10.543	TRUE	450.69574	FALSE	0	FALSE	2	FALSE	1.28	TRUE	0.0639	TRUE
13523-86-9	2-Propanol, 1-(1H-indol-4-yloxy)-3-[(1-methylethyl)amino]-	CC(C)NCC(COC1=CC=CC2=C1C=CN2)O			0.000633420046761813		1.5E-3	High (Class III)			3.560343e-03	ToxCast	5.6208242178895	in_vitro	FALSE	2.2965	1.277	FALSE	248.3208	FALSE	3	FALSE	4	FALSE	89.27	FALSE	68.33	FALSE
110-85-0	Piperazine	C1CNCCN1	-0.777596098820453	2.29658909973408	0.000403849237281438	TRUE	1.5E-3	High (Class III)	0.00242	2.04E-06	1.648802e-03	ToxCast	4.08271681639109	in_silico	TRUE	-0.1632	-0.772	FALSE	86.1356	FALSE	2	FALSE	2	FALSE	81	FALSE	50.75	FALSE
8002-56-0	Resins, oleo-, black pepper	C1CCN(CC1)C(=O)C=CC=CC2=CC3=C(C=C2)OCO3			0.0291306382439661		1.5E-3	High (Class III)			2.620418e-01	Read-Across	8.99539944288698	in_silico	FALSE	2.9351	2.25	FALSE	285.33766	FALSE	0	FALSE	4	FALSE	99.99	FALSE	78.75	FALSE
32886-97-8	4-Thia-1-azabicyclo[3.2.0]heptane-2-carboxylic acid, 6-[[(hexahydro-1H-azepin-1-yl)methylene]amino]-3,3-dimethyl-7-oxo-, (2,2-dimethyl-1-oxopropoxy)methyl ester, (2S,5R,6R)-	CC1(C(N2C(S1)C(C2=O)N=CN3CCCCCC3)C(=O)OCOC(=O)C(C)(C)C)C			0.0367092912823371		1.5E-3	High (Class III)			9.398927e-02	Read-Across	2.56036478119027	in_silico	FALSE	2.2874	2.671	FALSE	439.56882	FALSE	0	FALSE	8	FALSE	99.86	FALSE	60.97	FALSE
7447-40-7	Potassium chloride (KCl)	[Cl-].[K+]					1.5E-3	High (Class III)					72.0749322105145	in_silico	TRUE	-2.996	0.512	FALSE	74.5513	FALSE	0	FALSE	0	FALSE	73.16	FALSE	70.99	FALSE
7681-11-0	Potassium iodide (KI)	[K+].[I-]			0.0284558146261985		1.5E-3	High (Class III)			1.165344e+00	ToxCast	40.952771193972	in_silico	TRUE	-2.996	1.05	FALSE	166.00277	FALSE	0	FALSE	0	FALSE	94.44	FALSE	91.83	FALSE
19216-56-9	Piperazine,1-(4-amino-6,7-dimethoxy-2-quinazolinyl)-4-(2-furanylcarbonyl)-	COC1=C(C=C2C(=C1)C(=NC(=N2)N3CCN(CC3)C(=O)C4=CC=CO4)N)OC	2.26705280789375	5.07709320269088	0.208992764624124	FALSE	1.5E-3	High (Class III)	0.00113	1.75E-06	5.967585e+00	ToxCast	28.5540274968271	in_vitro	FALSE	2.3687	0.187	FALSE	383.40114	FALSE	1	FALSE	9	FALSE	98.6	FALSE	86.67	FALSE
90-34-6	1,4-Pentanediamine, N4-(6-methoxy-8-quinolinyl)-	CC(CCCN)NC1=C2C(=CC(=C1)OC)C=CC=N2			0.58517747412004		1.5E-3	High (Class III)			1.854855e+00	Read-Across	3.16973019659799	in_silico	FALSE	3.556	1.274	FALSE	259.34674	FALSE	2	FALSE	4	FALSE	97.81	FALSE	82.65	FALSE
125-33-7	4,6(1H,5H)-Pyrimidinedione, 5-ethyldihydro-5-phenyl-	CCC1(C(=O)NCNC1=O)C2=CC=CC=C2			18.3509962723944		1.5E-3	High (Class III)			5.168572e+01	ToxCast	2.81650732006729	in_silico	FALSE	1.1955	1.378	FALSE	218.25176	FALSE	2	FALSE	4	FALSE	99.85	FALSE	64.61	FALSE
671-16-9	Benzamide, N-(1-methylethyl)-4-[(2-methylhydrazino)methyl]-	CC(C)NC(=O)C1=CC=C(C=C1)CNNC	2.81820533714935	5.50763002357914	0.0888257955810595	FALSE	0.03	Low (Class I)	0.000135	2.76E-07	4.080945e-01	ToxCast	4.59432455874423	in_silico	FALSE	2.2215	1.249	FALSE	221.29876	FALSE	3	FALSE	4	FALSE	96.64	FALSE	62.32	FALSE
58-38-8	10H-Phenothiazine, 2-chloro-10-[3-(4-methyl-1-piperazinyl)propyl]-	CN1CCN(CC1)CCCN2C3=CC=CC=C3SC4=C2C=C(C=C4)Cl	2.10841788372579	4.89638703603962	0.0218206156664603	FALSE	1.5E-3	High (Class III)	0.00017	2.77E-07	4.762482e+00	Read-Across	218.25615355794	in_vitro	FALSE	4.521	2.669	FALSE	373.94266	FALSE	0	FALSE	3	FALSE	100	FALSE	50.12	FALSE
60-87-7	10H-Phenothiazine-10-ethanamine, N,N,α-trimethyl-	CC(CN1C2=CC=CC=C2SC3=CC=CC=C31)N(C)C			0.692523169476544		1.5E-3	High (Class III)			5.830936e+00	ToxCast	8.41984306859443	in_vitro	FALSE	4.3044	2.551	FALSE	284.4191	FALSE	0	FALSE	2	FALSE	100	FALSE	66.35	FALSE
8002-74-2	Paraffin waxes and Hydrocarbon waxes	CCCNCC(COC1=CC=CC=C1C(=O)CCC2=CC=CC=C2)O			0.0659319620532431		1.5E-3	High (Class III)			3.260247e+00	Read-Across	49.4486445911004	in_silico	FALSE	3.6323	2.498	FALSE	341.44398	FALSE	2	FALSE	4	FALSE	99.16	FALSE	81.11	FALSE
2078-54-8	Phenol, 2,6-bis(1-methylethyl)-	CC(C)C1=C(C(=CC=C1)C(C)C)O	-1.09507841986834	3.48588937568398	0.171120162507642	TRUE	0.03	Low (Class I)	2.13	5.59E-05	3.536471e+00	ToxCast	20.6665917751432	in_vitro	FALSE	3.639	3.244	FALSE	178.27072	FALSE	1	FALSE	1	FALSE	100	FALSE	59.49	FALSE
114-26-1	Phenol, 2-(1-methylethoxy)-, methylcarbamate	CC(C)OC1=CC=CC=C1OC(=O)NC	3.28115048755872	5.16482743350653	0.0106988848914387	FALSE	0.03	Low (Class I)	5.6e-06	7.32E-08	6.410194e-02	ToxCast	5.99145956224965	in_vitro	FALSE	2.5829	1.421	FALSE	209.2417	FALSE	1	FALSE	4	FALSE	99.99	FALSE	81.66	FALSE
121-79-9	Benzoic acid, 3,4,5-trihydroxy-, propyl ester	CCCOC(=O)C1=CC(=C(C(=C1)O)O)O	1.57095458315768	4.21044971518852	0.0748429058381037	FALSE	0.03	Low (Class I)	0.00201	4.61E-06	4.579082e-01	ToxCast	6.11825724133369	in_vitro	FALSE	1.3702	1.798	FALSE	212.19928	FALSE	3	FALSE	5	FALSE	99.99	FALSE	86.63	FALSE
2632-13-5	Ethanone, 2-bromo-1-(4-methoxyphenyl)-	COC1=CC=C(C=C1)C(=O)CBr	3.57798950027233	6.01477926640796	1.12773162621295	FALSE	1.5E-3	High (Class III)	0.000298	1.09E-06	7.426396e+00	Read-Across	6.58525107849432	in_silico	FALSE	2.2728	1.426	FALSE	229.07056	FALSE	0	FALSE	2	FALSE	100	FALSE	79.79	FALSE
58-14-0	2,4-Pyrimidinediamine, 5-(4-chlorophenyl)-6-ethyl-	CCC1=C(C(=NC(=N1)N)N)C2=CC=C(C=C2)Cl	2.37399455844849	5.2267029735628	0.05039345815392	FALSE	1.5E-3	High (Class III)	0.000213	2.99E-07	1.277966e+00	ToxCast	25.3597537122258	in_vitro	FALSE	3.6862	0.226	FALSE	248.71142	FALSE	2	FALSE	4	FALSE	99.92	FALSE	90.18	FALSE
81-61-8	9,10-Anthracenedione, 1,2,5,8-tetrahydroxy-	C1=CC(=C(C2=C1C(=O)C3=C(C=CC(=C3C2=O)O)O)O)O	1.6300419244649	4.13776254517157	0.00520477254434031	FALSE	1.5E-3	High (Class III)	0.000122	3.79E-07	7.960615e-02	ToxCast	15.2948369274634	in_silico	FALSE	1.2844	0.205	FALSE	272.20972	FALSE	4	FALSE	6	FALSE	99.96	FALSE	92.46	FALSE
134-71-4	Benzenemethanol, α-[1-(methylamino)ethyl]-, hydrochloride, (R,S)-(±)-	CC(C(C1=CC=CC=C1)O)NC	2.13422804405378	4.33125320994511	0.0162097008493061	FALSE	8.9999999999999993E-3	Intermediate (Class II)	0.000119	7.56E-07	8.308791e-02	Read-Across	5.12581354953174	in_silico	FALSE	1.7188	0.77	FALSE	165.2322	FALSE	2	FALSE	2	FALSE	97.38	FALSE	69.87	FALSE
10453-86-8	Cyclopropanecarboxylic acid, 2,2-dimethyl-3-(2-methyl-1-propenyl)-, [5-(phenylmethyl)-3-furanyl]methyl ester	CC(=CC1C(C1(C)C)C(=O)OCC2=COC(=C2)CC3=CC=CC=C3)C	-0.951558671191707	1.70124814943699	0.000119625869096876	FALSE	1.5E-3	High (Class III)	0.00107	2.38E-06	3.044414e+00	ToxCast	25449.4633858018	in_vitro	FALSE	5.152	4.775	FALSE	338.44004	FALSE	0	FALSE	3	FALSE	15.75	FALSE	6.45	TRUE
108-46-3	1,3-Benzenediol	C1=CC(=CC(=C1)O)O	0.153114275516728	3.63997852428709	0.0833704013075436	TRUE	0.03	Low (Class I)	0.0586	1.91E-05	2.159566e-01	ToxCast	2.59032694467636	in_vitro	FALSE	1.0978	0.654	FALSE	110.11064	FALSE	2	FALSE	2	FALSE	99.96	FALSE	58.06	FALSE
603-45-2	2,5-Cyclohexadien-1-one, 4-[bis(4-hydroxyphenyl)methylene]-	C1=CC(=O)C=CC1=C(C2=CC=C(C=C2)O)C3=CC=C(C=C3)O			0.0427671194859535		1.5E-3	High (Class III)			4.657908e+00	Read-Across	108.913366400892	in_silico	FALSE	3.5948	2.252	FALSE	290.31266	FALSE	2	FALSE	3	FALSE	99.94	FALSE	97.95	FALSE
121-19-7	Arsonic acid, (4-hydroxy-3-nitrophenyl)-	C1=CC(=C(C=C1[As](=O)(O)O)[N+](=O)[O-])O			1.96845897494189		1.5E-3	High (Class III)			4.306819e+01	ToxCast	21.8791379248759	in_silico	TRUE	-0.6154	1.452	FALSE	263.03654	FALSE	3	FALSE	4	FALSE	98.1	FALSE	93.09	FALSE
81-07-2	1,2-Benzisothiazol-3(2H)-one, 1,1-dioxide	C1=CC=C2C(=C1)C(=O)NS2(=O)=O	-0.100230168228442	4.70989028823024	0.984445134793762	TRUE	1.5E-3	High (Class III)	1.24	1.92E-05	8.901182e+00	ToxCast	9.04182660011854	in_silico	FALSE	1.5283	-0.67	FALSE	183.1845	FALSE	1	FALSE	4	FALSE	97.82	FALSE	85.86	FALSE
65-45-2	Benzamide, 2-hydroxy-	C1=CC=C(C(=C1)C(=O)N)O	3.94274527142073	6.59788370623211	0.396171928912169	FALSE	0.03	Low (Class I)	4.52e-05	1.00E-07	1.775373e+00	Read-Across	4.48131985279085	in_silico	FALSE	1.1914	0.609	FALSE	137.13598	FALSE	2	FALSE	3	FALSE	99.97	FALSE	73.13	FALSE
51-34-3	Benzeneacetic acid, α-(hydroxymethyl)-, (1α,2β,4β,5α,7β)-9-methyl-3-oxa-9-azatricyclo[3.3.1.02,4]non-7-yl ester, (αS)-	CN1C2CC(CC1C3C2O3)OC(=O)C(CO)C4=CC=CC=C4			4.81881440590033		1.5E-3	High (Class III)			7.666670e+00	Read-Across	1.59098682107415	in_vitro	FALSE	0.856	0.59	FALSE	303.35294	FALSE	1	FALSE	5	FALSE	98.94	FALSE	80.78	FALSE
111-20-6	Decanedioic acid	C(CCCCC(=O)O)CCCC(=O)O	0.233152432051852	3.78379629274109	0.0626085314408478	TRUE	0.03	Low (Class I)	0.0366	1.03E-05	2.013601e+00	ToxCast	32.1617633434758	in_silico	FALSE	2.2764	2.282	FALSE	202.24752	FALSE	2	FALSE	4	FALSE	99.33	FALSE	93.87	FALSE
68-35-9	Benzenesulfonamide, 4-amino-N-2-pyrimidinyl-	C1=CN=C(N=C1)NS(=O)(=O)C2=CC=C(C=C2)N			0.0674712878845662		1.5E-3	High (Class III)			1.744031e-01	Read-Across	2.58484789509983	in_silico	FALSE	2.5946	-1.465	FALSE	250.277	FALSE	2	FALSE	6	FALSE	76.85	FALSE	65.09	FALSE
7647-14-5	Sodium chloride (NaCl)	[Na+].[Cl-]					1.5E-3	High (Class III)					100.582801299758	in_silico	TRUE	-2.996	0.512	FALSE	58.44277	FALSE	0	FALSE	0	FALSE	73.16	FALSE	70.99	FALSE
7681-49-4	Sodium fluoride (NaF)	[F-].[Na+]					1.5E-3	High (Class III)					115.302191111236	in_silico	TRUE	-2.996	0.375	FALSE	41.9881732	FALSE	0	FALSE	0	FALSE	68.61	FALSE	66.27	FALSE
7681-82-5	Sodium iodide (NaI)	[Na+].[I-]			0.199726247746553		1.5E-3	High (Class III)			7.744362e+00	ToxCast	38.7748825911699	in_silico	TRUE	-2.996	1.05	FALSE	149.89424	FALSE	0	FALSE	0	FALSE	94.44	FALSE	91.83	FALSE
305-53-3	Acetic acid, iodo-, sodium salt	C(C(=O)[O-])I.[Na+]				FALSE	1.5E-3	High (Class III)	0.000165	7.26E-07			2.73155792428465	in_silico	TRUE	-0.8287	0.214	FALSE	207.93032	FALSE	0	FALSE	2	FALSE	99.43	FALSE	79.46	FALSE
64-69-7	Acetic acid, iodo-	C(C(=O)O)I	3.90615208309349	6.24787696182638	1.60326458717144	FALSE	1.5E-3	High (Class III)	0.000199	9.06E-07	5.740146e+00	Read-Across	3.58028658025299	in_silico	TRUE	0.506	0.695	FALSE	185.94849	FALSE	1	FALSE	2	FALSE	99.43	FALSE	79.46	FALSE
57-11-4	Octadecanoic acid	CCCCCCCCCCCCCCCCCC(=O)O	-2.14033663614892	2.96735046787533	0.0184588033884081	TRUE	0.03	Low (Class I)	2.55	1.99E-05	8.813778e-01	ToxCast	47.7483739551245	in_silico	TRUE	6.3325	8.708	TRUE	284.47724	FALSE	1	FALSE	2	FALSE	89.92	FALSE	81.72	FALSE
116-43-8	Butanoic acid, 4-oxo-4-[[4-[(2-thiazolylamino)sulfonyl]phenyl]amino]-	C1=CC(=CC=C1NC(=O)CCC(=O)O)S(=O)(=O)NC2=NC=CS2			0.468288963958393		1.5E-3	High (Class III)			8.264761e+00	ToxCast	17.6488495176513	in_silico	FALSE	2.974	-1.015	FALSE	355.38942	FALSE	3	FALSE	8	FALSE	56.65	FALSE	49.01	FALSE
127-71-9	Benzamide, N-[(4-aminophenyl)sulfonyl]-	C1=CC=C(C=C1)C(=O)NS(=O)(=O)C2=CC=C(C=C2)N			0.0351984531369916		1.5E-3	High (Class III)			2.476223e+00	ToxCast	70.3503387952614	in_silico	FALSE	3.4404	0.0760000000000001	FALSE	276.31098	FALSE	2	FALSE	5	FALSE	88.03	FALSE	83.08	FALSE
144-80-9	Acetamide, N-[(4-aminophenyl)sulfonyl]-	CC(=O)NS(=O)(=O)C1=CC=C(C=C1)N			2.95586513532444		1.5E-3	High (Class III)			3.168545e+01	ToxCast	10.7195175853511	in_silico	FALSE	2.1465	-0.986	FALSE	214.2416	FALSE	2	FALSE	5	FALSE	78.76	FALSE	69.92	FALSE
57-67-0	Benzenesulfonamide, 4-amino-N-(aminoiminomethyl)-	C1=CC(=CC=C1N)S(=O)(=O)N=C(N)N			0.121029656305427		1.5E-3	High (Class III)			1.000625e+00	Read-Across	8.26759935983368	in_silico	FALSE	2.2935	-1.374	FALSE	214.2449	FALSE	3	FALSE	6	FALSE	34.63	FALSE	29.87	FALSE
127-79-7	Benzenesulfonamide, 4-amino-N-(4-methyl-2-pyrimidinyl)-	CC1=NC(=NC=C1)NS(=O)(=O)C2=CC=C(C=C2)N			0.0109560246322459		1.5E-3	High (Class III)			1.744031e-01	Read-Across	15.9184511182684	in_silico	FALSE	2.903	-1.284	FALSE	264.30358	FALSE	2	FALSE	6	FALSE	82.84	FALSE	72.09	FALSE
57-68-1	Benzenesulfonamide, 4-amino-N-(4,6-dimethyl-2-pyrimidinyl)-	CC1=CC(=NC(=N1)NS(=O)(=O)C2=CC=C(C=C2)N)C			0.748163586423247		1.5E-3	High (Class III)			1.937204e+01	ToxCast	25.8927863907096	in_vitro	FALSE	3.2114	-0.734	FALSE	278.33016	FALSE	2	FALSE	6	FALSE	88.66	FALSE	78.53	FALSE
723-46-6	Benzenesulfonamide, 4-amino-N-(5-methyl-3-isoxazolyl)-	CC1=CC(=NO1)NS(=O)(=O)C2=CC=C(C=C2)N			1.66194838573459		1.5E-3	High (Class III)			1.058702e+01	ToxCast	6.37024506146548	in_silico	FALSE	3.101	0.255	FALSE	253.27764	FALSE	2	FALSE	4	FALSE	83.41	FALSE	77.42	FALSE
63-74-1	Benzenesulfonamide, 4-amino-	C1=CC(=CC=C1N)S(=O)(=O)N	4.30969324883075	6.97713312075861	3.38689191235605	FALSE	1.5E-3	High (Class III)	0.000166	3.57E-07	2.130379e+01	ToxCast	6.2900699614641	in_silico	FALSE	2.2785	-1.262	FALSE	172.20492	FALSE	2	FALSE	4	FALSE	60.18	FALSE	43.09	FALSE
599-79-1	Benzoic acid, 2-hydroxy-5-[[4-[(2-pyridinylamino)sulfonyl]phenyl]azo]-	C1=CC=NC(=C1)NS(=O)(=O)C2=CC=C(C=C2)N=NC3=CC(=C(C=C3)O)C(=O)O			0.0794084200198697		1.5E-3	High (Class III)			1.943558e+00	ToxCast	24.475470856394	in_vitro	FALSE	4.8554	1.327	FALSE	398.39256	FALSE	3	FALSE	9	FALSE	70.42	FALSE	67.44	FALSE
72-14-0	Benzenesulfonamide, 4-amino-N-2-thiazolyl-	C1=CC(=CC=C1N)S(=O)(=O)NC2=NC=CS2			0.430042368388246		1.5E-3	High (Class III)			2.187111e+01	ToxCast	50.8580453140821	in_silico	FALSE	3.2611	-0.456	FALSE	255.31666	FALSE	2	FALSE	5	FALSE	82.96	FALSE	71.36	FALSE
57-96-5	3,5-Pyrazolidinedione, 1,2-diphenyl-4-[2-(phenylsulfinyl)ethyl]-	C1=CC=C(C=C1)N2C(=O)C(C(=O)N2C3=CC=CC=C3)CCS(=O)C4=CC=CC=C4			0.0563548113106517		1.5E-3	High (Class III)			6.365406e+00	Read-Across	112.952199451106	in_silico	FALSE	4.7912	0.0179999999999999	FALSE	404.4815	FALSE	0	FALSE	5	FALSE	99.92	FALSE	95.97	FALSE
15676-16-1	Benzamide, 5-(aminosulfonyl)-N-[(1-ethyl-2-pyrrolidinyl)methyl]-2-methoxy-	CCN1CCCC1CNC(=O)C2=C(C=CC(=C2)S(=O)(=O)N)OC			10.2362976554542		1.5E-3	High (Class III)			3.056027e+01	ToxCast	2.9854810982011	in_vitro	FALSE	2.6666	-0.388	FALSE	341.42582	FALSE	2	FALSE	7	FALSE	53.11	FALSE	42.88	FALSE
846-50-4	2H-1,4-Benzodiazepin-2-one, 7-chloro-1,3-dihydro-3-hydroxy-1-methyl-5-phenyl-	CN1C2=C(C=C(C=C2)Cl)C(=NC(C1=O)O)C3=CC=CC=C3			0.192091634520413		1.5E-3	High (Class III)			3.921886e+01	ToxCast	204.167432695027	in_vitro	FALSE	1.9728	1.323	FALSE	300.73962	FALSE	1	FALSE	4	FALSE	99.99	FALSE	91.35	FALSE
2226-96-2	1-Piperidinyloxy, 4-hydroxy-2,2,6,6-tetramethyl-	CC1(CC(CC(N1O)(C)C)O)C	1.06924846383349	4.32520008476229	0.00900761227347686	FALSE	1.5E-3	High (Class III)	0.000768	4.26E-07	4.758012e-02	ToxCast	5.28221181265229	in_silico	FALSE	1.3274	0.763	FALSE	173.25266	FALSE	2	FALSE	1	FALSE	99.89	FALSE	81.79	FALSE
7439-90-9	Krypton	[Kr]					1.5E-3	High (Class III)					0.145775107617782	in_silico	TRUE	-0.3808	0	FALSE	83.798	FALSE	0	FALSE	0	FALSE	96.3	FALSE	4.11	TRUE
319-89-1	2,5-Cyclohexadiene-1,4-dione, 2,3,5,6-tetrahydroxy-	C1(=C(C(=O)C(=C(C1=O)O)O)O)O	-2.8255840196052	-0.0553532528576497	1.46135198896832e-06	FALSE	1.5E-3	High (Class III)	0.000978	1.66E-06	6.017609e-06	ToxCast	4.11783713174419	in_silico	FALSE	-0.2066	2.022	FALSE	172.09236	FALSE	4	FALSE	6	FALSE	99.34	FALSE	70.53	FALSE
147-93-3	Benzoic acid, 2-mercapto-	C1=CC=C(C(=C1)C(=O)O)S	-0.859448886957572	2.26779380456029	0.00261223904774186	FALSE	0.03	Low (Class I)	0.0189	1.41E-05	8.337163e-02	ToxCast	31.9157718877649	in_silico	TRUE	1.6735	0.893	FALSE	154.18634	FALSE	1	FALSE	2	FALSE	99.77	FALSE	93.23	FALSE
111-48-8	Ethanol, 2,2'-thiobis-	C(CSCCO)O	0.833785347385615	5.20514846158669	0.0702461573218929	FALSE	0.03	Low (Class I)	0.0103	4.38E-07	1.481532e-01	ToxCast	2.10905737804738	in_silico	FALSE	-0.2958	-0.237	FALSE	122.186	FALSE	2	FALSE	2	FALSE	99.6	FALSE	43.11	FALSE
50-52-2	10H-Phenothiazine, 10-[2-(1-methyl-2-piperidinyl)ethyl]-2-(methylthio)-	CN1CCCCC1CCN2C3=CC=CC=C3SC4=C2C=C(C=C4)SC	2.25980357662776	5.17451973159328	0.192801070974718	FALSE	1.5E-3	High (Class III)	0.00106	1.29E-06	7.117193e+00	ToxCast	36.9146954768809	in_vitro	FALSE	5.8885	4.047	FALSE	370.57454	FALSE	0	FALSE	2	FALSE	100	FALSE	30.9	FALSE
137-26-8	Thioperoxydicarbonic diamide ([(H2N)C(S)]2S2), tetramethyl-	CN(C)C(=S)SSC(=S)N(C)C	-0.0415939501771989	2.51457221579635	0.000578822603052429	FALSE	1.5E-3	High (Class III)	0.000637	1.77E-06	4.177006e-02	ToxCast	72.1638351549586	in_vitro	FALSE	2.0608	1.548	FALSE	240.43288	FALSE	0	FALSE	2	FALSE	99.97	FALSE	65.39	FALSE
49842-07-1	D-Streptamine, O-3-amino-3-deoxy-α-D-glucopyranosyl-(1—>6)-O-[2,6-diamino- 2,3,6-trideoxy-α-D-ribo-hexopyranosyl-(1—>4)]-2-deoxy-, sulfate (2:5) (salt)	C1C(C(C(C(C1N)OC2C(C(C(C(O2)CO)O)N)O)O)OC3C(CC(C(O3)CN)O)N)N			0.267242422565492		1.5E-3	High (Class III)			1.164660e+00	Read-Across	4.35806583465759	in_silico	TRUE	-2.7943	-5.381	FALSE	467.51448	FALSE	10	TRUE	14	TRUE	2.88	TRUE	2.82	TRUE
59-98-3	1H-Imidazole, 4,5-dihydro-2-(phenylmethyl)-	C1CN=C(N1)CC2=CC=CC=C2	3.08321408320877	5.30861778704216	0.445719772317203	FALSE	1.5E-3	High (Class III)	0.000368	2.19E-06	2.151457e+00	Read-Across	4.82692771334039	in_silico	FALSE	0.9952	1.303	FALSE	160.21568	FALSE	1	FALSE	2	FALSE	98.67	FALSE	71.65	FALSE
64-77-7	Benzenesulfonamide, N-[(butylamino)carbonyl]-4-methyl-	CCCCNC(=O)NS(=O)(=O)C1=CC=C(C=C1)C			0.0321513342170588		1.5E-3	High (Class III)			3.417474e+00	Read-Across	106.29347165407	in_vitro	FALSE	3.6456	1.099	FALSE	270.34792	FALSE	2	FALSE	5	FALSE	97.85	FALSE	91.9	FALSE
26171-23-3	1H-Pyrrole-2-acetic acid, 1-methyl-5-(4-methylbenzoyl)-	CC1=CC=C(C=C1)C(=O)C2=CC=C(N2C)CC(=O)O			0.110388415605443		1.5E-3	High (Class III)			3.144780e+00	Read-Across	28.4883141889338	in_silico	FALSE	2.1916	1.864	FALSE	257.2845	FALSE	1	FALSE	4	FALSE	99.79	FALSE	95.77	FALSE
2398-96-1	Carbamothioic acid, methyl(3-methylphenyl)-, O-2-naphthalenyl ester	CC1=CC(=CC=C1)N(C)C(=S)OC2=CC3=CC=CC=C3C=C2			0.0217816235552283		1.5E-3	High (Class III)			1.229857e+00	ToxCast	56.4630610414785	in_silico	FALSE	4.9483	4.283	FALSE	307.40938	FALSE	0	FALSE	2	FALSE	6.45	TRUE	5.65	TRUE
102-76-1	1,2,3-Propanetriol, triacetate	CC(=O)OCC(COC(=O)C)OC(=O)C	-0.26896819066926	3.2239811956714	0.153418124395465	TRUE	0.03	Low (Class I)	0.285	9.16E-05	2.823394e+01	ToxCast	184.032651229029	in_vitro	FALSE	0.0443	0.34	FALSE	218.20386	FALSE	0	FALSE	6	FALSE	99.84	FALSE	79.09	FALSE
396-01-0	2,4,7-Pteridinetriamine, 6-phenyl-	C1=CC=C(C=C1)C2=NC3=C(N=C2N)N=C(N=C3N)N			0.792570776353607		1.5E-3	High (Class III)			1.300098e+01	ToxCast	16.403558996761	in_vitro	FALSE	2.577	-1.459	FALSE	253.26264	FALSE	3	FALSE	7	FALSE	95.41	FALSE	88.84	FALSE
28911-01-5	4H-[1,2,4]Triazolo[4,3-a][1,4]benzodiazepine,8-chloro-6-(2-chlorophenyl)-1-methyl-	CC1=NN=C2N1C3=C(C=C(C=C3)Cl)C(=NC2)C4=CC=CC=C4Cl	3.00551331955783	5.88926076213462	1.02290356687401	FALSE	1.5E-3	High (Class III)	0.00101	1.32E-06	3.103330e+01	ToxCast	30.3384411623583	in_vitro	FALSE	3.6691	3.383	FALSE	343.20998	FALSE	0	FALSE	4	FALSE	59.3	FALSE	47.55	FALSE
75-25-2	Methane, tribromo-	C(Br)(Br)Br	3.75445501828801	6.25468249228501	32.89527959079	TRUE	1.5E-3	High (Class III)	0.00579	1.83E-05	4.857256e+01	ToxCast	1.47658132294779	in_silico	TRUE	2.4547	3.088	FALSE	252.73064	FALSE	0	FALSE	0	FALSE	100	FALSE	44.59	FALSE
306-52-5	Ethanol, 2,2,2-trichloro-, dihydrogen phosphate	C(C(Cl)(Cl)Cl)OP(=O)(O)O	3.88652899233634	6.53030649642324	0.823972599788702	FALSE	1.5E-3	High (Class III)	0.000107	2.43E-07	3.308794e+00	Read-Across	4.01566032855605	in_silico	FALSE	1.4659	0.108	FALSE	229.383521	FALSE	2	FALSE	4	FALSE	98.72	FALSE	77.94	FALSE
3380-34-5	Phenol, 5-chloro-2-(2,4-dichlorophenoxy)-	C1=CC(=C(C=C1Cl)O)OC2=C(C=C(C=C2)Cl)Cl	2.65286274911185	3.89364471749392	0.151078278324543	FALSE	1.5E-3	High (Class III)	0.000336	1.93E-05	4.717982e+00	ToxCast	31.2287255334263	in_vitro	FALSE	5.1447	3.123	FALSE	289.54178	FALSE	1	FALSE	2	FALSE	88.16	FALSE	51.51	FALSE
112-24-3	1,2-Ethanediamine, N,N'-bis(2-aminoethyl)-	C(CNCCNCCN)N	1.21103561666476	5.09367932355654	0.0634016008968681	TRUE	1.5E-3	High (Class III)	0.0039	5.11E-07	6.281066e-01	ToxCast	9.90679329379736	in_silico	TRUE	0.2654	-2.114	FALSE	146.23392	FALSE	4	FALSE	4	FALSE	38.09	FALSE	35.69	FALSE
117-89-5	10H-Phenothiazine, 10-[3-(4-methyl-1-piperazinyl)propyl]-2-(trifluoromethyl)-	CN1CCN(CC1)CCCN2C3=CC=CC=C3SC4=C2C=C(C=C4)C(F)(F)F			0.520072152617607		1.5E-3	High (Class III)			7.884881e+00	Read-Across	15.1611285941603	in_silico	FALSE	4.8864	2.972	FALSE	407.4955696	FALSE	0	FALSE	3	FALSE	100	FALSE	53.82	FALSE
1582-09-8	Benzenamine, 2,6-dinitro-N,N-dipropyl-4-(trifluoromethyl)-	CCCN(CCC)C1=C(C=C(C=C1[N+](=O)[O-])C(F)(F)F)[N+](=O)[O-]	4.36533730424093	6.44529476940833	0.155849917601637	FALSE	1.5E-3	High (Class III)	6.72e-06	5.59E-08	9.978004e-01	ToxCast	6.40231579473224	in_vitro	FALSE	5.1946	4.226	FALSE	335.2790496	FALSE	0	FALSE	1	FALSE	24.43	FALSE	23.67	FALSE
144-11-6	1-Piperidinepropanol, α-cyclohexyl-α-phenyl-	C1CCC(CC1)C(CCN2CCCCC2)(C3=CC=CC=C3)O	3.26905289356644	5.92936892095405	0.349309743632408	FALSE	1.5E-3	High (Class III)	0.000188	4.11E-07	2.115609e-01	Read-Across	0.605654028270852	in_silico	FALSE	4.2684	3.903	FALSE	301.46624	FALSE	1	FALSE	2	FALSE	99.99	FALSE	63.24	FALSE
84-96-8	10H-Phenothiazine-10-propanamine, N,N,β-trimethyl-	CC(CN1C2=CC=CC=C2SC3=CC=CC=C31)CN(C)C			0.209566229659566		1.5E-3	High (Class III)			4.269959e+00	Read-Across	20.3752289886863	in_silico	FALSE	4.552	2.746	FALSE	298.44568	FALSE	0	FALSE	2	FALSE	100	FALSE	57.62	FALSE
738-70-5	2,4-Pyrimidinediamine, 5-[(3,4,5-trimethoxyphenyl)methyl]-	COC1=CC(=CC(=C1OC)OC)CC2=CN=C(N=C2N)N			1.03541163291704		1.5E-3	High (Class III)			1.943752e+00	ToxCast	1.87727440547596	in_silico	FALSE	2.42	-0.813	FALSE	290.31772	FALSE	2	FALSE	7	FALSE	93.57	FALSE	82.42	FALSE
739-71-9	5H-Dibenz[b,f]azepine-5-propanamine, 10,11-dihydro-N,N,β-trimethyl-	CC(CN1C2=CC=CC=C2CCC3=CC=CC=C31)CN(C)C	2.8529319534038	5.43487985451976	0.246608533161313	FALSE	1.5E-3	High (Class III)	0.000346	9.06E-07	2.507136e+00	Read-Across	10.1664621310071	in_vitro	FALSE	4.186	2.897	FALSE	294.43384	FALSE	0	FALSE	2	FALSE	100	FALSE	70.17	FALSE
2315-67-5	Ethanol, 2-[4-(1,1,3,3-tetramethylbutyl)phenoxy]-	CC(C)(C)CC(C)(C)C1=CC=C(C=C1)OCCO	3.31248683986588	5.35379197447812	1.01851754836653	FALSE	0.03	Low (Class I)	0.000496	4.51E-06	2.721014e+00	Read-Across	2.67154380286037	in_silico	FALSE	3.7715	4.582	FALSE	250.37644	FALSE	1	FALSE	2	FALSE	90.55	FALSE	19.06	FALSE
1508-75-4	Benzeneacetamide, N-ethyl-α-(hydroxymethyl)-N-(4-pyridinylmethyl)-	CCN(CC1=CC=NC=C1)C(=O)C(CO)C2=CC=CC=C2	2.98396770485742	6.21951318325508	0.983032501668674	FALSE	1.5E-3	High (Class III)	0.00102	5.93E-07	4.440120e+00	ToxCast	4.51675798867376	in_silico	FALSE	2.2062	0.292	FALSE	284.3529	FALSE	1	FALSE	4	FALSE	99.97	FALSE	77.58	FALSE
326-91-0	1,3-Butanedione, 4,4,4-trifluoro-1-(2-thienyl)-	C1=CSC(=C1)C(=O)CC(=O)C(F)(F)F	2.76956584685242	4.80418204533875	0.145887304472917	FALSE	1.5E-3	High (Class III)	0.000248	2.29E-06	2.060135e+00	Read-Across	14.121414662183	in_silico	FALSE	2.4523	1.706	FALSE	222.1843096	FALSE	0	FALSE	2	FALSE	99.98	FALSE	86.82	FALSE
112-38-9	10-Undecenoic acid	C=CCCCCCCCCC(=O)O	-4.15683008746677	0.350109456712121	0.000149136410488434	TRUE	0.03	Low (Class I)	2.14	6.66E-05	2.167322e-02	ToxCast	145.324811409519	in_silico	TRUE	3.3778	4.359	FALSE	184.2753	FALSE	1	FALSE	2	FALSE	99.98	FALSE	96.57	FALSE
51-79-6	Carbamic acid, ethyl ester	CCOC(=O)N	2.57228359838792	5.27934628064563	1.21385541208011	FALSE	0.03	Low (Class I)	0.00325	6.38E-06	6.128437e+00	ToxCast	5.04873758443836	in_silico	TRUE	0.8019	-0.214	FALSE	89.09318	FALSE	1	FALSE	3	FALSE	97.68	FALSE	64.08	FALSE
125-46-2	1,3(2H,9bH)-Dibenzofurandione, 2,6-diacetyl-7,9-dihydroxy-8,9b-dimethyl-	CC1=C(C(=C2C(=C1O)C3(C(=CC(=O)C(C3=O)C(=O)C)O2)C)C(=O)C)O			0.086494601076855		1.5E-3	High (Class III)			1.167130e+00	Read-Across	13.4936540939838	in_silico	FALSE	1.4998	0.283	FALSE	344.31544	FALSE	2	FALSE	7	FALSE	99.76	FALSE	94.41	FALSE
7646-85-7	Zinc chloride (ZnCl2)	Cl[Zn]Cl			89.729750465757		1.5E-3	High (Class III)			9.194549e+00	ToxCast	0.102469351954723	in_silico	TRUE	1.3765	1.161	FALSE	136.286	FALSE	0	FALSE	0	FALSE	100	FALSE	4.2	TRUE
50-01-1	Guanidine, monohydrochloride	C(=N)(N)N.Cl				FALSE	1.5E-3	High (Class III)	5.04e-05	2.45E-07			6.31610036001059	in_silico	TRUE	1.1409	-0.134	FALSE	95.53144	FALSE	3	FALSE	3	FALSE	43.35	FALSE	32.81	FALSE
50-03-3	Pregn-4-ene-3,20-dione, 21-(acetyloxy)-11,17-dihydroxy-, (11β)-	CC(=O)OCC(=O)[C@]1(CC[C@@H]2[C@@]1(C[C@@H]([C@H]3[C@H]2CCC4=CC(=O)CC[C@]34C)O)C)O			0.00523486175394226		1.5E-3	High (Class III)			3.868155e-02	ToxCast	7.38922177952304	in_silico	FALSE	2.3524	0.864	FALSE	404.49658	FALSE	2	FALSE	6	FALSE	99.62	FALSE	91.12	FALSE
50-04-4	Pregn-4-ene-3,11,20-trione, 21-(acetyloxy)-17-hydroxy-	CC(=O)OCC(=O)[C@]1(CC[C@@H]2[C@@]1(CC(=O)[C@H]3[C@H]2CCC4=CC(=O)CC[C@]34C)C)O	-0.662154682897945	2.33555754456723	0.000123649866839796	FALSE	1.5E-3	High (Class III)	0.000568	5.71E-07	1.315366e-03	ToxCast	10.637830648418	in_silico	FALSE	2.5606	0.451	FALSE	402.4807	FALSE	1	FALSE	6	FALSE	97.88	FALSE	89.87	FALSE
50-13-5	4-Piperidinecarboxylic acid, 1-methyl-4-phenyl-, ethyl ester, hydrochloride	CCOC(=O)C1(CCN(CC1)C)C2=CC=CC=C2.Cl			0.438935290877355		1.5E-3	High (Class III)			7.175562e+00	Read-Across	16.3476544410592	in_silico	FALSE	2.953	2.946	FALSE	283.79368	FALSE	0	FALSE	3	FALSE	99.75	FALSE	77.34	FALSE
50-23-7	Pregn-4-ene-3,20-dione, 11,17,21-trihydroxy-, (11β)-	C[C@]12CCC(=O)C=C1CC[C@@H]3[C@@H]2[C@H](C[C@]4([C@H]3CC[C@@]4(C(=O)CO)O)C)O			0.00356594998014569		1.5E-3	High (Class III)			1.248934e-02	ToxCast	3.50238913088817	in_vitro	FALSE	1.7816	0.553	FALSE	362.4599	FALSE	3	FALSE	5	FALSE	99.81	FALSE	91.75	FALSE
50-24-8	Pregna-1,4-diene-3,20-dione, 11,17,21-trihydroxy-, (11β)-	C[C@]12C[C@@H]([C@H]3[C@H]([C@@H]1CC[C@@]2(C(=O)CO)O)CCC4=CC(=O)C=C[C@]34C)O			0.00623247255869001		1.5E-3	High (Class III)			2.263431e-02	ToxCast	3.63167476258417	in_vitro	FALSE	1.5576	1.021	FALSE	360.44402	FALSE	3	FALSE	5	FALSE	99.8	FALSE	92.58	FALSE
50-27-1	Estra-1,3,5(10)-triene-3,16,17-triol, (16α,17β)-	C[C@]12CC[C@H]3[C@H]([C@@H]1C[C@H]([C@@H]2O)O)CCC4=C3C=CC(=C4)O			0.000351425232637087		8.9999999999999993E-3	Intermediate (Class II)			2.799660e-03	ToxCast	7.96658818198878	in_silico	FALSE	2.58	2.871	FALSE	288.38136	FALSE	3	FALSE	3	FALSE	99.49	FALSE	81.26	FALSE
50-28-2	Estra-1,3,5(10)-triene-3,17-diol (17β)-	C[C@]12CC[C@H]3[C@H]([C@@H]1CC[C@@H]2O)CCC4=C3C=CC(=C4)O			1.24896324797085e-06		8.9999999999999993E-3	Intermediate (Class II)			5.521867e-04	ToxCast	442.116076961324	in_vitro	FALSE	3.6092	3.472	FALSE	272.38196	FALSE	2	FALSE	2	FALSE	89.86	FALSE	60.82	FALSE
50-70-4	D-Glucitol	C([C@H]([C@H]([C@@H]([C@H](CO)O)O)O)O)O	-2.28637836266975	1.26393863095753	0.00101362592325241	TRUE	0.03	Low (Class I)	0.196	5.52E-05	3.211650e-03	ToxCast	3.16847701612065	in_silico	FALSE	-3.5854	-3.896	FALSE	182.17176	FALSE	6	TRUE	6	FALSE	21.1	FALSE	16.75	FALSE
50-71-5	2,4,5,6(1H,3H)-Pyrimidinetetrone	C1(=O)C(=O)NC(=O)NC1=O	3.01161240536553	5.31422453203939	0.169471354277957	FALSE	1.5E-3	High (Class III)	0.000165	8.22E-07	8.118736e-01	Read-Across	4.79062388448295	in_silico	FALSE	-1.4209	-0.966	FALSE	142.06968	FALSE	2	FALSE	6	FALSE	95.96	FALSE	64.31	FALSE
50-85-1	Benzoic acid, 2-hydroxy-4-methyl-	CC1=CC(=C(C=C1)C(=O)O)O	1.01033411613185	3.76880142244288	0.00295959305818499	FALSE	0.03	Low (Class I)	0.000289	5.04E-07	1.087586e-01	Read-Across	36.7478373850829	in_silico	FALSE	1.3988	1.3	FALSE	152.14732	FALSE	2	FALSE	3	FALSE	99.9	FALSE	94.14	FALSE
50-89-5	Thymidine	CC1=CN(C(=O)NC1=O)[C@H]2C[C@@H]([C@H](O2)CO)O			12.1257151546271		1.5E-3	High (Class III)			3.020255e+01	ToxCast	2.49078530045933	in_silico	FALSE	-1.5143	-1.335	FALSE	242.22856	FALSE	3	FALSE	7	FALSE	87.33	FALSE	68.94	FALSE
58367-01-4	Glucose	C([C@@H]1[C@H]([C@@H]([C@H](C(O1)O)O)O)O)O			0.158298026299198		0.03	Low (Class I)			6.678922e-01	Read-Across	4.21920786439268	in_silico	FALSE	-3.2214	-1.697	FALSE	180.15588	FALSE	5	FALSE	6	FALSE	26.21	FALSE	21.31	FALSE
51-03-6	1,3-Benzodioxole, 5-[[2-(2-butoxyethoxy)ethoxy]methyl]-6-propyl-	CCCCOCCOCCOCC1=CC2=C(C=C1CCC)OCO2	1.46579023769995	4.55095549814864	0.0333192401729862	FALSE	1.5E-3	High (Class III)	0.00114	9.37E-07	7.503498e-01	ToxCast	22.5200150730368	in_vitro	FALSE	3.7177	3.013	FALSE	338.4385	FALSE	0	FALSE	5	FALSE	93.12	FALSE	28.77	FALSE
51-05-8	Benzoic acid, 4-amino-, 2-(diethylamino)ethyl ester, monohydrochloride	CCN(CC)CCOC(=O)C1=CC=C(C=C1)N.Cl			0.00813164806025786		0.03	Low (Class I)			4.077191e-01	ToxCast	50.1397858360943	in_silico	FALSE	3.1506	1.389	FALSE	272.77104	FALSE	1	FALSE	4	FALSE	97.31	FALSE	89.08	FALSE
95-55-6	Phenol, 2-amino-	C1=CC=C(C(=C1)N)O	3.22029683828231	5.94170018287666	0.725735345420385	FALSE	0.03	Low (Class I)	0.000437	8.30E-07	3.685878e+00	ToxCast	5.07881869914747	in_silico	FALSE	1.5556	0.672	FALSE	109.12588	FALSE	2	FALSE	2	FALSE	99.98	FALSE	62.98	FALSE
51-30-9	1,2-Benzenediol, 4-[1-hydroxy-2-[(1-methylethyl)amino]ethyl]-, hydrochloride	CC(C)NCC(C1=CC(=C(C=C1)O)O)O.Cl	0.48511901557062	2.66261348903574	0.000473642553700374	FALSE	0.03	Low (Class I)	0.000155	1.03E-06	5.091451e-03	ToxCast	10.7495638670292	in_vitro	FALSE	2.3221	1.071	FALSE	247.71852	FALSE	4	FALSE	4	FALSE	53.7	FALSE	40.45	FALSE
6912-67-0	Proline, 4-hydroxy-	C1[C@H](CN[C@@H]1C(=O)O)O			0.428298151479349		1.5E-3	High (Class III)			2.452909e+00	Read-Across	5.72710755473675	in_silico	FALSE	-0.8774	-0.786	FALSE	131.12986	FALSE	3	FALSE	4	FALSE	28.24	FALSE	25.13	FALSE
51-42-3	1,2-Benzenediol, 4-[1-hydroxy-2-(methylamino)ethyl]-, (R)-, [R-(R,R)]-2,3-dihydroxybutanedioate (1:1) (salt)	CNC[C@@H](C1=CC(=C(C=C1)O)O)O.[C@@H]([C@H](C(=O)O)O)(C(=O)O)O			0.249603540326612		0.03	Low (Class I)			4.573675e-01	ToxCast	1.83237581956998	in_silico	FALSE	-1.3811	-2.562	FALSE	333.29126	FALSE	8	TRUE	10	FALSE	41.8	FALSE	31.1	FALSE
51-43-4	1,2-Benzenediol, 4-[1-hydroxy-2-(methylamino)ethyl]-, (R)-	CNC[C@@H](C1=CC(=C(C=C1)O)O)O	2.76513484597824	5.6080470020364	0.126937908979926	FALSE	0.03	Low (Class I)	0.000218	3.13E-07	4.513260e-01	ToxCast	3.55548636739364	in_silico	FALSE	0.741500000000001	-0.324	FALSE	183.20442	FALSE	4	FALSE	4	FALSE	41.8	FALSE	31.1	FALSE
56-92-8	1H-Imidazole-4-ethanamine, dihydrochloride	C1=C(NC=N1)CCN.Cl.Cl			0.571004853850712		0.03	Low (Class I)			3.061003e+00	Read-Across	5.36072983619544	in_silico	FALSE	2.2152	0.276	FALSE	184.06694	FALSE	2	FALSE	3	FALSE	61.74	FALSE	45.55	FALSE
51-48-9	2-Tyrosine, O-(4-hydroxy-3,5-diiodophenyl)-3,5-diiodo-	C1=C(C=C(C(=C1I)OC2=CC(=C(C(=C2)I)O)I)I)C[C@@H](C(=O)O)N			0.000482923419346823		1.5E-3	High (Class III)			5.086731e+00	ToxCast	10533.2051210616	in_vitro	FALSE	5.2576	2.306	FALSE	776.87002	TRUE	3	FALSE	5	FALSE	98.93	FALSE	97.68	FALSE
51-60-5	Benzenaminium, 3-[[(dimethylamino)carbonyl]oxy]-N,N,N-trimethyl-, methyl sulfate	CN(C)C(=O)OC1=CC=CC(=C1)[N+](C)(C)C.COS(=O)(=O)[O-]			0.394041260802721		1.5E-3	High (Class III)			2.032231e+00	Read-Across	5.1574066160574	in_silico	FALSE	2.1175	-1.347	FALSE	334.38858	FALSE	0	FALSE	7	FALSE	62.3	FALSE	51.27	FALSE
51-78-5	Phenol, 4-amino-, hydrochloride	C1=CC(=CC=C1N)O.Cl	3.4919598000816	5.83236048764486	0.465640878582639	FALSE	0.03	Low (Class I)	0.00015	6.85E-07	2.495185e+00	Read-Across	5.35860435111725	in_silico	FALSE	2.3576	0.755	FALSE	145.58682	FALSE	2	FALSE	2	FALSE	99.75	FALSE	59.28	FALSE
51-98-9	19-Norpregn-4-en-20-yn-3-one, 17-(acetyloxy)-, (17α)-	CC(=O)O[C@]1(CC[C@@H]2[C@@]1(CC[C@H]3[C@H]2CCC4=CC(=O)CC[C@H]34)C)C#C			0.000103921984869521		1.5E-3	High (Class III)			4.370641e-03	ToxCast	42.0569412038944	in_silico	FALSE	4.0633	3.984	FALSE	340.45592	FALSE	0	FALSE	3	FALSE	76.25	FALSE	63.27	FALSE
52-21-1	Pregna-1,4-diene-3,20-dione, 21-(acetyloxy)-11,17-dihydroxy-, (11β)-	CC(=O)OCC(=O)[C@]1(CC[C@@H]2[C@@]1(C[C@@H]([C@H]3[C@H]2CCC4=CC(=O)C=C[C@]34C)O)C)O			0.0106020665011914		1.5E-3	High (Class III)			7.198346e-02	ToxCast	6.78956914483244	in_silico	FALSE	2.1284	1.332	FALSE	402.4807	FALSE	2	FALSE	6	FALSE	99.71	FALSE	91.95	FALSE
52-68-6	Phosphonic acid, (2,2,2-trichloro-1-hydroxyethyl)-, dimethyl ester	COP(=O)(C(C(Cl)(Cl)Cl)O)OC	6.4005917696509	8.17011587262232	23.81999955317	FALSE	1.5E-3	High (Class III)	9.47e-06	1.61E-07	9.693274e+00	ToxCast	0.406938475708946	in_vitro	FALSE	2.1609	0.527	FALSE	257.436681	FALSE	1	FALSE	4	FALSE	99.92	FALSE	70.88	FALSE
3374-22-9	Cysteine	C([C@@H](C(=O)O)N)S	1.45113068968533	4.21111488341061	0.00291050208006026	FALSE	0.03	Low (Class I)	0.000103	1.79E-07	2.667934e-02	ToxCast	9.16657611874771	in_silico	FALSE	0.0284	-2.575	FALSE	121.15818	FALSE	2	FALSE	3	FALSE	28	FALSE	24.71	FALSE
53-36-1	Pregna-1,4-diene-3,20-dione, 21-(acetyloxy)-11,17-dihydroxy-6-methyl-, (6α,11β)-	C[C@H]1C[C@H]2[C@@H]3CC[C@@]([C@]3(C[C@@H]([C@@H]2[C@@]4(C1=CC(=O)C=C4)C)O)C)(C(=O)COC(=O)C)O			0.00195334234543517		1.5E-3	High (Class III)			1.618898e-02	ToxCast	8.28783652648987	in_silico	FALSE	2.3744	1.836	FALSE	416.50728	FALSE	2	FALSE	6	FALSE	99.56	FALSE	89.51	FALSE
53-59-8	Adenosine 5'-(trihydrogen diphosphate), 2'-(dihydrogen phosphate), 5'<<FAR'-ester with 3-(aminocarbonyl)-1-β-D-ribofuranosylpyridinium hydroxide, inner salt	C1=CC(=C[N+](=C1)[C@H]2[C@@H]([C@@H]([C@H](O2)COP(=O)([O-])OP(=O)(O)OC[C@@H]3[C@H]([C@H]([C@@H](O3)N4C=NC5=C4N=CN=C5N)OP(=O)(O)O)O)O)O)C(=O)N			0.159685322598734		1.5E-3	High (Class III)			2.771742e-01	Read-Across	1.73575227141505	in_silico	TRUE	-1.1792	-7.919	FALSE	743.405003	TRUE	8	TRUE	23	TRUE	10.08	FALSE	8.55	TRUE
53-84-9	Adenosine 5'-(trihydrogen diphosphate), P'<<FAR'-ester with 3-(aminocarbonyl)-1-β-D-ribofuranosylpyridinium hydroxide, inner salt	C1=CC(=C[N+](=C1)[C@H]2[C@@H]([C@@H]([C@H](O2)COP(=O)([O-])OP(=O)(O)OC[C@@H]3[C@H]([C@H]([C@@H](O3)N4C=NC5=C4N=CN=C5N)O)O)O)O)C(=O)N	2.18645897489539	5.92438863571863	0.150397874975703	FALSE	1.5E-3	High (Class III)	0.000979	1.79E-07	2.771742e-01	Read-Across	1.84293957394186	in_silico	TRUE	-1.2962	-6.261	FALSE	663.425102	TRUE	7	TRUE	20	TRUE	12.15	FALSE	10.13	FALSE
61-33-6	4-Thia-1-azabicyclo[3.2.0]heptane-2-carboxylic acid, 3,3-dimethyl-7-oxo-6-[(phenylacetyl)amino]- (2S,5R,6R)-	CC1([C@@H](N2[C@H](S1)[C@@H](C2=O)NC(=O)CC3=CC=CC=C3)C(=O)O)C	2.28484955803198	5.22685761105429	0.0283248096516491	FALSE	1.5E-3	High (Class III)	0.000147	1.68E-07	6.979037e-02	Read-Across	2.46393139848352	in_silico	FALSE	1.1896	1.296	FALSE	334.39012	FALSE	2	FALSE	6	FALSE	95.75	FALSE	82.05	FALSE
55-18-5	Ethanamine, N?-ethyl-N?-nitroso-	CCN(CC)N=O	1.84617115370812	4.90339782386769	0.68208330396343	TRUE	1.5E-3	High (Class III)	0.00972	8.52E-06	2.819095e+00	ToxCast	4.13306571330556	in_silico	TRUE	1.0096	0.571	FALSE	102.135	FALSE	0	FALSE	1	FALSE	99.94	FALSE	60.71	FALSE
55-22-1	4-Pyridinecarboxylic acid	C1=CN=CC=C1C(=O)O	0.429874238447992	3.55916902443334	0.00898712950620789	TRUE	1.5E-3	High (Class III)	0.00334	2.48E-06	5.902704e-02	Read-Across	6.56795675069432	in_silico	FALSE	0.7798	-0.508	FALSE	123.1094	FALSE	1	FALSE	3	FALSE	91.58	FALSE	73.2	FALSE
55-55-0	Phenol, 4-(methylamino)-, sulfate (2:1) (salt)	CNC1=CC=C(C=C1)O.CNC1=CC=C(C=C1)O.OS(=O)(=O)O			0.779849140791191		1.5E-3	High (Class III)			9.995568e+00	ToxCast	12.8173092722119	in_silico	FALSE	3.4418	-0.352	FALSE	344.3834	FALSE	6	TRUE	8	FALSE	99.98	FALSE	54.03	FALSE
150-75-4	Phenol, 4-(methylamino)-	CNC1=CC=C(C=C1)O	4.1444998447949	6.11437668973386	2.52451758382821	FALSE	0.03	Low (Class I)	0.000181	1.94E-06	8.198519e+00	Read-Across	3.2475584644487	in_silico	FALSE	1.5069	0.706	FALSE	123.15246	FALSE	2	FALSE	2	FALSE	99.98	FALSE	54.03	FALSE
55-86-7	Ethanamine, 2-chloro-N-(2-chloroethyl)-N-methyl-, hydrochloride	CN(CCCl)CCCl.Cl	2.34658865828571	5.13360336900066	6.59697909715932	TRUE	1.5E-3	High (Class III)	0.0297	4.85E-05	6.611806e+00	ToxCast	1.00224754294066	in_silico	FALSE	2.1978	2.105	FALSE	192.51448	FALSE	0	FALSE	1	FALSE	100	FALSE	24.13	FALSE
55-91-4	Phosphorofluoridic acid, bis(1-methylethyl) ester	CC(C)OP(=O)(OC(C)C)F				TRUE	1.5E-3	High (Class III)	0.00728	1.09E-05			30.0239715786667	in_silico	FALSE	2.914	1.399	FALSE	184.1457242	FALSE	0	FALSE	3	FALSE	99.97	FALSE	83.45	FALSE
56-18-8	1,3-Propanediamine, N-(3-aminopropyl)-	C(CN)CNCCCN	0.440071738452028	5.20924168981638	3.69127615302779	TRUE	1.5E-3	High (Class III)	1.34	2.28E-05	3.614906e+01	ToxCast	9.79310597739946	in_silico	TRUE	1.0651	-1.012	FALSE	131.21928	FALSE	3	FALSE	3	FALSE	52.75	FALSE	48.98	FALSE
56-23-5	Methane, tetrachloro-	C(Cl)(Cl)(Cl)Cl	4.54008770175531	8.49362297331045	2.97907108334547	FALSE	1.5E-3	High (Class III)	8.59e-05	9.56E-09	2.378133e+00	ToxCast	0.798280211609769	in_silico	TRUE	2.5529	2.864	FALSE	153.8227	FALSE	0	FALSE	0	FALSE	100	FALSE	9.92	TRUE
56-34-8	Ethanaminium, N,N,N-triethyl-, chloride	CC[N+](CC)(CC)CC.[Cl-]	-0.439125033432183	4.73292624782176	0.389276999401099	TRUE	1.5E-3	High (Class III)	1.07	7.20E-06	6.341501e-01	ToxCast	1.62904587551597	in_silico	TRUE	-1.1132	2.076	FALSE	165.7041	FALSE	0	FALSE	0	FALSE	96.53	FALSE	43.15	FALSE
56-41-7	2-Alanine	C[C@@H](C(=O)O)N	-1.16648330821819	3.47892395985348	0.0394634454786647	TRUE	0.03	Low (Class I)	0.579	1.31E-05	2.776935e-01	Read-Across	7.03672209740046	in_silico	TRUE	0.1185	-2.824	FALSE	89.09318	FALSE	2	FALSE	3	FALSE	31.15	FALSE	26.42	FALSE
56-45-1	2-Serine	C([C@@H](C(=O)O)N)O	2.90728289090497	5.42172846864844	0.0961235939048938	FALSE	0.03	Low (Class I)	0.000119	3.64E-07	7.446309e-01	Read-Across	7.74660131705046	in_silico	FALSE	-0.9091	-3.956	FALSE	105.09258	FALSE	3	FALSE	4	FALSE	23.66	FALSE	21.11	FALSE
56-65-5	Adenosine 5'-(tetrahydrogen triphosphate)	C1=NC2=C(C(=N1)N)N=CN2[C@H]3[C@@H]([C@@H]([C@H](O3)COP(=O)(O)OP(=O)(O)OP(=O)(O)O)O)O	1.85832796496259	5.62071866798769	0.663920061792426	TRUE	1.5E-3	High (Class III)	0.0092	1.59E-06	3.346787e+00	ToxCast	5.04094835108562	in_silico	TRUE	-1.0478	-6.483	FALSE	507.181023	TRUE	7	TRUE	18	TRUE	34.35	FALSE	33.23	FALSE
56-75-7	Acetamide, 2,2-dichloro-N-[2-hydroxy-1-(hydroxymethyl)-2-(4-nitrophenyl)ethyl]-, [R-(R,R)]-	C1=CC(=CC=C1[C@H]([C@@H](CO)NC(=O)C(Cl)Cl)O)[N+](=O)[O-]			0.341703773639962		1.5E-3	High (Class III)			2.139706e+00	ToxCast	6.26187464554535	in_vitro	FALSE	1.8231	-0.241	FALSE	323.12938	FALSE	3	FALSE	4	FALSE	99.73	FALSE	87.65	FALSE
56-84-8	2-Aspartic acid	C([C@@H](C(=O)O)N)C(=O)O	1.71586500133627	4.49503932517749	0.0265115427027448	FALSE	0.03	Low (Class I)	0.00051	8.48E-07	3.117712e-01	Read-Across	11.7598253625829	in_silico	FALSE	-0.4267	-3.707	FALSE	133.10268	FALSE	3	FALSE	5	FALSE	46.29	FALSE	42.5	FALSE
56-85-9	2-Glutamine	C(CC(=O)N)[C@@H](C(=O)O)N	2.30206311464717	5.23357353660228	0.112667692550822	FALSE	0.03	Low (Class I)	0.000562	6.58E-07	9.653383e-01	Read-Across	8.56801306040056	in_silico	FALSE	0.0644	-4.077	FALSE	146.1445	FALSE	3	FALSE	5	FALSE	19.13	FALSE	17.83	FALSE
70-54-2	Lysine	C(CCN)C[C@@H](C(=O)O)N			0.0264663468641131		0.03	Low (Class I)			2.438244e-01	Read-Across	9.21262938052923	in_silico	TRUE	0.9279	-2.949	FALSE	146.18756	FALSE	3	FALSE	4	FALSE	15.52	FALSE	14.6	FALSE
56-93-9	Benzenemethanaminium, N,N,N-trimethyl-, chloride	C[N+](C)(C)CC1=CC=CC=C1.[Cl-]	0.845607584096128	4.22637956763115	0.108627374284789	TRUE	1.5E-3	High (Class III)	0.0155	6.45E-06	1.980504e-01	ToxCast	1.82320885780886	in_silico	FALSE	-1.1032	1.476	FALSE	185.69374	FALSE	0	FALSE	0	FALSE	84.51	FALSE	38.36	FALSE
57-06-7	1-Propene, 3-isothiocyanato-	C=CCN=C=S	2.41921871810944	5.33829681048551	8.71679438889136	TRUE	1.5E-3	High (Class III)	0.0332	4.00E-05	2.666575e+01	ToxCast	3.05912397536758	in_silico	TRUE	1.2752	1.721	FALSE	99.1542	FALSE	0	FALSE	1	FALSE	100	FALSE	59.14	FALSE
57-09-0	1-Hexadecanaminium, N,N,N-trimethyl-, bromide	CCCCCCCCCCCCCCCC[N+](C)(C)C.[Br-]	2.47315813397558	6.13811740677598	52.9149190410843	TRUE	1.5E-3	High (Class III)	0.178	3.85E-05	5.291492e+00	ToxCast	0.1	in_silico	TRUE	3.1779	8.9	TRUE	364.44748	FALSE	0	FALSE	0	FALSE	0.43	TRUE	0.00469	TRUE
57-12-5	Cyanide	[C-]#N				TRUE	1.5E-3	High (Class III)	0.00173	1.45E-06			134.789579952955	in_silico	TRUE	0.09638	-0.566	FALSE	26.0174	FALSE	0	FALSE	1	FALSE	99.99	FALSE	94.33	FALSE
57-15-8	2-Propanol, 1,1,1-trichloro-2-methyl-	CC(C)(C(Cl)(Cl)Cl)O	2.18458590916855	5.16567892548143	0.653151282577929	TRUE	1.5E-3	High (Class III)	0.00427	4.46E-06	1.130852e+00	ToxCast	1.73137879125371	in_silico	FALSE	2.1275	2.214	FALSE	177.45678	FALSE	1	FALSE	1	FALSE	100	FALSE	39.29	FALSE
57-48-7	D-Fructose	C([C@H]([C@H]([C@@H](C(=O)CO)O)O)O)O	-0.599319006788993	2.36231143627254	0.187932374047504	TRUE	0.03	Low (Class I)	0.747	8.16E-04	5.035345e-01	Read-Across	2.67933866229262	in_silico	FALSE	-3.3772	-3.839	FALSE	180.15588	FALSE	5	FALSE	6	FALSE	32.88	FALSE	24.89	FALSE
5329-14-6	Sulfamic acid	NS(=O)(=O)O			5.59395968321895		1.5E-3	High (Class III)			4.728409e+01	ToxCast	8.45270527340112	in_silico	TRUE	0.529	-1.899	FALSE	97.09372	FALSE	2	FALSE	4	FALSE	76.64	FALSE	60.96	FALSE
57-50-1	α-D-Glucopyranoside, β-D-fructofuranosyl	C([C@@H]1[C@H]([C@@H]([C@H]([C@H](O1)O[C@]2([C@H]([C@@H]([C@H](O2)CO)O)O)CO)O)O)O)O	0.99635174529825	7.04147476608662	15.07284846545	TRUE	1.5E-3	High (Class III)	1.52	1.37E-06	2.536211e+01	ToxCast	1.68263574491461	in_silico	FALSE	-5.3956	-3.277	FALSE	342.29648	FALSE	8	TRUE	11	TRUE	5.26	TRUE	4.49	TRUE
12789-03-6	Chlordane	C1C2C(C(C1Cl)Cl)C3(C(=C(C2(C3(Cl)Cl)Cl)Cl)Cl)Cl			10.3223657199911		1.5E-3	High (Class III)			1.634501e+01	ToxCast	1.5834560167274	in_silico	FALSE	5.6828	4.355	FALSE	409.77864	FALSE	0	FALSE	0	FALSE	3.33	TRUE	0.46	TRUE
57-88-5	Cholest-5-en-3-ol (3β)-	C[C@H](CCCC(C)C)[C@H]1CC[C@@H]2[C@@]1(CC[C@H]3[C@H]2CC=C4[C@@]3(CC[C@@H](C4)O)C)C	3.39476051631384	7.7318114437036	17.1490078837035	TRUE	1.5E-3	High (Class III)	0.00691	3.18E-07	1.714899e+00	Read-Across	0.1	in_silico	FALSE	7.3887	10.518	TRUE	386.65354	FALSE	1	FALSE	1	FALSE	1.7	TRUE	0.0545	TRUE
57-97-6	Benz[a]anthracene, 7,12-dimethyl-	CC1=C2C=CC3=CC=CC=C3C2=C(C4=CC=CC=C14)C	0.731155745615072	2.87333687412745	0.00507232004330599	FALSE	1.5E-3	High (Class III)	0.000942	6.79E-06	3.088755e+00	ToxCast	608.943305816788	in_vitro	FALSE	5.763	6.292	TRUE	256.34104	FALSE	0	FALSE	0	FALSE	0.77	TRUE	0.18	TRUE
58-22-0	Androst-4-en-3-one, 17-hydroxy-, (17β)-	C[C@]12CC[C@H]3[C@H]([C@@H]1CC[C@@H]2O)CCC4=CC(=O)CC[C@]34C			0.00019021346284785		1.5E-3	High (Class III)			1.470810e-03	ToxCast	7.73241984658937	in_silico	FALSE	3.8792	3.635	FALSE	288.42442	FALSE	1	FALSE	2	FALSE	99.97	FALSE	76.21	FALSE
58-36-6	10H-Phenoxarsine, 10,10'-oxybis-	C1=CC=C2C(=C1)OC3=CC=CC=C3[As]2O[As]4C5=CC=CC=C5OC6=CC=CC=C64			31.9806289067863		1.5E-3	High (Class III)			3.198063e+00	Read-Across	0.1	in_silico	TRUE	2.8262	3.222	FALSE	502.22524	TRUE	0	FALSE	3	FALSE	4.32	TRUE	0.31	TRUE
58-56-0	3,4-Pyridinedimethanol, 5-hydroxy-6-methyl-, hydrochloride	CC1=NC=C(C(=C1O)CO)CO.Cl			0.561883383559725		0.03	Low (Class I)			1.890526e+00	ToxCast	3.36462323679033	in_silico	FALSE	0.8822	-0.712	FALSE	205.63878	FALSE	3	FALSE	4	FALSE	99.38	FALSE	74.13	FALSE
58-64-0	Adenosine 5'-(trihydrogen diphosphate)	C1=NC2=C(C(=N1)N)N=CN2[C@H]3[C@@H]([C@@H]([C@H](O3)COP(=O)(O)OP(=O)(O)O)O)O			0.0336139074512996		1.5E-3	High (Class III)			1.592229e-01	Read-Across	4.73681911011799	in_silico	TRUE	-1.1648	-5.254	FALSE	427.201122	FALSE	6	TRUE	15	TRUE	41.13	FALSE	37.95	FALSE
58-90-2	Phenol, 2,3,4,6-tetrachloro-	C1=C(C(=C(C(=C1Cl)Cl)Cl)O)Cl	1.11348186386327	4.11348186386327	0.0175313609723432	FALSE	1.5E-3	High (Class III)	0.00135	1.35E-06	5.561632e+00	ToxCast	317.239021567637	in_silico	FALSE	4.0058	3.043	FALSE	231.89148	FALSE	1	FALSE	1	FALSE	100	FALSE	93.94	FALSE
58-96-8	Uridine	C1=CN(C(=O)NC1=O)[C@H]2[C@@H]([C@@H]([C@H](O2)CO)O)O			0.0583759552067071		1.5E-3	High (Class III)			1.863665e-01	Read-Across	3.19252420612819	in_silico	FALSE	-2.8519	-2.117	FALSE	244.20138	FALSE	4	FALSE	8	FALSE	60.11	FALSE	46.4	FALSE
59-14-3	Uridine, 5-bromo-2'-deoxy-	C1[C@@H]([C@H](O[C@H]1N2C=C(C(=O)NC2=O)Br)CO)O			0.137789389841335		1.5E-3	High (Class III)			4.889141e-01	ToxCast	3.54827121144122	in_silico	FALSE	-1.0602	-0.763	FALSE	307.09804	FALSE	3	FALSE	7	FALSE	90.32	FALSE	72.78	FALSE
59-23-4	D-Galactose	C([C@@H]1[C@@H]([C@@H]([C@H](C(O1)O)O)O)O)O	0.142654401105183	3.41696972706675	0.1379124900965	TRUE	0.03	Low (Class I)	0.0993	5.28E-05	6.678922e-01	Read-Across	4.84286934851316	in_silico	FALSE	-3.2214	-1.697	FALSE	180.15588	FALSE	5	FALSE	6	FALSE	26.21	FALSE	21.31	FALSE
59-31-4	2(1H)-Quinolinone	C1=CC=C2C(=C1)C=CC(=O)N2			0.180631047309827		1.5E-3	High (Class III)			6.333267e-01	Read-Across	3.50619017791958	in_silico	FALSE	1.5281	0.491	FALSE	145.15798	FALSE	1	FALSE	2	FALSE	99.99	FALSE	67.35	FALSE
59-43-8	Thiazolium, 3-[(4-amino-2-methyl-5-pyrimidinyl)methyl]-5-(2-hydroxyethyl)-4-methyl- chloride	CC1=C(SC=[N+]1CC2=CN=C(N=C2N)C)CCO.[Cl-]	3.3331094793855	6.28964378560441	0.409131671320232	FALSE	0.03	Low (Class I)	0.00019	2.10E-07	8.164224e-01	Read-Across	1.99550045999498	in_silico	FALSE	-1.8071	0.051	FALSE	300.80758	FALSE	2	FALSE	4	FALSE	19.64	FALSE	14.76	FALSE
59-49-4	2(3H)-Benzoxazolone	C1=CC=C2C(=C1)NC(=O)O2	0.411770332651647	3.48670309146239	0.00304545607501327	FALSE	1.5E-3	High (Class III)	0.00118	9.93E-07	1.098132e-02	ToxCast	3.60580601352823	in_silico	FALSE	1.1211	0.435	FALSE	135.1201	FALSE	1	FALSE	3	FALSE	99.98	FALSE	68.73	FALSE
60-00-4	Glycine, N,N'-1,2-ethanediylbis[N-(carboxymethyl)-	C(CN(CC(=O)O)CC(=O)O)N(CC(=O)O)CC(=O)O	0.372333704212409	3.34412284830423	0.3511720743843	TRUE	1.5E-3	High (Class III)	0.149	1.59E-04	2.605153e+00	ToxCast	7.41845237832385	in_silico	TRUE	-2.0712	-2.556	FALSE	292.24264	FALSE	4	FALSE	10	FALSE	12.84	FALSE	11.92	FALSE
60-01-5	Butanoic acid, 1,2,3-propanetriyl ester	CCCC(=O)OCC(COC(=O)CCC)OC(=O)CCC	1.34446139865066	3.2176729109203	0.00906244231122213	FALSE	0.03	Low (Class I)	0.00041	5.49E-06	1.374244e-01	ToxCast	15.1641669926362	in_silico	FALSE	2.3849	2.806	FALSE	302.36334	FALSE	0	FALSE	6	FALSE	99.96	FALSE	92.42	FALSE
60-09-3	Benzenamine, 4-(phenylazo)-	C1=CC=C(C=C1)N=NC2=CC=C(C=C2)N	1.81934283742638	4.51883577317043	0.0548206096575677	FALSE	1.5E-3	High (Class III)	0.000831	1.66E-06	3.369752e+00	ToxCast	61.468709018024	in_vitro	FALSE	4.2654	2.097	FALSE	197.23584	FALSE	1	FALSE	3	FALSE	99.03	FALSE	87.82	FALSE
60-11-7	Benzenamine, N,N-dimethyl-4-(phenylazo)-	CN(C)C1=CC=C(C=C1)N=NC2=CC=CC=C2	1.59981901107504	4.09140539810148	0.0923223809068828	TRUE	1.5E-3	High (Class III)	0.00232	7.48E-06	4.310894e+00	ToxCast	46.693924168816	in_silico	FALSE	4.168	3.123	FALSE	225.289	FALSE	0	FALSE	3	FALSE	48.06	FALSE	39.83	FALSE
60-12-8	Benzeneethanol	C1=CC=C(C=C1)CCO	2.2474699878078	5.09527094930248	4.84418310886441	FALSE	0.03	Low (Class I)	0.0274	3.89E-05	1.321577e+01	ToxCast	2.72817367438651	in_silico	FALSE	1.2214	1.173	FALSE	122.1644	FALSE	1	FALSE	1	FALSE	100	FALSE	56.83	FALSE
60-18-4	2-Tyrosine	C1=CC(=CC=C1C[C@@H](C(=O)O)N)O			0.248661586391719		0.03	Low (Class I)			1.984607e+00	Read-Across	7.98115572007178	in_silico	FALSE	1.0469	-2.711	FALSE	181.18854	FALSE	3	FALSE	4	FALSE	41.17	FALSE	37.2	FALSE
61-19-8	5'-Adenylic acid	C1=NC2=C(C(=N1)N)N=CN2[C@H]3[C@@H]([C@@H]([C@H](O3)COP(=O)(O)O)O)O			2.44039339561514		1.5E-3	High (Class III)			1.059281e+01	ToxCast	4.34061457464945	in_silico	FALSE	-1.2818	-4.025	FALSE	347.221221	FALSE	5	FALSE	12	TRUE	48.12	FALSE	42.16	FALSE
61-25-6	Isoquinoline, 1-[(3,4-dimethoxyphenyl)methyl]-6,7-dimethoxy-, hydrochloride	COC1=C(C=C(C=C1)CC2=NC=CC3=CC(=C(C=C32)OC)OC)OC.Cl			0.194213511214808		1.5E-3	High (Class III)			3.201583e+00	ToxCast	16.4848607150297	in_silico	FALSE	4.662	1.92	FALSE	375.84598	FALSE	0	FALSE	5	FALSE	99.97	FALSE	55.15	FALSE
61-72-3	4-Thia-1-azabicyclo[3.2.0]heptane-2-carboxylic acid, 6-[[[3-(2-chlorophenyl)-5-methyl-4-isoxazolyl]carbonyl]amino]-3,3-dimethyl-7-oxo-, (2S,5R,6R)-	CC1=C(C(=NO1)C2=CC=CC=C2Cl)C(=O)N[C@H]3[C@@H]4N(C3=O)[C@H](C(S4)(C)C)C(=O)O			0.010940999545691		1.5E-3	High (Class III)			1.450408e-01	Read-Across	13.2566212763047	in_silico	FALSE	2.8775	1.914	FALSE	435.88132	FALSE	2	FALSE	6	FALSE	99.36	FALSE	88.65	FALSE
61-73-4	Phenothiazin-5-ium, 3,7-bis(dimethylamino)-, chloride	CN(C)C1=CC2=C(C=C1)N=C3C=CC(=[N+](C)C)C=C3S2.[Cl-]	1.90761296828375	5.09052143902254	0.0752597288004409	FALSE	1.5E-3	High (Class III)	0.000931	6.11E-07	6.175673e-01	ToxCast	8.2058140142927	in_vitro	FALSE	-0.497100000000001	2.172	FALSE	319.85222	FALSE	0	FALSE	2	FALSE	65.74	FALSE	51.98	FALSE
61-75-6	Benzenemethanaminium, 2-bromo-N-ethyl-N,N-dimethyl-, salt with 4-methylbenzenesulfonic acid (1:1)	CC[N+](C)(C)CC1=CC=CC=C1Br.CC1=CC=C(C=C1)S(=O)(=O)[O-]			0.00263266136440995		1.5E-3	High (Class III)			1.814305e-01	Read-Across	68.9151943081161	in_silico	FALSE	5.0253	1.686	FALSE	414.35706	FALSE	0	FALSE	3	FALSE	93.62	FALSE	38.36	FALSE
104-15-4	Benzenesulfonic acid, 4-methyl-	CC1=CC=C(C=C1)S(=O)(=O)O	-4.66129578316061	-0.650505303077102	3.55542744914677e-06	TRUE	0.03	Low (Class I)	0.163	1.59E-05	5.078730e-05	ToxCast	14.2844417123599	in_silico	FALSE	2.3225	-0.0319999999999998	FALSE	172.20162	FALSE	1	FALSE	3	FALSE	98.27	FALSE	88.55	FALSE
61-90-5	2-Leucine	CC(C)C[C@@H](C(=O)O)N	3.076719259357	5.23362720204034	0.0184948579474561	FALSE	0.03	Low (Class I)	1.55e-05	1.08E-07	1.711103e-01	Read-Across	9.25177572598706	in_silico	FALSE	1.1447	-1.389	FALSE	131.17292	FALSE	2	FALSE	3	FALSE	32.05	FALSE	29.21	FALSE
62-23-7	Benzoic acid, 4-nitro-	C1=CC(=CC=C1C(=O)O)[N+](=O)[O-]	2.33498569685109	5.02126979516405	0.138625691648968	FALSE	1.5E-3	High (Class III)	0.000641	1.32E-06	2.252978e+00	ToxCast	16.2522383481399	in_silico	FALSE	1.8162	0.566	FALSE	167.1189	FALSE	1	FALSE	2	FALSE	99.81	FALSE	90.24	FALSE
62-50-0	Methanesulfonic acid, ethyl ester	CCOS(=O)(=O)C	1.84641512121479	5.30770612296325	3.02616351579449	TRUE	0.03	Low (Class I)	0.0431	1.49E-05	1.995107e+01	ToxCast	6.59285787382291	in_silico	FALSE	1.0633	-0.446	FALSE	124.15882	FALSE	0	FALSE	3	FALSE	98.88	FALSE	78.9	FALSE
62-51-1	1-Propanaminium, 2-(acetyloxy)-N,N,N-trimethyl-, chloride	CC(C[N+](C)(C)C)OC(=O)C.[Cl-]	1.26617541521634	3.58446441632183	0.0142123580474859	FALSE	1.5E-3	High (Class III)	0.00077	3.70E-06	7.553438e-02	ToxCast	5.31469694588167	in_silico	FALSE	-2.3518	0.875	FALSE	195.68702	FALSE	0	FALSE	2	FALSE	41.57	FALSE	37.08	FALSE
62-53-3	Benzenamine	C1=CC=C(C=C1)N	2.76550022408913	6.88166503638993	34.2671156262751	TRUE	0.03	Low (Class I)	0.0588	4.50E-06	1.000000e+02	ToxCast	2.91824970191737	in_silico	FALSE	1.85	0.535	FALSE	93.12648	FALSE	1	FALSE	1	FALSE	99.99	FALSE	48.8	FALSE
62-54-4	Acetic acid, calcium salt	CC(=O)[O-].CC(=O)[O-].[Ca+2]					1.5E-3	High (Class III)					3.67756089864975	in_silico	TRUE	-2.4876	-1.122	FALSE	158.16604	FALSE	0	FALSE	4	FALSE	98.85	FALSE	73.91	FALSE
62-76-0	Ethanedioic acid, disodium salt	C(=O)(C(=O)[O-])[O-].[Na+].[Na+]				FALSE	1.5E-3	High (Class III)	0.000205	7.38E-07			2.62375609420519	in_silico	TRUE	-3.5138	-1.65	FALSE	133.99854	FALSE	0	FALSE	4	FALSE	99.36	FALSE	65.31	FALSE
62-97-5	Piperidinium, 4-(diphenylmethylene)-1,1-dimethyl-, methyl sulfate	C[N+]1(CCC(=C(C2=CC=CC=C2)C3=CC=CC=C3)CC1)C.COS(=O)(=O)[O-]	1.23120200456008	4.42155291972553	0.192433376411406	TRUE	1.5E-3	High (Class III)	0.0113	7.29E-06	3.856694e+00	Read-Across	20.041709928616	in_silico	FALSE	4.4913	2.042	FALSE	389.50838	FALSE	0	FALSE	4	FALSE	29.72	FALSE	6.49	TRUE
5965-66-2	β-D-Glucopyranose, 4-O-β-D-galactopyranosyl-	C([C@@H]1[C@@H]([C@@H]([C@H]([C@@H](O1)O[C@@H]2[C@H](O[C@H]([C@@H]([C@H]2O)O)O)CO)O)O)O)O	3.45719902069303	6.08860839150557	0.578829157742388	FALSE	0.03	Low (Class I)	0.000202	4.72E-07	6.714744e-01	Read-Across	1.16005625056805	in_silico	FALSE	-5.3972	-3.663	FALSE	342.29648	FALSE	8	TRUE	11	TRUE	4.88	TRUE	4.16	TRUE
63-68-3	2-Methionine	CSCC[C@@H](C(=O)O)N			0.0243421536833557		0.03	Low (Class I)			2.094836e-01	Read-Across	8.60579350467499	in_silico	FALSE	0.8517	-1.853	FALSE	149.21134	FALSE	2	FALSE	3	FALSE	33.32	FALSE	28.97	FALSE
63-91-2	2-Phenylalanine	C1=CC=C(C=C1)C[C@@H](C(=O)O)N	3.13276151638587	5.31815279851951	0.160192987211378	FALSE	0.03	Low (Class I)	0.000118	7.70E-07	1.611257e+00	Read-Across	10.0582263633433	in_silico	FALSE	1.3413	-1.575	FALSE	165.18914	FALSE	2	FALSE	3	FALSE	52.4	FALSE	47.04	FALSE
64-02-8	Glycine, N,N'-1,2-ethanediylbis[N-(carboxymethyl)-, tetrasodium salt	C(CN(CC(=O)[O-])CC(=O)[O-])N(CC(=O)[O-])CC(=O)[O-].[Na+].[Na+].[Na+].[Na+]				TRUE	1.5E-3	High (Class III)	80.3	4.68E-02			0.120473144496474	in_silico	TRUE	-7.41	-4.48	FALSE	380.16996	FALSE	0	FALSE	10	FALSE	12.84	FALSE	11.92	FALSE
64-10-8	Urea, phenyl-	C1=CC=C(C=C1)NC(=O)N	3.34487965143992	6.33998338219562	1.95140870053454	FALSE	0.03	Low (Class I)	0.000882	8.92E-07	7.568812e+00	ToxCast	3.87864021276505	in_silico	FALSE	1.9505	-0.272	FALSE	136.15122	FALSE	2	FALSE	3	FALSE	99.77	FALSE	59.74	FALSE
64-67-5	Sulfuric acid, diethyl ester	CCOS(=O)(=O)OCC	2.05770471582495	5.05770471582495	2.21567698217356	TRUE	1.5E-3	High (Class III)	0.0194	1.94E-05	2.131653e+01	ToxCast	9.6207731124615	in_silico	FALSE	1.385	-0.982	FALSE	154.1848	FALSE	0	FALSE	4	FALSE	99.67	FALSE	90.06	FALSE
64-86-8	Acetamide, N-(5,6,7,9-tetrahydro-1,2,3,10-tetramethoxy-9-oxobenzo[a]heptalen-7-yl)-, (S)-	CC(=O)N[C@H]1CCC2=CC(=C(C(=C2C3=CC=C(C(=O)C=C13)OC)OC)OC)OC	0.217586024183528	3.58284506292511	0.000876355960813991	FALSE	0.03	Low (Class I)	0.000531	2.29E-07	4.000000e-03	ToxCast	4.56435532670289	in_vitro	FALSE	3.2625	1.307	FALSE	399.437	FALSE	1	FALSE	7	FALSE	99.8	FALSE	56.82	FALSE
65-29-2	Ethanaminium, 2,2',2''-[1,2,3-benzenetriyltris(oxy)]tris[N,N,N-triethyl-, triiodide	CC[N+](CC)(CC)CCOC1=C(C(=CC=C1)OCC[N+](CC)(CC)CC)OCC[N+](CC)(CC)CC.[I-].[I-].[I-]			272.786783526501		1.5E-3	High (Class III)			2.727868e+01	ToxCast	0.1	in_silico	TRUE	-3.5355	7.211	TRUE	891.52911	TRUE	0	FALSE	3	FALSE	56.45	FALSE	0.44	TRUE
65-46-3	Cytidine	C1=CN(C(=O)N=C1N)[C@H]2[C@@H]([C@@H]([C@H](O2)CO)O)O			0.0172443567925858		1.5E-3	High (Class III)			5.702918e-02	Read-Across	3.30712454626971	in_silico	FALSE	-1.9818	-2.193	FALSE	243.21662	FALSE	4	FALSE	8	FALSE	37.09	FALSE	29.22	FALSE
66-25-1	Hexanal	CCCCCC=O	-3.34077813118584	0.573241353058678	0.00308438487646394	TRUE	0.03	Low (Class I)	6.76	8.24E-04	1.100547e-02	ToxCast	3.56812601099138	in_silico	TRUE	1.7656	2.294	FALSE	100.15888	FALSE	0	FALSE	1	FALSE	100	FALSE	45.86	FALSE
66-77-3	1-Naphthalenecarboxaldehyde	C1=CC=C2C(=C1)C=CC=C2C=O	2.28085766185885	3.87716532429772	0.0429575990353757	FALSE	1.5E-3	High (Class III)	0.000225	5.70E-06	5.444096e-01	Read-Across	12.6731797767114	in_silico	FALSE	2.6523	2.205	FALSE	156.18062	FALSE	0	FALSE	1	FALSE	100	FALSE	80.73	FALSE
67-03-8	Thiazolium, 3-[(4-amino-2-methyl-5-pyrimidinyl)methyl]-5-(2-hydroxyethyl)-4-methyl- chloride, monohydrochloride	CC1=C(SC=[N+]1CC2=CN=C(N=C2N)C)CCO.Cl.[Cl-]	3.727521322921	5.9585548903134	0.476306161955658	FALSE	0.03	Low (Class I)	8.92e-05	5.24E-07	8.164224e-01	Read-Across	1.71407071595087	in_silico	FALSE	-1.0051	0.563	FALSE	337.26852	FALSE	2	FALSE	4	FALSE	19.64	FALSE	14.76	FALSE
67-42-5	6,9-Dioxa-3,12-diazatetradecanedioic acid, 3,12-bis(carboxymethyl)-	C(COCCOCCN(CC(=O)O)CC(=O)O)N(CC(=O)O)CC(=O)O	-4.3985245758095	-0.392230342711816	5.55252118213802e-06	TRUE	1.5E-3	High (Class III)	0.139	1.37E-05	3.731240e-05	ToxCast	6.7199023184031	in_silico	TRUE	-2.038	-2.936	FALSE	380.34776	FALSE	4	FALSE	12	TRUE	13.5	FALSE	12.73	FALSE
67-48-1	Ethanaminium, 2-hydroxy-N,N,N-trimethyl-, chloride	C[N+](C)(C)CCO.[Cl-]	3.00818327615118	6.79413823098748	14.877711470336	FALSE	0.03	Low (Class I)	0.0146	2.39E-06	3.687015e+01	ToxCast	2.47821372211704	in_silico	TRUE	-3.3111	-0.325	FALSE	139.62376	FALSE	1	FALSE	1	FALSE	52.28	FALSE	38.67	FALSE
67-52-7	2,4,6(1H,3H,5H)-Pyrimidinetrione	C1C(=O)NC(=O)NC1=O	2.18005769872344	6.87902770305946	3.3000019157582	TRUE	1.5E-3	High (Class III)	0.0218	4.36E-07	1.527596e+01	ToxCast	4.62907572810098	in_silico	FALSE	-0.5999	-1.629	FALSE	128.08616	FALSE	2	FALSE	5	FALSE	97.58	FALSE	65.62	FALSE
67-66-3	Methane, trichloro-	C(Cl)(Cl)Cl	2.14934897343304	7.46372507351876	21.4384094395646	TRUE	1.5E-3	High (Class III)	0.152	7.37E-07	3.598689e+01	ToxCast	1.67861744631596	in_silico	FALSE	1.9864	2.074	FALSE	119.37764	FALSE	0	FALSE	0	FALSE	100	FALSE	33.09	FALSE
67-71-0	Methane, sulfonylbis-	CS(=O)(=O)C	-0.189865130812549	4.03888924171575	0.313885416271279	TRUE	1.5E-3	High (Class III)	0.486	2.87E-05	1.394795e+00	ToxCast	4.44364277464538	in_silico	TRUE	0.7416	0.09	FALSE	94.13284	FALSE	0	FALSE	2	FALSE	98.36	FALSE	58.3	FALSE
67-72-1	Ethane, hexachloro-	C(C(Cl)(Cl)Cl)(Cl)(Cl)Cl	2.46855778715544	6.94030625811124	2.12665038965549	TRUE	1.5E-3	High (Class III)	0.00723	2.44E-07	4.230662e+00	Read-Across	1.98935463429653	in_silico	FALSE	3.7268	3.882	FALSE	236.7394	FALSE	0	FALSE	0	FALSE	99.94	FALSE	8.03	TRUE
67-73-2	Pregna-1,4-diene-3,20-dione, 6,9-difluoro-11,21-dihydroxy-16,17-[(1-methylethylidene)bis(oxy)]-, (6α,11β,16α)-	C[C@]12C[C@@H]([C@]3([C@H]([C@@H]1C[C@@H]4[C@]2(OC(O4)(C)C)C(=O)CO)C[C@@H](C5=CC(=O)C=C[C@@]53C)F)F)O			0.000443276558091963		1.5E-3	High (Class III)			2.111180e-03	ToxCast	4.7626695660101	in_silico	FALSE	2.3668	1.153	FALSE	452.4882064	FALSE	2	FALSE	6	FALSE	99.41	FALSE	87.29	FALSE
67-78-7	Pregna-1,4-diene-3,20-dione, 16,21-bis(acetyloxy)-9-fluoro-11,17-dihydroxy-, (11β,16α)-	CC(=O)OCC(=O)[C@]1([C@@H](C[C@@H]2[C@@]1(C[C@@H]([C@]3([C@H]2CCC4=CC(=O)C=C[C@@]43C)F)O)C)OC(=O)C)O			0.0218376822760085		1.5E-3	High (Class III)			8.500253e-02	ToxCast	3.89247019170982	in_silico	FALSE	1.7621	0.862	FALSE	478.5072432	FALSE	2	FALSE	8	FALSE	97.37	FALSE	87.73	FALSE
68-04-2	1,2,3-Propanetricarboxylic acid, 2-hydroxy-, trisodium salt	C(C(=O)[O-])C(CC(=O)[O-])(C(=O)[O-])O.[Na+].[Na+].[Na+]				TRUE	1.5E-3	High (Class III)	1.43	6.55E-04			1.86595314718382	in_silico	TRUE	-5.2526	-3.69	FALSE	258.06901	FALSE	1	FALSE	7	FALSE	69.63	FALSE	52.91	FALSE
68-12-2	Formamide, N,N-dimethyl-	CN(C)C=O	-0.675521100951096	2.18495180063011	0.000339863695193373	TRUE	1.5E-3	High (Class III)	0.00161	2.22E-06	1.638243e-03	ToxCast	4.82029474179602	in_silico	TRUE	0.3403	-0.384	FALSE	73.09378	FALSE	0	FALSE	2	FALSE	99.68	FALSE	51.51	FALSE
68-22-4	19-Norpregn-4-en-20-yn-3-one, 17-hydroxy-, (17α)-	C[C@]12CC[C@H]3[C@H]([C@@H]1CC[C@]2(C#C)O)CCC4=CC(=O)CC[C@H]34			3.26171259771059e-05		1.5E-3	High (Class III)			4.954313e-03	ToxCast	151.892983645842	in_vitro	FALSE	3.4925	3.244	FALSE	298.41924	FALSE	1	FALSE	2	FALSE	99.52	FALSE	77.76	FALSE
69-09-0	10H-Phenothiazine-10-propanamine, 2-chloro-N,N-dimethyl-, monohydrochloride	CN(C)CCCN1C2=CC=CC=C2SC3=C1C=C(C=C3)Cl.Cl			0.0014283154567218		1.5E-3	High (Class III)			2.053414e-01	ToxCast	143.764712169572	in_vitro	FALSE	5.7614	3.538	FALSE	355.3251	FALSE	0	FALSE	2	FALSE	100	FALSE	61.5	FALSE
69-22-7	1,2,3-Propanetricarboxylic acid, 2-hydroxy-, mixture with 3,7-dihydro-1,3,7-trimethyl-1H-purine-2,6-dione	CN1C=NC2=C1C(=O)N(C(=O)N2C)C.C(C(=O)O)C(CC(=O)O)(C(=O)O)O	4.20778372746756	6.95326586109784	20.6535018076549	FALSE	1.5E-3	High (Class III)	0.00128	2.30E-06	2.588634e+01	ToxCast	1.25336320518765	in_silico	FALSE	-2.2778	-2.742	FALSE	386.31412	FALSE	4	FALSE	13	TRUE	99.81	FALSE	66.82	FALSE
69-53-4	4-Thia-1-azabicyclo[3.2.0]heptane-2-carboxylic acid, 6-[(aminophenylacetyl)amino]-3,3-dimethyl-7-oxo, [2S-[2α,5α,6β(S)]]-	CC1([C@@H](N2[C@H](S1)[C@@H](C2=O)NC(=O)[C@@H](C3=CC=CC=C3)N)C(=O)O)C			1.40450469077534		1.5E-3	High (Class III)			3.516500e+00	ToxCast	2.50372942116406	in_silico	FALSE	1.3472	-2.35	FALSE	349.40476	FALSE	3	FALSE	7	FALSE	52.2	FALSE	40.51	FALSE
69-65-8	D-Mannitol	C([C@H]([C@H]([C@@H]([C@@H](CO)O)O)O)O)O	-2.84478207471046	1.2489514508843	0.0876350825313821	TRUE	0.03	Low (Class I)	61.3	4.94E-03	2.869460e-01	Read-Across	3.27432543754778	in_silico	FALSE	-3.5854	-3.896	FALSE	182.17176	FALSE	6	TRUE	6	FALSE	21.1	FALSE	16.75	FALSE
147-94-4	2(1H)-Pyrimidinone, 4-amino-1-β-D-arabinofuranosyl-	C1=CN(C(=O)N=C1N)[C@H]2[C@H]([C@@H]([C@H](O2)CO)O)O			0.000521967118100782		1.5E-3	High (Class III)			1.639338e-03	ToxCast	3.14069193486407	in_silico	FALSE	-1.9818	-2.193	FALSE	243.21662	FALSE	4	FALSE	8	FALSE	37.09	FALSE	29.22	FALSE
69-78-3	Benzoic acid, 3,3'-dithiobis[6-nitro-	C1=CC(=C(C=C1SSC2=CC(=C(C=C2)[N+](=O)[O-])C(=O)O)C(=O)O)[N+](=O)[O-]	2.07161301001531	4.66267761704181	0.00551898228429289	FALSE	1.5E-3	High (Class III)	4.68e-05	1.20E-07	2.112863e+00	Read-Across	382.835661960618	in_silico	FALSE	4.7452	1.47	FALSE	396.35192	FALSE	2	FALSE	4	FALSE	99.47	FALSE	97.56	FALSE
69-79-4	D-Glucose, 4-O-α-D-glucopyranosyl-	C([C@@H]1[C@H]([C@@H]([C@H]([C@H](O1)O[C@@H]2[C@H](O[C@H]([C@@H]([C@H]2O)O)O)CO)O)O)O)O	-2.58319732515891	2.03010340072951	0.592691228540687	TRUE	0.03	Low (Class I)	227	5.53E-03	6.714744e-01	Read-Across	1.13292433790373	in_silico	FALSE	-5.3972	-3.663	FALSE	342.29648	FALSE	8	TRUE	11	TRUE	4.88	TRUE	4.16	TRUE
616-07-9	Ornithine	C(C[C@@H](C(=O)O)N)CN			0.0304018491662944		1.5E-3	High (Class III)			2.452986e-01	Read-Across	8.06854849593529	in_silico	TRUE	0.5378	-3.307	FALSE	132.16098	FALSE	3	FALSE	4	FALSE	15.44	FALSE	14.42	FALSE
70-34-8	Benzene, 1-fluoro-2,4-dinitro-	C1=CC(=C(C=C1[N+](=O)[O-])[N+](=O)[O-])F	1.24003232547674	4.2497921627659	0.156413716395305	TRUE	1.5E-3	High (Class III)	0.009	8.80E-06	2.865049e+00	ToxCast	18.3171216713851	in_silico	TRUE	2.6885	1.366	FALSE	186.0974232	FALSE	0	FALSE	0	FALSE	100	FALSE	88.08	FALSE
70-47-3	2-Asparagine	C([C@@H](C(=O)O)N)C(=O)N	-0.709219719588396	4.08269411053808	0.106457631589301	TRUE	0.03	Low (Class I)	0.545	8.80E-06	7.303923e-01	Read-Across	6.86087313224278	in_silico	FALSE	-0.3257	-4.435	FALSE	132.11792	FALSE	3	FALSE	5	FALSE	18.43	FALSE	16.96	FALSE
70-49-5	Butanedioic acid, mercapto-	C(C(C(=O)O)S)C(=O)O				FALSE	0.03	Low (Class I)	0.000133	1.66E-07			4.34252393866734	in_silico	TRUE	-0.1559	-0.526	FALSE	150.15304	FALSE	2	FALSE	4	FALSE	95.9	FALSE	74.13	FALSE
70-55-3	Benzenesulfonamide, 4-methyl-	CC1=CC=C(C=C1)S(=O)(=O)N	3.30415971703011	6.54262138531038	16.6394805348577	TRUE	1.5E-3	High (Class III)	0.00826	4.77E-06	1.000000e+02	ToxCast	6.00980299293643	in_silico	FALSE	2.4235	-0.167	FALSE	171.21686	FALSE	1	FALSE	3	FALSE	99.04	FALSE	70.86	FALSE
71-00-1	2-Histidine	C1=C(NC=N1)C[C@@H](C(=O)O)N	3.0701668489196	5.11155953407783	0.0426651228029971	FALSE	0.03	Low (Class I)	3.63e-05	3.30E-07	3.132263e-01	Read-Across	7.34149912622237	in_silico	FALSE	0.0644	-3.429	FALSE	155.15456	FALSE	3	FALSE	5	FALSE	21.97	FALSE	19.31	FALSE
71-41-0	1-Pentanol	CCCCCO	3.01285916182589	6.03629800496517	5.88159708326971	FALSE	0.03	Low (Class I)	0.00571	5.41E-06	2.023922e+01	ToxCast	3.44110929241029	in_silico	TRUE	1.1689	1.42	FALSE	88.14818	FALSE	1	FALSE	1	FALSE	100	FALSE	44.67	FALSE
71-48-7	Acetic acid, cobalt(2+) salt	CC(=O)[O-].CC(=O)[O-].[Co+2]			41.1631772363482		1.5E-3	High (Class III)			4.116318e+00	ToxCast	0.1	in_silico	TRUE	-2.4876	-1.122	FALSE	177.02124	FALSE	0	FALSE	4	FALSE	87.16	FALSE	3.61	TRUE
71-55-6	Ethane, 1,1,1-trichloro-	CC(Cl)(Cl)Cl	5.84769985901078	9.4546471032446	69.2234718165066	FALSE	1.5E-3	High (Class III)	9.83e-05	2.43E-08	5.750074e+01	ToxCast	0.830653808303132	in_silico	TRUE	2.3765	2.469	FALSE	133.40422	FALSE	0	FALSE	0	FALSE	100	FALSE	14.28	FALSE
71-58-9	Pregn-4-ene-3,20-dione, 17-(acetyloxy)-6-methyl-, (6α)-	C[C@H]1C[C@@H]2[C@H](CC[C@]3([C@H]2CC[C@@]3(C(=O)C)OC(=O)C)C)[C@@]4(C1=CC(=O)CC4)C	-0.356602836308947	2.52605821565071	0.000323358664872165	FALSE	1.5E-3	High (Class III)	0.000735	9.63E-07	2.302024e-02	ToxCast	71.1910257362657	in_silico	FALSE	4.6552	4.279	FALSE	386.52436	FALSE	0	FALSE	4	FALSE	60.06	FALSE	45.54	FALSE
71-67-0	Benzenesulfonic acid, 3,3'-(4,5,6,7-tetrabromo-3-oxo-1(3H)-isobenzofuranylidene)bis[6-hydroxy-, disodium salt	C1=CC(=C(C=C1C2(C3=C(C(=C(C(=C3Br)Br)Br)Br)C(=O)O2)C4=CC(=C(C=C4)O)S(=O)(=O)[O-])S(=O)(=O)[O-])O.[Na+].[Na+]	1.78087613160858	5.04318759925715	0.0375548918808314	FALSE	1.5E-3	High (Class III)	0.000622	3.40E-07	3.551251e+00	ToxCast	94.5616116472286	in_silico	FALSE	6.5799	3.875	FALSE	837.99706	TRUE	2	FALSE	10	FALSE	99.44	FALSE	98.11	FALSE
71-91-0	Ethanaminium, N,N,N-triethyl-, bromide	CC[N+](CC)(CC)CC.[Br-]	0.0216814709185507	4.51204868842305	0.265951223120995	TRUE	1.5E-3	High (Class III)	0.253	8.18E-06	4.091690e-01	ToxCast	1.53851127990097	in_silico	TRUE	-1.1132	2.414	FALSE	210.1551	FALSE	0	FALSE	0	FALSE	96.53	FALSE	43.15	FALSE
72-18-4	2-Valine	CC(C)[C@@H](C(=O)O)N	2.03714475902924	4.53165132914386	0.0172108373362409	FALSE	0.03	Low (Class I)	0.000158	5.06E-07	2.264857e-01	Read-Across	13.1594851007313	in_silico	FALSE	0.7546	-2.169	FALSE	117.14634	FALSE	2	FALSE	3	FALSE	31.62	FALSE	28.88	FALSE
72-19-5	2-Threonine	C[C@H]([C@@H](C(=O)O)N)O	3.0746365860626	5.32130891940398	0.124688356327594	FALSE	1.5E-3	High (Class III)	0.000105	5.95E-07	1.198992e+00	Read-Across	9.61590908537329	in_silico	FALSE	-0.5206	-3.496	FALSE	119.11916	FALSE	3	FALSE	4	FALSE	23.89	FALSE	21.71	FALSE
72-33-3	19-Norpregna-1,3,5(10)-trien-20-yn-17-ol, 3-methoxy-, (17α)-	C[C@]12CC[C@H]3[C@H]([C@@H]1CC[C@]2(C#C)O)CCC4=C3C=CC(=C4)OC			0.00498865607389875		0.03	Low (Class I)			1.147132e-02	ToxCast	2.29948141321319	in_silico	FALSE	3.9156	3.814	FALSE	310.42994	FALSE	1	FALSE	2	FALSE	22.03	FALSE	6.29	TRUE
72-48-0	9,10-Anthracenedione, 1,2-dihydroxy-	C1=CC=C2C(=C1)C(=O)C3=C(C2=O)C(=C(C=C3)O)O	2.12239476353257	4.92689684303308	0.328735377465212	TRUE	1.5E-3	High (Class III)	0.00248	3.89E-06	9.272246e+00	ToxCast	28.2058057404415	in_silico	FALSE	1.8732	0.789	FALSE	240.21092	FALSE	2	FALSE	4	FALSE	99.44	FALSE	94.36	FALSE
72-57-1
73-03-0	Adenosine, 3'-deoxy-	C1[C@H](O[C@H]([C@@H]1O)N2C=NC3=C2N=CN=C3N)CO			0.0610272780633003		1.5E-3	High (Class III)			1.899647e-01	Read-Across	3.11278325156847	in_silico	FALSE	-0.3696	-2.195	FALSE	251.24192	FALSE	3	FALSE	8	FALSE	80.9	FALSE	60.15	FALSE
73-22-3	2-Tryptophan	C1=CC=C2C(=C1)C(=CN2)C[C@@H](C(=O)O)N	-0.269625853988693	2.38868321680603	0.000145123555506669	FALSE	0.03	Low (Class I)	0.00027	5.93E-07	1.396352e-03	ToxCast	9.62181538494213	in_silico	FALSE	1.8226	-2.023	FALSE	204.22518	FALSE	3	FALSE	4	FALSE	44.69	FALSE	40.27	FALSE
73-32-5	2-Isoleucine	CC[C@H](C)[C@@H](C(=O)O)N	2.34048423354483	4.41026770525207	0.0280345765076461	FALSE	0.03	Low (Class I)	0.000128	1.09E-06	3.153769e-01	Read-Across	11.2495644692627	in_silico	FALSE	1.1447	-1.6	FALSE	131.17292	FALSE	2	FALSE	3	FALSE	32.54	FALSE	29.73	FALSE
73-78-9	Acetamide, 2-(diethylamino)-N-(2,6-dimethylphenyl)-, monohydrochloride	CCN(CC)CC(=O)NC1=C(C=CC=C1C)C.Cl	2.85102149035133	5.19414239396365	0.0353387350599072	FALSE	0.03	Low (Class I)	4.98e-05	2.26E-07	9.860723e-01	Read-Across	27.9034524975688	in_silico	FALSE	3.4587	1.851	FALSE	270.79822	FALSE	1	FALSE	3	FALSE	99.95	FALSE	61.45	FALSE
74-31-7	1,4-Benzenediamine, N,N'-diphenyl-	C1=CC=C(C=C1)NC2=CC=C(C=C2)NC3=CC=CC=C3	1.01157854708183	5.3911221568681	0.213619985868235	TRUE	1.5E-3	High (Class III)	0.0208	8.68E-07	7.954895e+00	ToxCast	37.2385322870581	in_silico	FALSE	5.3198	2.55	FALSE	260.33304	FALSE	2	FALSE	2	FALSE	67.21	FALSE	51.12	FALSE
74-39-5	1,3-Benzenediol, 4-[(4-nitrophenyl)azo]-	C1=CC(=CC=C1N=NC2=C(C=C(C=C2)O)O)[N+](=O)[O-]	1.47066730218403	4.09480836801212	0.00345822304077196	FALSE	1.5E-3	High (Class III)	0.000117	2.78E-07	4.874424e-01	Read-Across	140.951655363348	in_silico	FALSE	3.9446	2.433	FALSE	259.21756	FALSE	2	FALSE	4	FALSE	76.71	FALSE	73.32	FALSE
7200-25-1	D2-Arginine	C(C[C@@H](C(=O)O)N)CN=C(N)N	3.31804367394829	5.16503406764025	0.0334865186927637	FALSE	0.03	Low (Class I)	1.61e-05	2.29E-07	2.438244e-01	Read-Across	7.28127845846018	in_silico	TRUE	0.5528	-3.585	FALSE	174.20096	FALSE	4	FALSE	6	FALSE	12.29	FALSE	11.61	FALSE
74-83-9	Methane, bromo-	CBr				TRUE	1.5E-3	High (Class III)	0.833	8.08E-05			0.48606426236742	in_silico	TRUE	1.0111	1.378	FALSE	94.93852	FALSE	0	FALSE	0	FALSE	100	FALSE	12.29	FALSE
74-84-0	Ethane	CC				TRUE	0.03	Low (Class I)	1.02	1.41E-06			1.77396806844818	in_silico	TRUE	1.0262	1.478	FALSE	30.06904	FALSE	0	FALSE	0	FALSE	100	FALSE	18.47	FALSE
74-85-1	Ethene	C=C				TRUE	0.03	Low (Class I)	148000	5.33E-02			2.69386590185568	in_silico	TRUE	0.8022	1.262	FALSE	28.05316	FALSE	0	FALSE	0	FALSE	100	FALSE	23.29	FALSE
74-86-2	Ethyne	C#C				FALSE	1.5E-3	High (Class III)	0.00134	3.86E-07			2.42724827305374	in_silico	TRUE	0.2494	0.418	FALSE	26.03728	FALSE	0	FALSE	0	FALSE	99.99	FALSE	18.16	FALSE
74-87-3	Methane, chloro-	CCl				TRUE	1.5E-3	High (Class III)	0.00178	1.54E-07			0.632368913399208	in_silico	TRUE	0.855	1.04	FALSE	50.48752	FALSE	0	FALSE	0	FALSE	100	FALSE	8.16	TRUE
74-88-4	Methane, iodo-	CI				FALSE	1.5E-3	High (Class III)	0.000593	1.43E-06			0.462243583059692	in_silico	TRUE	1.0512	1.578	FALSE	141.93899	FALSE	0	FALSE	0	FALSE	100	FALSE	17.43	FALSE
74-89-5	Methanamine	CN				TRUE	0.03	Low (Class I)	0.3	1.14E-04			5.1366967898686	in_silico	TRUE	0.2752	-0.566	FALSE	31.0571	FALSE	1	FALSE	1	FALSE	82.52	FALSE	34.8	FALSE
74-96-4	Ethane, bromo-	CCBr				TRUE	1.5E-3	High (Class III)	0.0432	4.37E-06			0.554960307800228	in_silico	TRUE	1.4012	1.736	FALSE	108.9651	FALSE	0	FALSE	0	FALSE	100	FALSE	16.06	FALSE
74-97-5	Methane, bromochloro-	C(Cl)Br	0.997416387284791	4.8993921858799	0.541767426824317	TRUE	1.5E-3	High (Class III)	0.0545	6.83E-06	1.394917e-01	ToxCast	0.25747517974006	in_silico	TRUE	1.5776	1.857	FALSE	129.38358	FALSE	0	FALSE	0	FALSE	100	FALSE	8.11	TRUE
74-98-6	Propane	CCC				TRUE	0.03	Low (Class I)	473	6.98E-04			1.48578700296745	in_silico	TRUE	1.4163	2.047	FALSE	44.09562	FALSE	0	FALSE	0	FALSE	100	FALSE	24.27	FALSE
74-99-7	1-Propyne	CC#C				TRUE	1.5E-3	High (Class III)	0.645	4.90E-05			1.45026815305976	in_silico	TRUE	0.6395	1.017	FALSE	40.06386	FALSE	0	FALSE	0	FALSE	100	FALSE	22.53	FALSE
75-00-3	Ethane, chloro-	CCCl				TRUE	1.5E-3	High (Class III)	3.07	2.24E-05			0.644065945427552	in_silico	TRUE	1.2451	1.398	FALSE	64.5141	FALSE	0	FALSE	0	FALSE	100	FALSE	10.44	FALSE
75-01-4	Ethene, chloro-	C=CCl	0.974373943908659	5.86903076336374	9.61554932466526	TRUE	1.5E-3	High (Class III)	1.02	1.30E-05	6.757935e+00	Read-Across	0.702813164661638	in_silico	TRUE	1.3687	1.549	FALSE	62.49822	FALSE	0	FALSE	0	FALSE	100	FALSE	13.77	FALSE
75-03-6	Ethane, iodo-	CCI				TRUE	1.5E-3	High (Class III)	0.0521	1.82E-06			0.381802834333545	in_silico	TRUE	1.4413	1.936	FALSE	155.96557	FALSE	0	FALSE	0	FALSE	100	FALSE	22.39	FALSE
75-04-7	Ethanamine	CCN				TRUE	0.03	Low (Class I)	6.02	7.52E-04			6.01777290084535	in_silico	TRUE	0.6653	-0.143	FALSE	45.08368	FALSE	1	FALSE	1	FALSE	84.29	FALSE	41.98	FALSE
75-05-8	Acetonitrile	CC#N	-1.28639803703379	1.74864471187293	6.67101124926504e-05	FALSE	1.5E-3	High (Class III)	0.00129	1.19E-06	9.566329e-05	ToxCast	1.43401475591159	in_silico	TRUE	0.52988	0.031	FALSE	41.05192	FALSE	0	FALSE	1	FALSE	99.89	FALSE	16.98	FALSE
75-08-1	Ethanethiol	CCS				FALSE	0.03	Low (Class I)	0.00971	2.44E-06			2.58966503770539	in_silico	TRUE	0.9361	1.305	FALSE	62.13404	FALSE	0	FALSE	0	FALSE	100	FALSE	35	FALSE
75-09-2	Methane, dichloro-	C(Cl)Cl	-0.174771070328609	4.01998010102051	0.214651516949483	TRUE	1.5E-3	High (Class III)	0.321	2.05E-05	4.540550e-02	ToxCast	0.211531230488221	in_silico	TRUE	1.4215	1.519	FALSE	84.93258	FALSE	0	FALSE	0	FALSE	100	FALSE	5.53	TRUE
75-10-5	Difluoromethane	C(F)F				FALSE	1.5E-3	High (Class III)	0.000284	2.65E-07			0.539374460124407	in_silico	TRUE	0.8829	1.245	FALSE	52.0233864	FALSE	0	FALSE	0	FALSE	99.99	FALSE	9.6	TRUE
75-11-6	Methane, diiodo-	C(I)I				FALSE	1.5E-3	High (Class III)	0.000151	2.02E-06			0.28252479671559	in_silico	TRUE	1.8139	2.595	FALSE	267.83552	FALSE	0	FALSE	0	FALSE	100	FALSE	24.18	FALSE
75-15-0	Carbon disulfide	C(=S)=S	3.57188847182447	7.07824315128275	26.9417417567539	TRUE	1.5E-3	High (Class III)	0.00722	2.25E-06	1.000000e+02	ToxCast	3.71171250961098	in_silico	TRUE	1.0181	1.777	FALSE	76.1407	FALSE	0	FALSE	0	FALSE	100	FALSE	56.74	FALSE
75-19-4	Cyclopropane	C1CC1				FALSE	8.9999999999999993E-3	Intermediate (Class II)	0.000413	3.61E-06			2.02611964760788	in_silico	TRUE	1.1703	1.707	FALSE	42.07974	FALSE	0	FALSE	0	FALSE	100	FALSE	27.43	FALSE
75-21-8	Oxirane	C1CO1				TRUE	1.5E-3	High (Class III)	1.49	3.42E-05			2.48940741633172	in_silico	TRUE	0.0166	-0.19	FALSE	44.05256	FALSE	0	FALSE	1	FALSE	99.43	FALSE	30.24	FALSE
75-23-0	Boron, (ethanamine)trifluoro-, (ß-4)-	B(F)(F)F.CCN	2.84399281777015	4.90538213134463	0.153608589041805	FALSE	1.5E-3	High (Class III)	0.00022	1.91E-06	2.485128e-01	Read-Across	1.61783158850251	in_silico	TRUE	1.5451	1.393	FALSE	112.8898896	FALSE	1	FALSE	1	FALSE	52.64	FALSE	20.78	FALSE
7637-07-2	Borane, trifluoro-	B(F)(F)F					1.5E-3	High (Class III)					2.6501035035144	in_silico	TRUE	0.8798	1.536	FALSE	67.8062096	FALSE	0	FALSE	0	FALSE	52.64	FALSE	20.78	FALSE
75-28-5	Propane, 2-methyl-	CC(C)C				TRUE	0.03	Low (Class I)	816	2.36E-03			4.89746202058055	in_silico	TRUE	1.6623	2.555	FALSE	58.1222	FALSE	0	FALSE	0	FALSE	100	FALSE	56.37	FALSE
75-29-6	Propane, 2-chloro-	CC(C)Cl				TRUE	1.5E-3	High (Class III)	0.397	3.27E-05			2.67076260210116	in_silico	TRUE	1.6336	1.695	FALSE	78.54068	FALSE	0	FALSE	0	FALSE	100	FALSE	43.46	FALSE
75-30-9	Propane, 2-iodo-	CC(C)I				FALSE	1.5E-3	High (Class III)	0.00018	3.39E-06			1.54354297139745	in_silico	TRUE	1.8298	2.233	FALSE	169.99215	FALSE	0	FALSE	0	FALSE	100	FALSE	51.37	FALSE
75-31-0	2-Propanamine	CC(C)N				TRUE	0.03	Low (Class I)	2.23	7.37E-05			6.35449959374837	in_silico	TRUE	1.0538	0.317	FALSE	59.11026	FALSE	1	FALSE	1	FALSE	84.91	FALSE	48.36	FALSE
75-33-2	2-Propanethiol	CC(C)S				TRUE	0.03	Low (Class I)	1.3	9.12E-05			7.53011659750235	in_silico	TRUE	1.3246	1.602	FALSE	76.16062	FALSE	0	FALSE	0	FALSE	100	FALSE	68.93	FALSE
75-35-4	Ethene, 1,1-dichloro-	C=C(Cl)Cl	2.98262930625755	5.69241217987579	23.4433209344063	TRUE	1.5E-3	High (Class III)	0.0244	4.76E-05	5.523245e+01	ToxCast	2.35599923287528	in_silico	TRUE	1.9352	1.933	FALSE	96.94328	FALSE	0	FALSE	0	FALSE	100	FALSE	41.55	FALSE
75-36-5	Acetyl chloride	CC(=O)Cl				FALSE	1.5E-3	High (Class III)	2e-04	2.39E-06			3.13909792453682	in_silico	TRUE	0.7717	0.581	FALSE	78.49762	FALSE	0	FALSE	1	FALSE	99.96	FALSE	49.02	FALSE
75-37-6	Ethane, 1,1-difluoro-	CC(F)F				TRUE	1.5E-3	High (Class III)	0.0366	7.07E-06			1.38471860416405	in_silico	TRUE	1.2714	1.542	FALSE	66.0499664	FALSE	0	FALSE	0	FALSE	100	FALSE	22.95	FALSE
75-38-7	Ethene, 1,1-difluoro-	C=C(F)F				TRUE	1.5E-3	High (Class III)	0.302	1.53E-04			1.74296720013764	in_silico	TRUE	1.3966	1.011	FALSE	64.0340864	FALSE	0	FALSE	0	FALSE	100	FALSE	24.13	FALSE
75-43-4	Methane, dichlorofluoro-	C(F)(Cl)Cl				FALSE	1.5E-3	High (Class III)	0.000197	2.16E-06			1.05006821665684	in_silico	TRUE	1.7171	1.937	FALSE	102.9230432	FALSE	0	FALSE	0	FALSE	100	FALSE	22.89	FALSE
75-44-5	Carbonic dichloride	C(=O)(Cl)Cl				TRUE	1.5E-3	High (Class III)	1.28	2.41E-04			3.69832672584836	in_silico	TRUE	1.584	1.114	FALSE	98.9161	FALSE	0	FALSE	1	FALSE	99.98	FALSE	48.46	FALSE
75-45-6	Methane, chlorodifluoro-	C(F)(F)Cl				TRUE	1.5E-3	High (Class III)	0.127	1.68E-06			0.763003238594205	in_silico	TRUE	1.4478	1.8	FALSE	86.4684464	FALSE	0	FALSE	0	FALSE	100	FALSE	16.4	FALSE
75-46-7	Methane, trifluoro-	C(F)(F)F				TRUE	1.5E-3	High (Class III)	0.181	1.43E-05			0.843494125939215	in_silico	TRUE	1.1785	1.663	FALSE	70.0138496	FALSE	0	FALSE	0	FALSE	100	FALSE	15.99	FALSE
75-47-8	Methane, triiodo-	C(I)(I)I	3.71294334102202	6.46401101394973	2.96900675710792	FALSE	1.5E-3	High (Class III)	0.000575	1.02E-06	3.380345e+00	ToxCast	1.13854411876992	in_silico	TRUE	2.575	3.688	FALSE	393.73205	FALSE	0	FALSE	0	FALSE	100	FALSE	50.26	FALSE
75-52-5	Methane, nitro-	C[N+](=O)[O-]	2.79222867625237	6.04210614946897	0.416483642449603	FALSE	1.5E-3	High (Class III)	0.000672	3.78E-07	2.417491e+00	ToxCast	5.80452901751203	in_silico	TRUE	0.4161	0.348	FALSE	61.04002	FALSE	0	FALSE	0	FALSE	99.78	FALSE	52.25	FALSE
75-56-9	Oxirane, methyl-	CC1CO1				TRUE	1.5E-3	High (Class III)	0.106	1.31E-06			1.41710843160977	in_silico	TRUE	0.4051	0.27	FALSE	58.07914	FALSE	0	FALSE	1	FALSE	99.93	FALSE	27.98	FALSE
75-57-0	Methanaminium, N,N,N-trimethyl-, chloride	C[N+](C)(C)C.[Cl-]				TRUE	1.5E-3	High (Class III)	0.0137	1.94E-06			2.82257443471329	in_silico	TRUE	-2.6736	0.384	FALSE	109.59778	FALSE	0	FALSE	0	FALSE	80.34	FALSE	38.78	FALSE
12386-10-6	Methanaminium, N,N,N-trimethyl-, octahydrotriborate(1-)	C[N+](C)(C)C					1.5E-3	High (Class III)					3.43451671776159	in_silico	TRUE	0.3224	-0.128	FALSE	74.14478	FALSE	0	FALSE	0	FALSE	80.34	FALSE	38.78	FALSE
75-62-7	Methane, bromotrichloro-	C(Cl)(Cl)(Cl)Br	1.26669475310043	3.24416145540521	0.00312306812636823	FALSE	1.5E-3	High (Class III)	0.000169	1.78E-06	2.370496e-03	ToxCast	0.759027986349522	in_silico	TRUE	2.709	3.202	FALSE	198.2737	FALSE	0	FALSE	0	FALSE	100	FALSE	12.4	FALSE
75-63-8	Methane, bromotrifluoro-	C(F)(F)(F)Br				FALSE	1.5E-3	High (Class III)	0.000102	2.34E-06			0.426449998406508	in_silico	TRUE	1.9011	2.791	FALSE	148.9099096	FALSE	0	FALSE	0	FALSE	100	FALSE	10.55	FALSE
75-64-9	2-Propanamine, 2-methyl-	CC(C)(C)N	-3.48370612568081	0.0343336338060665	3.90697683283159e-06	FALSE	0.03	Low (Class I)	0.0119	3.61E-06	2.273168e-05	ToxCast	5.81822658223804	in_silico	TRUE	1.4439	0.734	FALSE	73.13684	FALSE	1	FALSE	1	FALSE	85.55	FALSE	48.13	FALSE
75-65-0	2-Propanol, 2-methyl-	CC(C)(C)O				TRUE	1.5E-3	High (Class III)	0.152	8.69E-06			4.35321629043434	in_silico	TRUE	0.7772	0.801	FALSE	74.1216	FALSE	1	FALSE	1	FALSE	99.97	FALSE	55.92	FALSE
75-66-1	2-Propanethiol, 2-methyl-	CC(C)(C)S				TRUE	0.03	Low (Class I)	0.407	3.21E-04			5.36885716066281	in_silico	TRUE	1.7147	1.997	FALSE	90.1872	FALSE	0	FALSE	0	FALSE	100	FALSE	60.16	FALSE
75-68-3	Ethane, 1-chloro-1,1-difluoro-	CC(F)(F)Cl				FALSE	1.5E-3	High (Class III)	0.000464	1.62E-07			0.689049127491948	in_silico	TRUE	1.8379	2.195	FALSE	100.4950264	FALSE	0	FALSE	0	FALSE	100	FALSE	13.39	FALSE
75-69-4	Methane, trichlorofluoro-	C(F)(Cl)(Cl)Cl	7.59502470443216	9.74386904834697	32.8239433936987	FALSE	1.5E-3	High (Class III)	8.34e-07	5.92E-09	1.091982e+01	ToxCast	0.332678608073355	in_silico	TRUE	2.2836	2.727	FALSE	137.3681032	FALSE	0	FALSE	0	FALSE	100	FALSE	8.71	TRUE
75-71-8	Methane, dichlorodifluoro-	C(F)(F)(Cl)Cl				FALSE	1.5E-3	High (Class III)	0.000209	2.53E-06			0.313368235605582	in_silico	TRUE	2.0143	2.59	FALSE	120.9135064	FALSE	0	FALSE	0	FALSE	100	FALSE	7.97	TRUE
75-72-9	Methane, chlorotrifluoro-	C(F)(F)(F)Cl				FALSE	1.5E-3	High (Class III)	0.000159	2.05E-06			0.374164202674423	in_silico	TRUE	1.745	2.453	FALSE	104.4589096	FALSE	0	FALSE	0	FALSE	100	FALSE	8.29	TRUE
75-73-0	Methane, tetrafluoro-	C(F)(F)(F)F				FALSE	1.5E-3	High (Class III)	0.000442	1.62E-06			0.530026601588035	in_silico	TRUE	1.4757	2.316	FALSE	88.0043128	FALSE	0	FALSE	0	FALSE	100	FALSE	11.29	FALSE
75-74-1	Plumbane, tetramethyl-	C[Pb](C)(C)C					1.5E-3	High (Class III)					1.60721405846087	in_silico	TRUE	1.9544	2.112	FALSE	267.33808	FALSE	0	FALSE	0	FALSE	99.99	FALSE	64.34	FALSE
75-75-2	Methanesulfonic acid	CS(=O)(=O)O				TRUE	0.03	Low (Class I)	0.117	2.04E-05			8.18735146561355	in_silico	TRUE	0.5848	-0.837	FALSE	96.10566	FALSE	1	FALSE	3	FALSE	95.28	FALSE	72.09	FALSE
75-76-3	Silane, tetramethyl-	C[Si](C)(C)C	4.4248204295881	6.90154705049423	29.2558765663961	FALSE	1.5E-3	High (Class III)	0.0011	3.67E-06	1.000000e+02	ToxCast	3.41811669294755	in_silico	TRUE	1.9544	2.112	FALSE	88.22358	FALSE	0	FALSE	0	FALSE	100	FALSE	45.1	FALSE
75-77-4	Silane, chlorotrimethyl-	C[Si](C)(C)Cl	4.11530292069903	7.23255482864104	29.2113036353204	TRUE	1.5E-3	High (Class III)	0.00224	1.71E-06	5.002662e+01	ToxCast	1.71257753863016	in_silico	TRUE	2.0601	2.096	FALSE	108.64206	FALSE	0	FALSE	0	FALSE	100	FALSE	30.81	FALSE
75-78-5	Silane, dichlorodimethyl-	C[Si](C)(Cl)Cl				TRUE	1.5E-3	High (Class III)	0.00437	8.20E-07			0.850124242176274	in_silico	TRUE	2.1658	2.217	FALSE	129.06054	FALSE	0	FALSE	0	FALSE	100	FALSE	22.98	FALSE
75-79-6	Silane, trichloromethyl-	C[Si](Cl)(Cl)Cl				TRUE	1.5E-3	High (Class III)	0.00594	5.83E-07			0.6300240427944	in_silico	TRUE	2.2715	2.475	FALSE	149.47902	FALSE	0	FALSE	0	FALSE	100	FALSE	17.69	FALSE
75-83-2	Butane, 2,2-dimethyl-	CCC(C)(C)C				FALSE	0.03	Low (Class I)	2.23e-05	4.01E-07			4.33939150055142	in_silico	TRUE	2.4425	3.73	FALSE	86.17536	FALSE	0	FALSE	0	FALSE	99.75	FALSE	39.69	FALSE
75-85-4	2-Butanol, 2-methyl-	CCC(C)(C)O	1.28248694981732	4.98919514518524	8.68130774769547	TRUE	1.5E-3	High (Class III)	0.453	8.90E-05	3.464269e+01	ToxCast	3.99049233702105	in_silico	TRUE	1.1673	1.159	FALSE	88.14818	FALSE	1	FALSE	1	FALSE	99.99	FALSE	52.56	FALSE
75-89-8	Ethanol, 2,2,2-trifluoro-	C(C(F)(F)F)O	1.67477047591234	6.18685874110917	25.0637670827714	TRUE	1.5E-3	High (Class III)	0.53	1.63E-05	1.769037e+01	ToxCast	0.705814474945968	in_silico	TRUE	0.541	0.926	FALSE	100.0398296	FALSE	1	FALSE	1	FALSE	99.95	FALSE	22.8	FALSE
75-91-2	Hydroperoxide, 1,1-dimethylethyl	CC(C)(C)OO				TRUE	1.5E-3	High (Class III)	0.189	9.74E-05			2.77606653231857	in_silico	TRUE	1.2745	0.851	FALSE	90.121	FALSE	1	FALSE	2	FALSE	99.94	FALSE	44.6	FALSE
75-92-3	Methanesulfonic acid, hydroxy-	C(O)S(=O)(=O)O	2.07793752577979	4.88954248402681	0.0138802088236359	FALSE	0.03	Low (Class I)	0.000116	1.79E-07	8.792638e-02	Read-Across	6.33466550748297	in_silico	TRUE	-0.0952	-1.969	FALSE	112.10506	FALSE	2	FALSE	4	FALSE	82.88	FALSE	60.97	FALSE
75-93-4	Sulfuric acid, monomethyl ester	COS(=O)(=O)O	2.67708967561728	4.98379680417296	0.146433485552625	FALSE	1.5E-3	High (Class III)	0.000308	1.52E-06	1.146512e+00	Read-Across	7.829578109003	in_silico	TRUE	0.5164	-1.796	FALSE	112.10506	FALSE	1	FALSE	4	FALSE	95.15	FALSE	78.22	FALSE
75-97-8	2-Butanone, 3,3-dimethyl-	CC(=O)C(C)(C)C	1.23259667495808	4.92977577167621	20.6719785178513	TRUE	0.03	Low (Class I)	1.21	2.43E-04	6.268618e+01	ToxCast	3.03242283844357	in_silico	TRUE	1.6215	0.932	FALSE	100.15888	FALSE	0	FALSE	1	FALSE	100	FALSE	47.81	FALSE
75-98-9	Propanoic acid, 2,2-dimethyl-	CC(C)(C)C(=O)O	2.60344466971809	5.29392656382859	3.04970802107089	FALSE	0.03	Low (Class I)	0.0076	1.55E-05	3.277631e+01	ToxCast	10.7473585213601	in_silico	FALSE	1.1171	0.667	FALSE	102.1317	FALSE	1	FALSE	2	FALSE	99.87	FALSE	81.87	FALSE
76-01-7	Ethane, pentachloro-	C(C(Cl)(Cl)Cl)(Cl)Cl	-3.50596796364732	0.608527224161847	1.96504538788882e-05	TRUE	1.5E-3	High (Class III)	0.063	4.84E-06	1.448334e-05	ToxCast	0.737048876984218	in_silico	FALSE	3.1603	3.229	FALSE	202.29434	FALSE	0	FALSE	0	FALSE	100	FALSE	7.62	TRUE
76-02-8	Acetyl chloride, trichloro-	C(=O)(C(Cl)(Cl)Cl)Cl	2.49369051069246	5.35211832796133	2.47463413915251	TRUE	1.5E-3	High (Class III)	0.00794	1.10E-05	3.930297e+00	Read-Across	1.58823358028062	in_silico	FALSE	2.122	1.691	FALSE	181.8328	FALSE	0	FALSE	1	FALSE	100	FALSE	33.62	FALSE
76-03-9	Acetic acid, trichloro-	C(=O)(C(Cl)(Cl)Cl)O	1.51643741842338	4.05004002909549	0.040396387547188	FALSE	1.5E-3	High (Class III)	0.00123	3.60E-06	2.939910e-01	ToxCast	7.27765682784727	in_silico	FALSE	1.4412	1.03	FALSE	163.38714	FALSE	1	FALSE	2	FALSE	99.74	FALSE	85.45	FALSE
76-05-1	Acetic acid, trifluoro-	C(=O)(C(F)(F)F)O	1.40961434190627	4.6813161638134	0.374944683557234	TRUE	1.5E-3	High (Class III)	0.0146	7.81E-06	1.585721e+00	Read-Across	4.22921355026274	in_silico	TRUE	0.6333	0.619	FALSE	114.0233496	FALSE	1	FALSE	2	FALSE	99.53	FALSE	69.71	FALSE
76-06-2	Methane, trichloronitro-	C([N+](=O)[O-])(Cl)(Cl)Cl	2.33937387305567	4.84204923224772	0.764613391468561	TRUE	1.5E-3	High (Class III)	0.0035	1.10E-05	2.828226e+00	Read-Across	3.69889717507808	in_silico	TRUE	2.114	1.604	FALSE	164.3752	FALSE	0	FALSE	0	FALSE	100	FALSE	58.45	FALSE
76-09-5	2,3-Butanediol, 2,3-dimethyl-	CC(C)(C(C)(C)O)O				FALSE	1.5E-3	High (Class III)	0.000238	4.54E-06			4.45700133861539	in_silico	FALSE	0.5282	0.546	FALSE	118.17416	FALSE	2	FALSE	2	FALSE	99.83	FALSE	67.33	FALSE
76-13-1	Ethane, 1,1,2-trichloro-1,2,2-trifluoro-	C(C(F)(Cl)Cl)(F)(F)Cl	6.18897652692147	9.78809213760265	90.8560502557299	FALSE	1.5E-3	High (Class III)	5.88e-05	1.48E-08	3.196648e+01	ToxCast	0.351836504976021	in_silico	TRUE	2.9189	3.471	FALSE	187.3756096	FALSE	0	FALSE	0	FALSE	100	FALSE	5.5	TRUE
76-14-2	Ethane, 1,2-dichloro-1,1,2,2-tetrafluoro-	C(C(F)(F)Cl)(F)(F)Cl	3.03970260361274	6.766701331549	13.1487358272094	TRUE	1.5E-3	High (Class III)	0.012	2.25E-06	2.372577e+00	Read-Across	0.180441488213539	in_silico	TRUE	2.6496	3.334	FALSE	170.9210128	FALSE	0	FALSE	0	FALSE	100	FALSE	5.01	TRUE
76-15-3	Ethane, chloropentafluoro-	C(C(F)(F)Cl)(F)(F)F	4.89400429435167	6.74841878776573	6.27533333864574	FALSE	1.5E-3	High (Class III)	8.01e-05	1.12E-06	1.030792e+00	Read-Across	0.164260975806222	in_silico	TRUE	2.3803	3.197	FALSE	154.466416	FALSE	0	FALSE	0	FALSE	100	FALSE	5.38	TRUE
76-16-4	Ethane, hexafluoro-	C(C(F)(F)F)(F)(F)F	1.92334250756115	7.01639832883467	5.17163302371597	TRUE	1.5E-3	High (Class III)	0.0617	4.98E-07	1.030792e+00	Read-Across	0.199316630777576	in_silico	TRUE	2.111	3.06	FALSE	138.0118192	FALSE	0	FALSE	0	FALSE	100	FALSE	7.23	TRUE
76-19-7	Propane, octafluoro-	C(C(F)(F)F)(C(F)(F)F)(F)F	2.65043417422515	7.06436228828132	2.22670918215008	TRUE	1.5E-3	High (Class III)	0.00498	1.92E-07	8.995611e-01	Read-Across	0.403986793619069	in_silico	TRUE	2.7463	3.941	FALSE	188.0193256	FALSE	0	FALSE	0	FALSE	92.72	FALSE	9.32	TRUE
76-29-9	Bicyclo[2.2.1]heptan-2-one, 3-bromo-1,7,7-trimethyl-	CC1(C2CCC1(C(=O)C2Br)C)C	2.06277989579011	4.05832555436386	0.0224172327003007	FALSE	1.5E-3	High (Class III)	0.000194	1.96E-06	1.361530e-01	Read-Across	6.07359152249128	in_silico	TRUE	2.7751	2.531	FALSE	231.1295	FALSE	0	FALSE	1	FALSE	100	FALSE	60.49	FALSE
76-39-1	1-Propanol, 2-methyl-2-nitro-	CC(C)(CO)[N+](=O)[O-]	0.240261982136193	4.19529483661967	0.286910158903502	TRUE	1.5E-3	High (Class III)	0.165	1.83E-05	1.243298e+00	ToxCast	4.33340505732741	in_silico	FALSE	0.5572	0.109	FALSE	119.11916	FALSE	1	FALSE	1	FALSE	99.91	FALSE	71.22	FALSE
76-43-7	Androst-4-en-3-one, 9-fluoro-11,17-dihydroxy-17-methyl-, (11β,17β)-	C[C@]12CCC(=O)C=C1CC[C@@H]3[C@@]2([C@H](C[C@]4([C@H]3CC[C@]4(C)O)C)O)F			0.00294548532951025		1.5E-3	High (Class III)			8.287521e-02	ToxCast	28.1363515640199	in_silico	FALSE	3.3322	1.998	FALSE	336.4408632	FALSE	2	FALSE	3	FALSE	99.89	FALSE	86.79	FALSE
76-49-3	Bicyclo[2.2.1]heptan-2-ol, 1,7,7-trimethyl-, acetate, endo-	CC(=O)OC1CC2CCC1(C2(C)C)C	0.220405176382808	2.64127050701696	0.0468440337280545	FALSE	0.03	Low (Class I)	0.0282	1.07E-04	1.027752e+00	ToxCast	21.9398597477572	in_silico	FALSE	2.7643	3.474	FALSE	196.286	FALSE	0	FALSE	2	FALSE	99.99	FALSE	85.44	FALSE
76-59-5	Phenol, 4,4'-(3H-2,1-benzoxathiol-3-ylidene)bis[2-bromo-3-methyl-6-(1-methylethyl)-, S,S-dioxide	CC1=C(C(=C(C=C1C2(C3=CC=CC=C3S(=O)(=O)O2)C4=CC(=C(C(=C4C)Br)O)C(C)C)C(C)C)O)Br			29.2698839139358		1.5E-3	High (Class III)			2.926992e+00	Read-Across	0.1	in_silico	FALSE	8.578	4.231	FALSE	624.38122	TRUE	2	FALSE	5	FALSE	89.9	FALSE	32.85	FALSE
76-60-8	Phenol, 4,4'-(3H-2,1-benzoxathiol-3-ylidene)bis[2,6-dibromo-3-methyl-, S,S-dioxide	CC1=C(C(=C(C=C1C2(C3=CC=CC=C3S(=O)(=O)O2)C4=CC(=C(C(=C4C)Br)O)Br)Br)O)Br			0.0517639513064367		1.5E-3	High (Class III)			4.053256e+00	ToxCast	78.3026789510856	in_silico	FALSE	7.8562	3.439	FALSE	698.01386	TRUE	2	FALSE	5	FALSE	99.99	FALSE	95.43	FALSE
76-83-5	Benzene, 1,1',1''-(chloromethylidyne)tris-	C1=CC=C(C=C1)C(C2=CC=CC=C2)(C3=CC=CC=C3)Cl	3.00528879315152	5.63599396592902	0.0951517208386406	FALSE	1.5E-3	High (Class III)	9.4e-05	2.20E-07	2.485864e+00	ToxCast	26.1252697172115	in_silico	FALSE	5.2173	4.284	FALSE	278.7754	FALSE	0	FALSE	0	FALSE	19.93	FALSE	13.34	FALSE
76-84-6	Benzenemethanol, α,α-diphenyl-	C1=CC=C(C=C1)C(C2=CC=CC=C2)(C3=CC=CC=C3)O			0.0747933524553279		1.5E-3	High (Class III)			2.335996e+00	Read-Across	31.2326887500316	in_silico	FALSE	3.9708	2.899	FALSE	260.32974	FALSE	1	FALSE	1	FALSE	31.4	FALSE	25.67	FALSE
76-93-7	Benzeneacetic acid, α-hydroxy-α-phenyl-	C1=CC=C(C=C1)C(C2=CC=CC=C2)(C(=O)O)O	2.81164093128419	5.1459523141395	0.0790680448606743	FALSE	1.5E-3	High (Class III)	0.000122	5.65E-07	2.479221e+00	Read-Across	31.3555489013923	in_silico	FALSE	2.0071	1.189	FALSE	228.24328	FALSE	2	FALSE	3	FALSE	99.71	FALSE	95.04	FALSE
77-06-5	Gibb-3-ene-1,10-dicarboxylic acid, 2,4a,7-trihydroxy-1-methyl-8-methylene-, 1,4a-lactone, (1α,2β,4aα,4bβ,10β)-	C[C@@]12[C@H](C=C[C@@]3([C@@H]1[C@@H]([C@]45[C@H]3CC[C@](C4)(C(=C)C5)O)C(=O)O)OC2=O)O	2.65290376200149	6.29553313116642	2.36981463405843	TRUE	1.5E-3	High (Class III)	0.00527	1.20E-06	5.035338e+01	ToxCast	21.2478148124343	in_vitro	FALSE	1.0271	-0.595	FALSE	346.37438	FALSE	3	FALSE	6	FALSE	96.18	FALSE	92	FALSE
77-41-8	2,5-Pyrrolidinedione, 1,3-dimethyl-3-phenyl-	CC1(CC(=O)N(C1=O)C)C2=CC=CC=C2			0.392745357404804		1.5E-3	High (Class III)			1.243408e+00	ToxCast	3.16594011156702	in_silico	FALSE	1.2709	1.176	FALSE	203.23712	FALSE	0	FALSE	3	FALSE	99.99	FALSE	70.06	FALSE
77-47-4	1,3-Cyclopentadiene, 1,2,3,4,5,5-hexachloro-	C1(=C(C(C(=C1Cl)Cl)(Cl)Cl)Cl)Cl	0.245040150842633	3.68598134459273	9.51124603363856e-05	FALSE	1.5E-3	High (Class III)	5.41e-05	1.96E-08	2.619945e+00	ToxCast	27545.7648750642	in_vitro	FALSE	4.5523	3.696	FALSE	272.7715	FALSE	0	FALSE	0	FALSE	67.31	FALSE	22.76	FALSE
77-48-5	2,4-Imidazolidinedione, 1,3-dibromo-5,5-dimethyl-	CC1(C(=O)N(C(=O)N1Br)Br)C	-1.17340070049355	2.53529272078007	0.545368242737307	TRUE	1.5E-3	High (Class III)	8.13	1.59E-03	1.131268e+00	ToxCast	2.07431936523802	in_silico	FALSE	1.5248	1.366	FALSE	285.92134	FALSE	0	FALSE	4	FALSE	99.94	FALSE	65.65	FALSE
77-61-2	Phenol, 2,4-dimethyl-6-(1-methylcyclohexyl)-	CC1=CC(=C(C(=C1)C2(CCCCC2)C)O)C	2.71438334250867	4.66588581458197	0.122781150910976	FALSE	0.03	Low (Class I)	0.000237	2.65E-06	1.447993e+00	Read-Across	11.793283268877	in_silico	FALSE	4.2308	4.447	FALSE	218.33458	FALSE	1	FALSE	1	FALSE	96.75	FALSE	48.19	FALSE
77-62-3	Phenol, 2,2'-methylenebis[4-methyl-6-(1-methylcyclohexyl)-	CC1=CC(=C(C(=C1)C2(CCCCC2)C)O)CC3=C(C(=CC(=C3)C)C4(CCCCC4)C)O	6.23691783890608	8.51687949204788	11.8024997526066	FALSE	1.5E-3	High (Class III)	6.84e-06	3.59E-08	1.180250e+00	Read-Across	0.1	in_silico	FALSE	7.749	8.175	TRUE	420.6267	FALSE	2	FALSE	2	FALSE	7.03	TRUE	0.34	TRUE
77-68-9	Propanoic acid, 2-methyl-, 3-hydroxy-2,2,4-trimethylpentyl ester	CC(C)C(C(C)(C)COC(=O)C(C)C)O			0.0193786714649655		8.9999999999999993E-3	Intermediate (Class II)			1.309412e-01	Read-Across	6.75697404168154	in_silico	FALSE	2.2287	2.243	FALSE	216.31716	FALSE	1	FALSE	3	FALSE	99.99	FALSE	79.55	FALSE
77-71-4	2,4-Imidazolidinedione, 5,5-dimethyl-	CC1(C(=O)NC(=O)N1)C	1.93835636183369	5.96144722090442	2.68111128724401	TRUE	1.5E-3	High (Class III)	0.0309	2.93E-06	9.412269e+00	ToxCast	3.51058508182025	in_silico	FALSE	0.262	-0.253	FALSE	128.12922	FALSE	2	FALSE	4	FALSE	97.28	FALSE	55.18	FALSE
25038-78-2	4,7-Methano-1H-indene, 3a,4,7,7a-tetrahydro-, homopolymer	C1C=CC2C1C3CC2C=C3					1.5E-3	High (Class III)					2.74533468276021	in_silico	FALSE	2.3846	3.722	FALSE	132.20228	FALSE	0	FALSE	0	FALSE	99.96	FALSE	51.69	FALSE
77-75-8	1-Pentyn-3-ol, 3-methyl-	CCC(C)(C#C)O	1.0871319370739	3.44168118846437	0.168659574368014	TRUE	1.5E-3	High (Class III)	0.0138	6.10E-05	7.187558e-01	Read-Across	4.26157669931171	in_silico	FALSE	0.7806	0.763	FALSE	98.143	FALSE	1	FALSE	1	FALSE	99.99	FALSE	59.57	FALSE
77-76-9	Propane, 2,2-dimethoxy-	CC(C)(OC)OC				TRUE	0.03	Low (Class I)	0.276	3.82E-05			4.40633593266225	in_silico	FALSE	1.0153	0.844	FALSE	104.14758	FALSE	0	FALSE	2	FALSE	99.99	FALSE	63.07	FALSE
77-78-1	Sulfuric acid, dimethyl ester	COS(=O)(=O)OC	1.49034295477446	4.77303819936916	1.5061627966549	TRUE	1.5E-3	High (Class III)	0.0487	2.54E-05	8.990345e+00	ToxCast	5.96903952978089	in_silico	FALSE	0.6048	-1.828	FALSE	126.13164	FALSE	0	FALSE	4	FALSE	98.8	FALSE	82.76	FALSE
77-79-2	Thiophene, 2,5-dihydro-, 1,1-dioxide	C1C=CCS1(=O)=O	1.23649218957412	5.6906295373731	23.7887310330872	TRUE	1.5E-3	High (Class III)	1.38	4.85E-05	7.372746e+01	ToxCast	3.09925998277643	in_silico	FALSE	1.0518	-0.05	FALSE	118.15424	FALSE	0	FALSE	2	FALSE	98.98	FALSE	57.06	FALSE
77-83-8	Oxiranecarboxylic acid, 3-methyl-3-phenyl-, ethyl ester	CCOC(=O)C1C(O1)(C)C2=CC=CC=C2	-2.21782438185633	0.350566618518699	2.77963840821133e-05	TRUE	1.5E-3	High (Class III)	0.00459	1.24E-05	1.540814e-04	ToxCast	5.54321748380849	in_silico	FALSE	1.8637	1.344	FALSE	206.23776	FALSE	0	FALSE	3	FALSE	100	FALSE	82.29	FALSE
77-85-0	1,3-Propanediol, 2-(hydroxymethyl)-2-methyl-	CC(CO)(CO)CO	2.59711577294959	5.24493325483823	2.37283217692973	FALSE	0.03	Low (Class I)	0.006	1.35E-05	1.550861e+01	ToxCast	6.53590785957258	in_silico	FALSE	-1.0304	-1.29	FALSE	120.14698	FALSE	3	FALSE	3	FALSE	96.8	FALSE	75.78	FALSE
77-86-1	1,3-Propanediol, 2-amino-2-(hydroxymethyl)-	C(C(CO)(CO)N)O	2.94587275100904	7.54221825881258	5.33224001914607	FALSE	0.03	Low (Class I)	0.00604	1.53E-07	3.743879e+01	ToxCast	7.02121335132391	in_silico	TRUE	-1.6389	-2.662	FALSE	121.13504	FALSE	4	FALSE	4	FALSE	43.73	FALSE	36.46	FALSE
77-89-4	1,2,3-Propanetricarboxylic acid, 2-(acetyloxy)-, triethyl ester	CCOC(=O)CC(CC(=O)OCC)(C(=O)OCC)OC(=O)C	-2.77909413749636	1.42193831261887	1.44519230007815	TRUE	0.03	Low (Class I)	869	5.47E-02	5.827915e+00	ToxCast	4.03262230912659	in_silico	FALSE	0.7578	0.725	FALSE	318.31968	FALSE	0	FALSE	8	FALSE	99.9	FALSE	86.72	FALSE
77-90-7	1,2,3-Propanetricarboxylic acid, 2-(acetyloxy)-, tributyl ester	CCCCOC(=O)CC(CC(=O)OCCCC)(C(=O)OCCCC)OC(=O)C	3.4111458400931	6.54105611320408	1.0566464468788	FALSE	0.03	Low (Class I)	0.00041	3.04E-07	2.096277e+00	ToxCast	1.98389645965406	in_vitro	FALSE	3.0984	3.506	FALSE	402.47916	FALSE	0	FALSE	8	FALSE	91.09	FALSE	78.42	FALSE
77-93-0	1,2,3-Propanetricarboxylic acid, 2-hydroxy-, triethyl ester	CCOC(=O)CC(CC(=O)OCC)(C(=O)OCC)O	2.82548623080672	5.96362089086609	2.16116911767283	TRUE	1.5E-3	High (Class III)	0.00323	2.35E-06	1.096189e+01	ToxCast	5.07220434292019	in_silico	FALSE	0.187	-0.015	FALSE	276.283	FALSE	1	FALSE	7	FALSE	98.82	FALSE	84.11	FALSE
77-94-1	1,2,3-Propanetricarboxylic acid, 2-hydroxy-, tributyl ester	CCCCOC(=O)CC(CC(=O)OCCCC)(C(=O)OCCCC)O	-0.206797980322512	2.25799408693343	0.0237282112399557	TRUE	1.5E-3	High (Class III)	0.0382	1.31E-04	2.758361e-01	Read-Across	11.6248043745152	in_silico	FALSE	2.5276	2.766	FALSE	360.44248	FALSE	1	FALSE	7	FALSE	99.92	FALSE	88.77	FALSE
77-98-5	Ethanaminium, N,N,N-triethyl-, hydroxide	CC[N+](CC)(CC)CC.[OH-]				TRUE	1.5E-3	High (Class III)	0.0162	2.26E-06			2.55093249621503	in_silico	TRUE	1.706	1.097	FALSE	147.25844	FALSE	0	FALSE	1	FALSE	96.53	FALSE	43.15	FALSE
77-99-6	1,3-Propanediol, 2-ethyl-2-(hydroxymethyl)-	CCC(CO)(CO)CO	1.26909457570513	4.64274204791435	10.9820156179295	TRUE	0.03	Low (Class I)	0.591	2.50E-04	5.687712e+01	ToxCast	5.17911458934376	in_silico	TRUE	-0.6403	-0.721	FALSE	134.17356	FALSE	3	FALSE	3	FALSE	97.51	FALSE	74.12	FALSE
78-00-2	Plumbane, tetraethyl-	CC[Pb](CC)(CC)CC					1.5E-3	High (Class III)					3.82028646216819	in_silico	TRUE	3.5148	3.544	FALSE	323.4444	FALSE	0	FALSE	0	FALSE	50.29	FALSE	19.89	FALSE
78-08-0	Silane, ethenyltriethoxy-	CCO[Si](C=C)(OCC)OCC	-0.916646116938906	1.67278406566263	0.147813368435709	TRUE	1.5E-3	High (Class III)	1.22	3.14E-03	7.870056e-01	ToxCast	5.32431955165012	in_silico	TRUE	1.76	2.311	FALSE	190.31222	FALSE	0	FALSE	3	FALSE	99.99	FALSE	78.65	FALSE
78-10-4	Silicic acid (H4SiO4), tetraethyl ester	CCO[Si](OCC)(OCC)OCC	0.261107472457893	3.58611735176242	8.82983999856491	TRUE	1.5E-3	High (Class III)	4.84	2.29E-03	4.275210e+01	ToxCast	4.84177535622667	in_silico	TRUE	1.568	1.9	FALSE	208.3275	FALSE	0	FALSE	4	FALSE	99.99	FALSE	72.38	FALSE
78-11-5	1,3-Propanediol, 2,2-bis[(nitrooxy)methyl]-, dinitrate (ester)	C(C(CO[N+](=O)[O-])(CO[N+](=O)[O-])CO[N+](=O)[O-])O[N+](=O)[O-]	1.29584470354089	5.11563687829037	0.553353593987884	TRUE	1.5E-3	High (Class III)	0.028	4.24E-06	2.477415e+00	ToxCast	4.47709241501174	in_silico	TRUE	0.8988	1.386	FALSE	316.13662	FALSE	0	FALSE	0	FALSE	99.99	FALSE	87.47	FALSE
78-13-7	Silicic acid (H4SiO4), tetrakis(2-ethylbutyl) ester	CCC(CC)CO[Si](OCC(CC)CC)(OCC(CC)CC)OCC(CC)CC	5.17818428700532	7.24604250295555	23.9651968149577	FALSE	1.5E-3	High (Class III)	0.000159	1.36E-06	2.396522e+00	Read-Across	0.1	in_silico	TRUE	7.2332	9.072	TRUE	432.75278	FALSE	0	FALSE	4	FALSE	3.06	TRUE	0.18	TRUE
78-27-3	Cyclohexanol, 1-ethynyl-	C#CC1(CCCCC1)O	-0.474583660749307	4.1212631418914	11.6344488338193	TRUE	1.5E-3	High (Class III)	34.7	8.80E-04	4.243667e+01	ToxCast	3.64750191244447	in_silico	FALSE	1.3148	1.35	FALSE	124.18028	FALSE	1	FALSE	1	FALSE	100	FALSE	60.32	FALSE
78-30-8	Phosphoric acid, tris(2-methylphenyl) ester	CC1=CC=CC=C1OP(=O)(OC2=CC=CC=C2C)OC3=CC=CC=C3C	1.91846410099955	4.61467082253348	0.0389548879069145	FALSE	1.5E-3	High (Class III)	0.00047	9.46E-07	3.428915e+00	ToxCast	88.0227255650381	in_silico	FALSE	6.2567	3.594	FALSE	368.362801	FALSE	0	FALSE	4	FALSE	5.5	TRUE	5.33	TRUE
78-32-0	Phosphoric acid, tris(4-methylphenyl) ester	CC1=CC=C(C=C1)OP(=O)(OC2=CC=C(C=C2)C)OC3=CC=C(C=C3)C	2.12959893234857	4.5663886984842	0.0120485837279704	FALSE	1.5E-3	High (Class III)	8.94e-05	3.27E-07	7.774277e-01	Read-Across	64.5243418630139	in_silico	FALSE	6.2567	4.227	FALSE	368.362801	FALSE	0	FALSE	4	FALSE	4.13	TRUE	3.99	TRUE
78-33-1	Phenol, 4-(1,1-dimethylethyl)-, phosphate (3:1)	CC(C)(C)C1=CC=C(C=C1)OP(=O)(OC2=CC=C(C=C2)C(C)(C)C)OC3=CC=C(C=C3)C(C)(C)C	1.14796103230499	5.08343249205133	11.9362800582026	TRUE	1.5E-3	High (Class III)	0.849	9.85E-05	1.193627e+00	Read-Across	0.1	in_silico	FALSE	9.224	8.367	TRUE	494.602021	FALSE	0	FALSE	4	FALSE	1.22	TRUE	0.4	TRUE
78-35-3	Propanoic acid, 2-methyl-, 1-ethenyl-1,5-dimethyl-4-hexenyl ester	CC(C)C(=O)OC(C)(CCC=C(C)C)C=C	-0.237308178463927	2.19967958154733	0.0909057750708245	TRUE	0.03	Low (Class I)	0.157	5.74E-04	8.703619e+00	ToxCast	95.7433065544457	in_silico	FALSE	3.8767	3.754	FALSE	224.33916	FALSE	0	FALSE	2	FALSE	99.89	FALSE	86.11	FALSE
78-40-0	Phosphoric acid, triethyl ester	CCOP(=O)(OCC)OCC	-2.34451124715365	0.852937414121695	0.000146113813238077	TRUE	1.5E-3	High (Class III)	0.0323	2.05E-05	1.634790e-03	ToxCast	11.1884717380892	in_silico	FALSE	2.204	0.579	FALSE	182.154661	FALSE	0	FALSE	4	FALSE	99.95	FALSE	85.38	FALSE
78-42-2	Phosphoric acid, tris(2-ethylhexyl) ester	CCCCC(CC)COP(=O)(OCC(CC)CCCC)OCC(CC)CCCC	-1.04584070756003	5.13444666608926	1.40373100006947	TRUE	1.5E-3	High (Class III)	15.6	1.03E-05	1.403731e-01	ToxCast	0.1	in_silico	FALSE	8.7935	9.372	TRUE	434.633101	FALSE	0	FALSE	4	FALSE	8.07	TRUE	1.13	TRUE
78-51-3	Ethanol, 2-butoxy-, phosphate (3:1)	CCCCOCCOP(=O)(OCCOCCCC)OCCOCCCC	-1.11925908881716	1.72762363152263	0.00240879684126304	TRUE	1.5E-3	High (Class III)	0.0317	4.51E-05	2.869999e-01	ToxCast	119.146589626442	in_silico	FALSE	4.5944	2.79	FALSE	398.471821	FALSE	0	FALSE	7	FALSE	100	FALSE	76.7	FALSE
78-59-1	2-Cyclohexen-1-one, 3,5,5-trimethyl-	CC1=CC(=O)CC(C1)(C)C	1.65457385529389	5.14617882216084	5.64265981125136	TRUE	8.9999999999999993E-3	Intermediate (Class II)	0.125	4.03E-05	1.956832e+01	ToxCast	3.46792426818688	in_silico	TRUE	2.3218	1.982	FALSE	138.20686	FALSE	0	FALSE	1	FALSE	100	FALSE	64.38	FALSE
78-63-7	Peroxide, (1,1,4,4-tetramethyl-1,4-butanediyl)bis[(1,1-dimethylethyl)	CC(C)(C)OOC(C)(C)CCC(C)(C)OOC(C)(C)C	3.23551155788899	6.07043713984197	0.0297548428579804	FALSE	1.5E-3	High (Class III)	1.73e-05	2.53E-08	5.154811e+00	ToxCast	173.242757264088	in_silico	FALSE	4.8172	5.152	TRUE	290.43876	FALSE	0	FALSE	4	FALSE	25.39	FALSE	18	FALSE
78-66-0	4-Octyne-3,6-diol, 3,6-dimethyl-	CCC(C)(C#CC(C)(CC)O)O	-0.61966205611121	3.13532132922041	0.210301369084865	TRUE	1.5E-3	High (Class III)	0.876	1.54E-04	7.187558e-01	Read-Across	3.41774205692155	in_silico	FALSE	1.3118	1.108	FALSE	170.24872	FALSE	2	FALSE	2	FALSE	99.99	FALSE	71.02	FALSE
78-67-1	Propanenitrile, 2,2'-azobis[2-methyl-	CC(C)(C#N)N=NC(C)(C)C#N	3.29715032665007	6.34222870138526	5.62948500940604	TRUE	1.5E-3	High (Class III)	0.00284	2.56E-06	1.530379e+01	ToxCast	2.71850693905174	in_silico	FALSE	2.04296	1.266	FALSE	164.20768	FALSE	0	FALSE	4	FALSE	100	FALSE	47.52	FALSE
78-69-3	3-Octanol, 3,7-dimethyl-	CCC(C)(CCCC(C)C)O	1.27377030138198	4.02245494877609	0.920378321949747	TRUE	1.5E-3	High (Class III)	0.049	8.74E-05	6.429440e+00	ToxCast	6.98564893774389	in_silico	TRUE	2.9737	3.732	FALSE	158.28108	FALSE	1	FALSE	1	FALSE	100	FALSE	50.61	FALSE
78-70-6	1,6-Octadien-3-ol, 3,7-dimethyl-	CC(=CCCC(C)(C=C)O)C	2.72461600654545	4.97128833988684	6.84235679902349	TRUE	1.5E-3	High (Class III)	0.0129	7.31E-05	5.626326e+01	ToxCast	8.22279016074558	in_silico	FALSE	2.6698	2.468	FALSE	154.24932	FALSE	1	FALSE	1	FALSE	100	FALSE	62.33	FALSE
78-76-2	Butane, 2-bromo-	CCC(C)Br	0.915142754945566	2.98640259125832	0.0929439231416321	TRUE	1.5E-3	High (Class III)	0.0113	9.59E-05	2.113433e-01	Read-Across	2.27387851748121	in_silico	TRUE	2.1798	2.391	FALSE	137.01826	FALSE	0	FALSE	0	FALSE	100	FALSE	41.53	FALSE
78-77-3	Propane, 1-bromo-2-methyl-	CC(C)CBr	5.01279008936501	6.69142151866786	15.036367962159	FALSE	1.5E-3	High (Class III)	0.000146	3.06E-06	2.963693e+01	ToxCast	1.97101679368165	in_silico	TRUE	2.0373	2.391	FALSE	137.01826	FALSE	0	FALSE	0	FALSE	100	FALSE	42.91	FALSE
78-78-4	Butane, 2-methyl-	CCC(C)C				TRUE	0.03	Low (Class I)	0.954	1.87E-05			3.85118935769529	in_silico	TRUE	2.0524	3.124	FALSE	72.14878	FALSE	0	FALSE	0	FALSE	99.99	FALSE	51.52	FALSE
78-79-5	1,3-Butadiene, 2-methyl-	CC(=C)C=C				TRUE	0.03	Low (Class I)	0.314	3.33E-05			4.40922006608785	in_silico	TRUE	1.7485	2.348	FALSE	68.11702	FALSE	0	FALSE	0	FALSE	100	FALSE	54.67	FALSE
78-81-9	1-Propanamine, 2-methyl-	CC(C)CN				TRUE	0.03	Low (Class I)	0.415	5.88E-05			4.65475496252492	in_silico	TRUE	1.3014	0.512	FALSE	73.13684	FALSE	1	FALSE	1	FALSE	85.61	FALSE	46.45	FALSE
78-83-1	1-Propanol, 2-methyl-	CC(C)CO	-0.0484238259715288	3.19565279112179	0.028087030250064	TRUE	0.03	Low (Class I)	0.0314	1.79E-05	9.824132e-02	ToxCast	3.49774689477817	in_silico	TRUE	0.6347	0.579	FALSE	74.1216	FALSE	1	FALSE	1	FALSE	99.98	FALSE	52.06	FALSE
78-84-2	Propanal, 2-methyl-	CC(C)C=O	0.901239216716172	5.41609998998066	2.56504558718349	TRUE	0.03	Low (Class I)	0.322	9.84E-06	8.717853e+00	ToxCast	3.39871270503909	in_silico	TRUE	0.8413	0.88	FALSE	72.10572	FALSE	0	FALSE	1	FALSE	99.99	FALSE	47.24	FALSE
78-86-4	Butane, 2-chloro-	CCC(C)Cl	-0.146124917753188	3.47265969099675	0.128572355371005	TRUE	1.5E-3	High (Class III)	0.18	4.33E-05	2.113433e-01	Read-Across	1.64376931783561	in_silico	FALSE	2.0237	2.053	FALSE	92.56726	FALSE	0	FALSE	0	FALSE	100	FALSE	32.01	FALSE
78-87-5	Propane, 1,2-dichloro-	CC(CCl)Cl	-0.245096540182232	3.67888073301497	0.26161419210793	TRUE	1.5E-3	High (Class III)	0.46	5.48E-05	2.083256e-01	Read-Across	0.79630834646851	in_silico	FALSE	1.8525	2.037	FALSE	112.98574	FALSE	0	FALSE	0	FALSE	100	FALSE	24.51	FALSE
78-88-6	1-Propene, 2,3-dichloro-	C=C(CCl)Cl	-2.59128255957148	2.27550617785423	0.059969896319883	TRUE	1.5E-3	High (Class III)	23.4	3.18E-04	6.048503e-02	ToxCast	1.00858985085617	in_silico	FALSE	1.9777	1.637	FALSE	110.96986	FALSE	0	FALSE	0	FALSE	100	FALSE	28.21	FALSE
78-89-7	1-Propanol, 2-chloro-	CC(CO)Cl	2.73251217305571	4.51851855919359	0.114511209016172	FALSE	1.5E-3	High (Class III)	0.000212	3.47E-06	3.198436e-01	Read-Across	2.79312014301729	in_silico	TRUE	0.606	0.563	FALSE	94.54008	FALSE	1	FALSE	1	FALSE	99.98	FALSE	51.47	FALSE
78-90-0	1,2-Propanediamine	CC(CN)N				TRUE	1.5E-3	High (Class III)	0.00494	1.63E-06			4.24105342711476	in_silico	TRUE	0.6929	-0.882	FALSE	74.1249	FALSE	2	FALSE	2	FALSE	61.87	FALSE	42.07	FALSE
78-92-2	2-Butanol	CCC(C)O	2.77698917953687	5.82119284202892	1.85502972439149	FALSE	8.9999999999999993E-3	Intermediate (Class II)	0.0031	2.80E-06	9.583980e+00	ToxCast	5.16648351286058	in_silico	TRUE	0.7772	0.742	FALSE	74.1216	FALSE	1	FALSE	1	FALSE	99.97	FALSE	52.46	FALSE
78-93-3	2-Butanone	CCC(=O)C	1.55640670680001	5.10252937110026	0.122069286187653	FALSE	0.03	Low (Class I)	0.00339	9.64E-07	4.931511e-01	ToxCast	4.03992770927765	in_silico	TRUE	0.9854	0.438	FALSE	72.10572	FALSE	0	FALSE	1	FALSE	99.99	FALSE	46.72	FALSE
78-95-5	2-Propanone, 1-chloro-	CC(=O)CCl	-2.43966094061481	1.90712654560985	0.00552309669941945	TRUE	1.5E-3	High (Class III)	1.52	6.84E-05	1.380635e-02	ToxCast	2.49974839150966	in_silico	TRUE	0.8142	0.422	FALSE	92.5242	FALSE	0	FALSE	1	FALSE	99.98	FALSE	48.5	FALSE
79-00-5	Ethane, 1,1,2-trichloro-	C(C(Cl)Cl)Cl	1.59854417688011	5.04741427804235	0.726098044277348	TRUE	1.5E-3	High (Class III)	0.0183	6.51E-06	4.256524e-01	ToxCast	0.586218879286824	in_silico	FALSE	2.0289	2.158	FALSE	133.40422	FALSE	0	FALSE	0	FALSE	100	FALSE	17.17	FALSE
79-01-6	Ethene, trichloro-	C(=C(Cl)Cl)Cl	1.37392036539603	5.37392036539603	0.0804265208358219	TRUE	1.5E-3	High (Class III)	0.0034	3.40E-07	5.333537e-02	ToxCast	0.663156493930047	in_silico	FALSE	2.5017	2.642	FALSE	131.38834	FALSE	0	FALSE	0	FALSE	100	FALSE	17.01	FALSE
79-04-9	Acetyl chloride, chloro-	C(C(=O)Cl)Cl	2.58762968756747	6.1861588100003	1.13756708644348	TRUE	1.5E-3	High (Class III)	0.00294	7.41E-07	2.920305e+00	ToxCast	2.56714947476115	in_silico	FALSE	0.9906	0.818	FALSE	112.94268	FALSE	0	FALSE	1	FALSE	99.99	FALSE	46.7	FALSE
79-06-1	2-Propenamide	C=CC(=O)N	-1.77168405542611	3.13896393798289	0.0105898614462602	TRUE	1.5E-3	High (Class III)	0.626	7.69E-06	4.260828e-02	ToxCast	4.02349740528141	in_silico	TRUE	0.358	-0.516	FALSE	71.0779	FALSE	1	FALSE	2	FALSE	96.09	FALSE	52.5	FALSE
79-07-2	Acetamide, 2-chloro-	C(C(=O)N)Cl	3.72633251314311	6.46766137540937	2.63595330127479	FALSE	1.5E-3	High (Class III)	0.000495	8.98E-07	7.882119e+00	ToxCast	2.99023463533996	in_silico	TRUE	0.4108	-0.571	FALSE	93.51226	FALSE	1	FALSE	2	FALSE	97.83	FALSE	56.92	FALSE
79-10-7	2-Propenoic acid	C=CC(=O)O				TRUE	8.9999999999999993E-3	Intermediate (Class II)	0.268	8.17E-06			8.76054717124198	in_silico	TRUE	0.257	0.212	FALSE	72.06266	FALSE	1	FALSE	2	FALSE	99.06	FALSE	77.91	FALSE
79-16-3	Acetamide, N-methyl-	CC(=O)NC	3.92650856021402	6.30339185857669	2.63428739627537	FALSE	1.5E-3	High (Class III)	0.000312	1.31E-06	1.312574e+01	ToxCast	4.9826528431645	in_silico	TRUE	0.1432	-0.29	FALSE	73.09378	FALSE	1	FALSE	2	FALSE	99.11	FALSE	53.02	FALSE
79-20-9	Acetic acid, methyl ester	CC(=O)OC	-1.44662528093869	2.79600169863797	0.0472007228893947	TRUE	0.03	Low (Class I)	1.32	7.55E-05	2.250558e-01	ToxCast	4.76805813932798	in_silico	TRUE	0.1793	0.241	FALSE	74.07854	FALSE	0	FALSE	2	FALSE	99.86	FALSE	56.72	FALSE
79-21-0	Ethaneperoxoic acid	CC(=O)OO				TRUE	1.5E-3	High (Class III)	0.0221	3.19E-05			3.4071217851557	in_silico	TRUE	0.0225	-0.579	FALSE	76.05136	FALSE	1	FALSE	3	FALSE	98.25	FALSE	48.3	FALSE
79-22-1	Carbonochloridic acid, methyl ester	COC(=O)Cl				TRUE	1.5E-3	High (Class III)	0.51	6.08E-05			4.13826533196001	in_silico	TRUE	0.9916	0.637	FALSE	94.49702	FALSE	0	FALSE	2	FALSE	99.92	FALSE	54.76	FALSE
79-24-3	Ethane, nitro-	CC[N+](=O)[O-]	1.61563921506997	4.27649955352459	0.00697470622782634	FALSE	1.5E-3	High (Class III)	0.000169	3.69E-07	2.925342e-02	ToxCast	4.19421593726007	in_silico	TRUE	0.8062	0.605	FALSE	75.0666	FALSE	0	FALSE	0	FALSE	99.94	FALSE	51.87	FALSE
79-27-6	Ethane, 1,1,2,2-tetrabromo-	C(C(Br)Br)(Br)Br	3.55149090389863	6.71384235153999	44.8602251559054	TRUE	1.5E-3	High (Class III)	0.0126	8.67E-06	6.541591e+01	ToxCast	1.45821627608077	in_silico	FALSE	3.2182	3.928	FALSE	345.65328	FALSE	0	FALSE	0	FALSE	100	FALSE	22.46	FALSE
79-29-8	Butane, 2,3-dimethyl-	CC(C)C(C)C	4.84067441633303	8.44035035145327	75.5267703601428	FALSE	0.03	Low (Class I)	0.00109	2.74E-07	2.213594e+02	ToxCast	2.93087345029678	in_silico	TRUE	2.2984	3.632	FALSE	86.17536	FALSE	0	FALSE	0	FALSE	99.66	FALSE	39.73	FALSE
79-31-2	Propanoic acid, 2-methyl-	CC(C)C(=O)O	-4.02682207703175	-0.83258326759375	7.92511363303998e-06	TRUE	0.03	Low (Class I)	0.0843	5.39E-05	6.373769e-05	ToxCast	8.04249596611423	in_silico	TRUE	0.727	0.466	FALSE	88.10512	FALSE	1	FALSE	2	FALSE	99.65	FALSE	76.44	FALSE
79-34-5	Ethane, 1,1,2,2-tetrachloro-	C(C(Cl)Cl)(Cl)Cl	2.45248810497514	6.5493981179832	35.4321999433023	TRUE	1.5E-3	High (Class III)	0.125	1.00E-05	1.254095e+01	ToxCast	0.353942195460466	in_silico	FALSE	2.5938	2.576	FALSE	167.84928	FALSE	0	FALSE	0	FALSE	100	FALSE	7.38	TRUE
79-36-7	Acetyl chloride, dichloro-	C(C(=O)Cl)(Cl)Cl	2.51727649431431	5.93024549335146	2.41859861589151	TRUE	1.5E-3	High (Class III)	0.00735	2.84E-06	3.656626e+00	Read-Across	1.51187790649071	in_silico	FALSE	1.5555	1.232	FALSE	147.38774	FALSE	0	FALSE	1	FALSE	100	FALSE	37.47	FALSE
9002-83-9	Ethene, chlorotrifluoro-, homopolymer	C(=C(F)Cl)(F)F			31.55658511121		1.5E-3	High (Class III)			3.879696e+00	Read-Across	0.122944101255443	in_silico	TRUE	2.2603	1.643	FALSE	116.4696096	FALSE	0	FALSE	0	FALSE	100	FALSE	3.23	TRUE
79-39-0	2-Propenamide, 2-methyl-	CC(=C)C(=O)N	-0.0152402753919829	3.86373609677187	0.0564827184950084	TRUE	1.5E-3	High (Class III)	0.0585	7.73E-06	2.267845e-01	ToxCast	4.01511331966952	in_silico	TRUE	0.7481	-0.335	FALSE	85.10448	FALSE	1	FALSE	2	FALSE	98.79	FALSE	52.27	FALSE
79-43-6	Acetic acid, dichloro-	C(C(=O)O)(Cl)Cl	3.42597950606994	6.32992069349489	19.0671396761672	TRUE	1.5E-3	High (Class III)	0.00715	8.92E-06	1.000000e+02	ToxCast	5.24462513665296	in_silico	FALSE	0.8747	0.571	FALSE	128.94208	FALSE	1	FALSE	2	FALSE	99.58	FALSE	78.57	FALSE
79-74-3	1,4-Benzenediol, 2,5-bis(1,1-dimethylpropyl)-	CCC(C)(C)C1=CC(=C(C=C1O)C(C)(C)CC)O	1.44762388244528	4.03252352921493	0.0737190332067484	FALSE	0.03	Low (Class I)	0.00263	6.84E-06	4.933059e+00	ToxCast	66.9170288689089	in_vitro	FALSE	4.473	4.914	FALSE	250.37644	FALSE	2	FALSE	2	FALSE	99.94	FALSE	57.54	FALSE
79-83-4	β-Alanine, N-[(2R)-2,4-dihydroxy-3,3-dimethyl-1-oxobutyl]-	CC(C)(CO)[C@H](C(=O)NCCC(=O)O)O	2.50365658051451	5.23185336295372	0.0308696709344545	FALSE	1.5E-3	High (Class III)	9.68e-05	1.81E-07	1.969209e-01	Read-Across	6.37910543641236	in_silico	FALSE	-0.6524	-1.343	FALSE	219.23498	FALSE	4	FALSE	6	FALSE	78.34	FALSE	66.58	FALSE
79-92-5	Bicyclo[2.2.1]heptane, 2,2-dimethyl-3-methylene-	CC1(C2CCC(C2)C1=C)C	-1.86192845267041	1.23958427014588	0.000114064273839111	FALSE	0.03	Low (Class I)	0.0083	6.57E-06	1.173029e-03	ToxCast	10.2839299471449	in_silico	FALSE	2.9987	4.024	FALSE	136.23404	FALSE	0	FALSE	0	FALSE	78.04	FALSE	50.56	FALSE
79-94-7	Phenol, 4,4'-(1-methylethylidene)bis[2,6-dibromo-	CC(C)(C1=CC(=C(C(=C1)Br)O)Br)C2=CC(=C(C(=C2)Br)O)Br	0.33433192835268	6.105068910334	0.163034261281986	TRUE	1.5E-3	High (Class III)	0.0755	1.28E-07	2.741134e+00	ToxCast	16.8132372462422	in_vitro	FALSE	6.4737	5.682	TRUE	543.87058	TRUE	2	FALSE	2	FALSE	99.98	FALSE	90.57	FALSE
80-05-7	Phenol, 4,4'-(1-methylethylidene)bis-	CC(C)(C1=CC=C(C=C1)O)C2=CC=C(C=C2)O	0.0139297298534424	2.5831972077851	0.0210649240204927	TRUE	1.5E-3	High (Class III)	0.0204	5.50E-05	3.511860e-01	ToxCast	16.6716002916961	in_vitro	FALSE	3.4237	3.092	FALSE	228.28634	FALSE	2	FALSE	2	FALSE	100	FALSE	73.5	FALSE
80-07-9	Benzene, 1,1'-sulfonylbis[4-chloro-	C1=CC(=CC=C1S(=O)(=O)C2=CC=C(C=C2)Cl)Cl	0.267608451759143	4.18129911750697	0.0522224881476062	TRUE	1.5E-3	High (Class III)	0.0282	3.44E-06	4.856117e-01	ToxCast	9.29890012364636	in_silico	FALSE	4.907	1.648	FALSE	287.16172	FALSE	0	FALSE	2	FALSE	85.68	FALSE	61.93	FALSE
80-09-1	Phenol, 4,4'-sulfonylbis-	C1=CC(=CC=C1O)S(=O)(=O)C2=CC=C(C=C2)O	0.589443578358703	3.78573822350267	0.00854803435602504	TRUE	1.5E-3	High (Class III)	0.0022	1.40E-06	1.130920e+00	ToxCast	132.301749396908	in_vitro	FALSE	3.0114	0.332	FALSE	250.2704	FALSE	2	FALSE	4	FALSE	99.52	FALSE	82.85	FALSE
80-10-4	Silane, dichlorodiphenyl-	C1=CC=C(C=C1)[Si](C2=CC=CC=C2)(Cl)Cl	3.15756111859304	8.06771296007247	14.258465561117	TRUE	1.5E-3	High (Class III)	0.00992	1.22E-07	5.512796e+00	ToxCast	0.386633196893	in_silico	TRUE	2.7206	3.043	FALSE	253.1993	FALSE	0	FALSE	0	FALSE	56.75	FALSE	7.89	TRUE
80-11-5	Benzenesulfonamide, N,4-dimethyl-N-nitroso-	CC1=CC=C(C=C1)S(=O)(=O)N(C)N=O	3.16897833158346	5.54385303618681	0.405799025716225	FALSE	1.5E-3	High (Class III)	0.000275	1.16E-06	3.128674e+00	Read-Across	7.70990905188303	in_silico	FALSE	2.3777	0.124	FALSE	214.2416	FALSE	0	FALSE	3	FALSE	99.9	FALSE	81.12	FALSE
80-15-9	Hydroperoxide, 1-methyl-1-phenylethyl	CC(C)(C1=CC=CC=C1)OO	3.25019475258188	5.87117173180821	2.17047397594157	FALSE	0.03	Low (Class I)	0.00122	2.92E-06	8.294849e+00	ToxCast	3.82167636128001	in_silico	FALSE	2.4113	1.279	FALSE	152.19038	FALSE	1	FALSE	2	FALSE	100	FALSE	52.29	FALSE
80-18-2	Benzenesulfonic acid, methyl ester	COS(=O)(=O)C1=CC=CC=C1	2.42033667913072	4.11553253013863	0.105555556564332	FALSE	0.03	Low (Class I)	0.000401	8.09E-06	7.323248e-01	Read-Across	6.93781501295759	in_silico	FALSE	2.1025	-0.456	FALSE	172.20162	FALSE	0	FALSE	3	FALSE	99.91	FALSE	78.55	FALSE
80-25-1	Cyclohexanemethanol, α,α,4-trimethyl-, acetate	CC1CCC(CC1)C(C)(C)OC(=O)C	2.6989509032837	4.31215218668601	0.114494967984951	FALSE	0.03	Low (Class I)	0.000229	5.58E-06	3.390610e+00	Read-Across	29.6136159867404	in_silico	FALSE	3.1544	4.071	FALSE	198.30188	FALSE	0	FALSE	2	FALSE	99.99	FALSE	85.07	FALSE
80-39-7	Benzenesulfonamide, N-ethyl-4-methyl-	CCNS(=O)(=O)C1=CC=C(C=C1)C	-1.46432496065512	1.32111610357431	2.68118062874535e-05	FALSE	1.5E-3	High (Class III)	0.000781	1.28E-06	2.814670e-04	ToxCast	10.4978743137184	in_silico	FALSE	2.7649	0.646	FALSE	199.27002	FALSE	1	FALSE	3	FALSE	99.95	FALSE	72.02	FALSE
80-40-0	Benzenesulfonic acid, 4-methyl-, ethyl ester	CCOS(=O)(=O)C1=CC=C(C=C1)C	1.63287776330405	3.38127347078694	0.0107783181803616	FALSE	0.03	Low (Class I)	0.000251	4.48E-06	2.463803e-01	Read-Across	22.8588590574863	in_silico	FALSE	2.801	0.359	FALSE	200.25478	FALSE	0	FALSE	3	FALSE	99.98	FALSE	86.42	FALSE
80-43-3	Peroxide, bis(1-methyl-1-phenylethyl)	CC(C)(C1=CC=CC=C1)OOC(C)(C)C2=CC=CC=C2	1.85040053314282	4.87719370973076	0.165812165421203	TRUE	1.5E-3	High (Class III)	0.00234	2.20E-06	6.493553e+00	ToxCast	39.1621023054767	in_silico	FALSE	4.8052	3.602	FALSE	270.36608	FALSE	0	FALSE	2	FALSE	68.3	FALSE	48.41	FALSE
80-46-6	Phenol, 4-(1,1-dimethylpropyl)-	CCC(C)(C)C1=CC=C(C=C1)O	0.652111293109377	4.72079410563217	0.168771510759669	TRUE	0.03	Low (Class I)	0.0376	3.21E-06	5.298834e+00	ToxCast	31.3964976689225	in_vitro	FALSE	3.0798	3.287	FALSE	164.24414	FALSE	1	FALSE	1	FALSE	100	FALSE	61.71	FALSE
80-47-7	Hydroperoxide, 1-methyl-1-(4-methylcyclohexyl)ethyl	CC1CCC(CC1)C(C)(C)OO				FALSE	1.5E-3	High (Class III)	0.000221	3.86E-06			14.3196827859222	in_silico	FALSE	3.0809	3.381	FALSE	172.2646	FALSE	1	FALSE	2	FALSE	100	FALSE	61.97	FALSE
80-48-8	Benzenesulfonic acid, 4-methyl-, methyl ester	CC1=CC=C(C=C1)S(=O)(=O)OC	4.61888164376746	6.23051439743794	8.77332260193502	FALSE	0.03	Low (Class I)	0.000211	5.16E-06	8.445224e+01	ToxCast	9.62602675841274	in_silico	FALSE	2.4109	-0.0639999999999998	FALSE	186.2282	FALSE	0	FALSE	3	FALSE	99.96	FALSE	82.69	FALSE
80-51-3	Benzenesulfonic acid, 4,4'-oxybis-, dihydrazide	C1=CC(=CC=C1OC2=CC=C(C=C2)S(=O)(=O)NN)S(=O)(=O)NN	2.11183411923327	5.27385275002725	0.216048168983255	TRUE	1.5E-3	High (Class III)	0.00167	1.15E-06	4.453147e+01	ToxCast	206.118244063968	in_silico	FALSE	4.1269	-1.879	FALSE	358.39336	FALSE	4	FALSE	9	FALSE	51.77	FALSE	45.89	FALSE
80-52-4	Cyclohexanemethanamine, 4-amino-α,α,4-trimethyl-	CC1(CCC(CC1)C(C)(C)N)N	2.46058005001537	5.33326761472316	1.7125164148759	TRUE	1.5E-3	High (Class III)	0.00593	7.95E-06	6.551517e+01	ToxCast	38.2566669281056	in_silico	TRUE	3.0319	1.443	FALSE	170.29508	FALSE	2	FALSE	2	FALSE	80.96	FALSE	63.57	FALSE
80-53-5	Cyclohexanemethanol, 4-hydroxy-α,α,4-trimethyl-	CC1(CCC(CC1)C(C)(C)O)O				TRUE	1.5E-3	High (Class III)	0.00166	8.00E-06			4.77043569309951	in_silico	FALSE	1.6985	1.577	FALSE	172.2646	FALSE	2	FALSE	2	FALSE	99.99	FALSE	72.32	FALSE
80-56-8	Bicyclo[3.1.1]hept-2-ene, 2,6,6-trimethyl-	CC1=CCC2CC1C2(C)C	3.55181833402274	6.40937946666982	1.62473739754845	FALSE	0.03	Low (Class I)	0.000456	6.33E-07	1.273169e+01	ToxCast	7.83615358405982	in_silico	FALSE	2.9987	4.177	FALSE	136.23404	FALSE	0	FALSE	0	FALSE	81.73	FALSE	42.24	FALSE
80-62-6	2-Propenoic acid, 2-methyl-, methyl ester	CC(=C)C(=O)OC	-1.82453184049841	2.13050101398507	0.000329526875125078	FALSE	0.03	Low (Class I)	0.022	2.44E-06	1.354083e-03	ToxCast	4.10917382040189	in_silico	TRUE	0.7355	0.714	FALSE	100.11582	FALSE	0	FALSE	2	FALSE	99.98	FALSE	65.83	FALSE
80-71-7	2-Cyclopenten-1-one, 2-hydroxy-3-methyl-	CC1=C(C(=O)CC1)O	2.63052560524365	4.77191388997321	0.482618538329058	FALSE	1.5E-3	High (Class III)	0.00113	8.16E-06	1.895609e+00	Read-Across	3.92775726525607	in_silico	FALSE	1.1813	0.436	FALSE	112.12652	FALSE	1	FALSE	2	FALSE	99.99	FALSE	63.47	FALSE
80-74-0	Acetamide, N-[(4-aminophenyl)sulfonyl]-N-(3,4-dimethyl-5-isoxazolyl)-	CC1=C(ON=C1C)N(C(=O)C)S(=O)(=O)C2=CC=C(C=C2)N			0.926233814581022		1.5E-3	High (Class III)			3.844641e+01	ToxCast	41.5083200161803	in_silico	FALSE	3.2774	0.298	FALSE	309.3409	FALSE	1	FALSE	5	FALSE	95.5	FALSE	85.1	FALSE
68153-01-5	Naphthalenesulfonic acids	C1=CC2=C(C=CC=C2S(=O)(=O)O)C(=C1)S(=O)(=O)O			0.00282452875231953		0.03	Low (Class I)			3.154032e-01	Read-Across	111.665760512173	in_silico	FALSE	3.4948	-1.788	FALSE	288.29692	FALSE	2	FALSE	6	FALSE	95.24	FALSE	86.3	FALSE
81-14-1	Ethanone, 1-[4-(1,1-dimethylethyl)-2,6-dimethyl-3,5-dinitrophenyl]-	CC1=C(C(=C(C(=C1[N+](=O)[O-])C(C)(C)C)[N+](=O)[O-])C)C(=O)C	-0.00938957220472236	2.83074977094918	0.00409059713648259	TRUE	1.5E-3	High (Class III)	0.00418	6.04E-06	1.517874e+00	ToxCast	371.064051868387	in_silico	FALSE	4.6663	2.968	FALSE	294.30312	FALSE	0	FALSE	1	FALSE	66.59	FALSE	63.24	FALSE
81-16-3	1-Naphthalenesulfonic acid, 2-amino-	C1=CC=C2C(=C1)C=CC(=C2S(=O)(=O)O)N	1.6636969717709	6.81471163545332	0.13184479977003	FALSE	0.03	Low (Class I)	0.00286	2.02E-08	1.078915e+01	ToxCast	81.8322174479125	in_silico	FALSE	3.3307	1.091	FALSE	223.24836	FALSE	2	FALSE	4	FALSE	97.39	FALSE	92	FALSE
81-20-9	Benzene, 1,3-dimethyl-2-nitro-	CC1=C(C(=CC=C1)C)[N+](=O)[O-]	-3.98235391886971	-1.50523266415004	9.62316765175821e-07	TRUE	1.5E-3	High (Class III)	0.00924	3.08E-05	1.534898e-05	ToxCast	15.950028748251	in_silico	FALSE	2.7348	1.606	FALSE	151.16256	FALSE	0	FALSE	0	FALSE	100	FALSE	78.42	FALSE
81-23-2	Cholan-24-oic acid, 3,7,12-trioxo-, (5β)-	C[C@H](CCC(=O)O)[C@H]1CC[C@@H]2[C@@]1(C(=O)C[C@H]3[C@H]2C(=O)C[C@H]4[C@@]3(CCC(=O)C4)C)C			4.35923487121097e-08		1.5E-3	High (Class III)			1.024951e-05	ToxCast	235.121698362247	in_silico	FALSE	4.0733	2.664	FALSE	402.52376	FALSE	1	FALSE	5	FALSE	99.93	FALSE	97.54	FALSE
81-48-1	9,10-Anthracenedione, 1-hydroxy-4-[(4-methylphenyl)amino]-	CC1=CC=C(C=C1)NC2=C3C(=C(C=C2)O)C(=O)C4=CC=CC=C4C3=O	0.786992943329516	3.01138888195975	0.00698068104392561	FALSE	1.5E-3	High (Class III)	0.00114	6.80E-06	5.787461e-01	ToxCast	82.9068319799799	in_silico	FALSE	4.2926	1.968	FALSE	329.3487	FALSE	2	FALSE	4	FALSE	1.75	TRUE	1.65	TRUE
81-64-1	9,10-Anthracenedione, 1,4-dihydroxy-	C1=CC=C2C(=C1)C(=O)C3=C(C=CC(=C3C2=O)O)O	-1.69923156895424	3.73886557786372	0.0701577331180288	TRUE	1.5E-3	High (Class III)	3.51	1.28E-05	1.483193e+00	ToxCast	21.1408394988002	in_silico	FALSE	1.8732	0.628	FALSE	240.21092	FALSE	2	FALSE	4	FALSE	99.96	FALSE	93.51	FALSE
81-77-6	5,9,14,18-Anthrazinetetrone, 6,15-dihydro-	C1=CC=C2C(=C1)C(=O)C3=C(C2=O)C4=C(C=C3)NC5=C(N4)C=CC6=C5C(=O)C7=CC=CC=C7C6=O	2.67103221176066	5.38848562179069	0.0618879361494321	FALSE	1.5E-3	High (Class III)	0.000132	2.53E-07	9.312590e-01	Read-Across	15.0474997128714	in_silico	FALSE	4.1406	2.018	FALSE	442.42176	FALSE	2	FALSE	6	FALSE	1.04	TRUE	0.86	TRUE
81-88-9	Xanthylium, 9-(2-carboxyphenyl)-3,6-bis(diethylamino)-, chloride	CCN(CC)C1=CC2=C(C=C1)C(=C3C=CC(=[N+](CC)CC)C=C3O2)C4=CC=CC=C4C(=O)O.[Cl-]	4.33002647407511	6.83332305277217	0.679913389816874	FALSE	1.5E-3	High (Class III)	3.18e-05	9.98E-08	4.353391e+00	ToxCast	6.40286151600333	in_silico	FALSE	2.565	4.745	FALSE	479.01034	FALSE	1	FALSE	4	FALSE	98.36	FALSE	85.52	FALSE
82-38-2	9,10-Anthracenedione, 1-(methylamino)-	CNC1=CC=CC2=C1C(=O)C3=CC=CC=C3C2=O	2.66409500143773	5.25769444308564	0.0562930785550646	FALSE	1.5E-3	High (Class III)	0.000122	3.11E-07	9.062801e-01	Read-Across	16.0993236229181	in_silico	FALSE	2.5767	0.761	FALSE	237.25334	FALSE	1	FALSE	3	FALSE	10.2	FALSE	9.18	TRUE
82-45-1	9,10-Anthracenedione, 1-amino-	C1=CC=C2C(=C1)C(=O)C3=C(C2=O)C(=CC=C3)N	2.80788218763507	5.26876624348404	0.080956737857169	FALSE	1.5E-3	High (Class III)	0.000126	4.36E-07	1.819006e+00	Read-Across	22.4688826499896	in_silico	FALSE	2.6254	0.298	FALSE	223.22676	FALSE	1	FALSE	3	FALSE	16.4	FALSE	15.35	FALSE
82-46-2	9,10-Anthracenedione, 1,5-dichloro-	C1=CC2=C(C(=C1)Cl)C(=O)C3=C(C2=O)C(=CC=C3)Cl	2.93816601892853	5.57286664588175	0.0826530720370576	FALSE	1.5E-3	High (Class III)	9.53e-05	2.21E-07	2.500485e+00	Read-Across	30.2527825524397	in_silico	FALSE	3.7688	1.522	FALSE	277.10224	FALSE	0	FALSE	2	FALSE	4.39	TRUE	3.62	TRUE
8003-22-3	C.I. Solvent Yellow 33	C1=CC=C2C(=C1)C=CC(=N2)C3C(=O)C4=CC=CC=C4C3=O			0.0028754592612009		1.5E-3	High (Class III)			1.538693e-01	ToxCast	53.5112217592258	in_silico	FALSE	3.3976	0.583	FALSE	273.28544	FALSE	0	FALSE	3	FALSE	29.65	FALSE	27.84	FALSE
83-32-9	Acenaphthylene, 1,2-dihydro-	C1CC2=CC=CC3=C2C1=CC=C3	1.13079987146633	3.71695541053324	0.0760866154725868	TRUE	1.5E-3	High (Class III)	0.00563	1.46E-05	2.056727e+01	ToxCast	270.313865668583	in_vitro	FALSE	2.9384	3.458	FALSE	154.2078	FALSE	0	FALSE	0	FALSE	58.37	FALSE	43.36	FALSE
83-34-1	1H-Indole, 3-methyl-	CC1=CNC2=CC=CC=C12	1.1702677153273	3.68702953579795	0.208682883016471	TRUE	1.5E-3	High (Class III)	0.0141	4.29E-05	1.454394e+00	ToxCast	6.96939734232227	in_silico	FALSE	2.4763	1.604	FALSE	131.17446	FALSE	1	FALSE	1	FALSE	100	FALSE	58.42	FALSE
83-56-7	1,5-Naphthalenediol	C1=CC2=C(C=CC=C2O)C(=C1)O	3.20447448188341	5.84115255874901	0.321862617650194	FALSE	1.5E-3	High (Class III)	0.000201	4.64E-07	1.976940e+00	ToxCast	6.14218461348392	in_silico	FALSE	2.251	0.952	FALSE	160.16932	FALSE	2	FALSE	2	FALSE	100	FALSE	76.27	FALSE
83-66-9	Benzene, 1-(1,1-dimethylethyl)-2-methoxy-4-methyl-3,5-dinitro-	CC1=C(C=C(C(=C1[N+](=O)[O-])OC)C(C)(C)C)[N+](=O)[O-]	-1.21858394549792	1.70260426358682	0.00118487388065588	TRUE	1.5E-3	High (Class III)	0.0196	2.35E-05	3.884379e-01	ToxCast	327.8305693304	in_silico	FALSE	4.1639	3.232	FALSE	268.26584	FALSE	0	FALSE	1	FALSE	98.75	FALSE	95.62	FALSE
83-72-7	1,4-Naphthalenedione, 2-hydroxy-	C1=CC=C2C(=C1)C(=CC(=O)C2=O)O	2.40380997424667	4.53112841260033	0.0618301072751713	FALSE	8.9999999999999993E-3	Intermediate (Class II)	0.000244	1.82E-06	1.312356e+00	Read-Across	21.2251966985936	in_silico	FALSE	1.3509	0.411	FALSE	174.15284	FALSE	1	FALSE	3	FALSE	99.61	FALSE	90.51	FALSE
83-79-4	[1]Benzopyrano[3,4-b]furo[2,3-h][1]benzopyran-6(6aH)-one, 1,2,12,12a-tetrahydro-8,9-dimethoxy-2-(1-methylethenyl)-, [2R-(2α,6aα,12aα)]-	CC(=C)[C@H]1CC2=C(O1)C=CC3=C2O[C@@H]4COC5=CC(=C(C=C5[C@@H]4C3=O)OC)OC	0.219528690367566	2.31795987649615	0.0002370635196367	FALSE	1.5E-3	High (Class III)	0.000143	1.14E-06	8.956841e-03	ToxCast	37.7824506916178	in_vitro	FALSE	3.7033	1.599	FALSE	394.41718	FALSE	0	FALSE	6	FALSE	77.07	FALSE	61.58	FALSE
84-15-1	1,1':2',1''-Terphenyl	C1=CC=C(C=C1)C2=CC=CC=C2C3=CC=CC=C3	3.54828505914658	5.3566602921361	0.420563928706442	FALSE	1.5E-3	High (Class III)	0.000119	1.85E-06	2.771514e+00	ToxCast	6.58999515903595	in_silico	FALSE	5.0206	5.754	TRUE	230.30376	FALSE	0	FALSE	0	FALSE	6.2	TRUE	2.4	TRUE
84-51-5	9,10-Anthracenedione, 2-ethyl-	CCC1=CC2=C(C=C1)C(=O)C3=CC=CC=C3C2=O	1.47802328648553	4.26531104624582	0.0808677883928032	TRUE	1.5E-3	High (Class III)	0.00269	4.39E-06	2.168991e+00	ToxCast	26.8214447866188	in_silico	FALSE	3.0244	2.068	FALSE	236.26528	FALSE	0	FALSE	2	FALSE	14.25	FALSE	12.8	FALSE
84-54-8	9,10-Anthracenedione, 2-methyl-	CC1=CC2=C(C=C1)C(=O)C3=CC=CC=C3C2=O	1.84600424217533	4.5713031852337	0.202722561453332	TRUE	1.5E-3	High (Class III)	0.00289	5.44E-06	4.228631e+00	ToxCast	20.8592026227131	in_silico	FALSE	2.7704	1.604	FALSE	222.2387	FALSE	0	FALSE	2	FALSE	24.02	FALSE	21.44	FALSE
84-58-2	1,4-Cyclohexadiene-1,2-dicarbonitrile, 4,5-dichloro-3,6-dioxo-	C(#N)C1=C(C(=O)C(=C(C1=O)Cl)Cl)C#N	3.99957379624324	6.42463464066112	2.22781261596733	FALSE	1.5E-3	High (Class III)	0.000223	8.38E-07	3.373465e+00	ToxCast	1.51424997964126	in_silico	FALSE	1.17116	0.208	FALSE	227.0038	FALSE	0	FALSE	4	FALSE	99.95	FALSE	43.44	FALSE
84-60-6	9,10-Anthracenedione, 2,6-dihydroxy-	C1=CC2=C(C=C1O)C(=O)C3=C(C2=O)C=C(C=C3)O	2.96158546415001	5.56450629715111	0.184899952674212	FALSE	1.5E-3	High (Class III)	0.000202	5.04E-07	3.944871e+00	Read-Across	21.3351658248009	in_silico	FALSE	1.8732	0.206	FALSE	240.21092	FALSE	2	FALSE	4	FALSE	99.96	FALSE	93.19	FALSE
84-61-7	1,2-Benzenedicarboxylic acid, dicyclohexyl ester	C1CCC(CC1)OC(=O)C2=CC=CC=C2C(=O)OC3CCCCC3	2.83142726851585	4.88941921549354	0.0868234898061571	FALSE	0.03	Low (Class I)	0.000128	1.12E-06	3.381408e+00	ToxCast	38.9457773788992	in_silico	FALSE	4.6656	4.602	FALSE	330.41804	FALSE	0	FALSE	4	FALSE	36	FALSE	29.59	FALSE
84-64-0	1,2-Benzenedicarboxylic acid, butyl cyclohexyl ester	CCCCOC(=O)C1=CC=CC=C1C(=O)OC2CCCCC2	2.08001258190521	4.18241059361654	0.0526607451397893	FALSE	0.03	Low (Class I)	0.000438	3.46E-06	3.235866e+00	Read-Across	61.4474553546115	in_silico	FALSE	4.133	4.124	FALSE	304.38076	FALSE	0	FALSE	4	FALSE	74.42	FALSE	66.33	FALSE
84-65-1	9,10-Anthracenedione	C1=CC=C2C(=C1)C(=O)C3=CC=CC=C3C2=O	1.70702806234871	5.89193466428824	0.545019247785054	TRUE	1.5E-3	High (Class III)	0.0107	6.99E-07	1.014356e+01	ToxCast	18.6113753746133	in_silico	FALSE	2.462	1.212	FALSE	208.21212	FALSE	0	FALSE	2	FALSE	78.36	FALSE	69.8	FALSE
84-66-2	1,2-Benzenedicarboxylic acid, diethyl ester	CCOC(=O)C1=CC=CC=C1C(=O)OCC	0.474467322686024	2.67474396626019	0.107342034648261	TRUE	0.03	Low (Class I)	0.036	2.27E-04	2.135226e-01	ToxCast	1.98918014251897	in_vitro	FALSE	2.04	1.792	FALSE	222.23716	FALSE	0	FALSE	4	FALSE	99.98	FALSE	90.71	FALSE
84-69-5	1,2-Benzenedicarboxylic acid, bis(2-methylpropyl) ester	CC(C)COC(=O)C1=CC=CC=C1C(=O)OCC(C)C	1.40161796808691	3.1542728313857	0.325242790092528	FALSE	0.03	Low (Class I)	0.0129	2.28E-04	8.358496e+00	ToxCast	25.6992499272008	in_vitro	FALSE	3.3122	3.102	FALSE	278.34348	FALSE	0	FALSE	4	FALSE	98.61	FALSE	88.81	FALSE
84-75-3	1,2-Benzenedicarboxylic acid, dihexyl ester	CCCCCCOC(=O)C1=CC=CC=C1C(=O)OCCCCCC	-3.70750608387567	0.652837913004294	0.110604556838998	TRUE	0.03	Low (Class I)	564	2.46E-02	2.833305e+00	ToxCast	25.6165334566214	in_vitro	FALSE	5.1608	5.922	TRUE	334.4498	FALSE	0	FALSE	4	FALSE	30.32	FALSE	16.65	FALSE
84-76-4	1,2-Benzenedicarboxylic acid, dinonyl ester	CCCCCCCCCOC(=O)C1=CC=CC=C1C(=O)OCCCCCCCCC	2.40770923709	5.61182921974593	77.7289535640508	TRUE	0.03	Low (Class I)	0.304	1.90E-04	7.772895e+00	ToxCast	0.1	in_silico	FALSE	7.5014	9.336	TRUE	418.60928	FALSE	0	FALSE	4	FALSE	5.13	TRUE	0.23	TRUE
84-86-6	1-Naphthalenesulfonic acid, 4-amino-	C1=CC=C2C(=C1)C(=CC=C2S(=O)(=O)O)N	3.27453747695907	5.78323391771854	0.0453476723423568	FALSE	0.03	Low (Class I)	2.41e-05	7.47E-08	3.561115e+00	Read-Across	78.5292551532449	in_silico	FALSE	3.3307	-0.407	FALSE	223.24836	FALSE	2	FALSE	4	FALSE	66.03	FALSE	60.7	FALSE
85-00-7	Dipyrido[1,2-a:2',1'-c]pyrazinediium, 6,7-dihydro-, dibromide	C1C[N+]2=CC=CC=C2C3=CC=CC=[N+]31.[Br-].[Br-]			2.11989036025181		1.5E-3	High (Class III)			2.984020e+00	Read-Across	1.40762955760479	in_silico	TRUE	-5.0498	3.89	FALSE	344.04508	FALSE	0	FALSE	0	FALSE	98.75	FALSE	81.81	FALSE
85-41-6	1H-Isoindole-1,3(2H)-dione	C1=CC=C2C(=C1)C(=O)NC2=O	3.61976479044477	5.92742536500777	1.09993929407894	FALSE	1.5E-3	High (Class III)	0.000264	1.30E-06	8.232076e+00	ToxCast	7.48411809262536	in_silico	FALSE	0.899	0.0439999999999999	FALSE	147.1308	FALSE	1	FALSE	3	FALSE	99.95	FALSE	81.78	FALSE
85-43-8	1,3-Isobenzofurandione, 3a,4,7,7a-tetrahydro-	C1C=CCC2C1C(=O)OC2=O	2.8770413259968	6.52014082180597	22.2261039918274	TRUE	1.5E-3	High (Class III)	0.0295	6.71E-06	1.000000e+02	ToxCast	4.49921407919875	in_silico	FALSE	0.6522	0.429	FALSE	152.14732	FALSE	0	FALSE	3	FALSE	99.92	FALSE	75.53	FALSE
85-44-9	1,3-Isobenzofurandione	C1=CC=C2C(=C1)C(=O)OC2=O	-0.0943484677555381	5.11421806985261	1.29561927377877	TRUE	1.5E-3	High (Class III)	1.61	9.96E-06	5.820126e+00	Read-Across	4.49215749903869	in_silico	FALSE	0.9972	0.575	FALSE	148.11556	FALSE	0	FALSE	3	FALSE	99.98	FALSE	73.98	FALSE
85-47-2	1-Naphthalenesulfonic acid	C1=CC=C2C(=C1)C=CC=C2S(=O)(=O)O	1.95453528143464	4.52663204938516	0.00605208473592459	FALSE	1.5E-3	High (Class III)	6.72e-05	1.80E-07	3.154032e-01	Read-Across	52.1148611262572	in_silico	FALSE	3.1673	0.507	FALSE	208.23372	FALSE	1	FALSE	3	FALSE	98.84	FALSE	92.13	FALSE
85-60-9	Phenol, 4,4'-butylidenebis[2-(1,1-dimethylethyl)-5-methyl-	CCCC(C1=CC(=C(C=C1C)O)C(C)(C)C)C2=CC(=C(C=C2C)O)C(C)(C)C	4.17675692350703	6.74040615544103	69.8569911562654	TRUE	1.5E-3	High (Class III)	0.00465	1.27E-05	6.985699e+00	ToxCast	0.1	in_silico	FALSE	7.2416	7.215	TRUE	382.57872	FALSE	2	FALSE	2	FALSE	20.39	FALSE	0.76	TRUE
85-69-8	1,2-Benzenedicarboxylic acid, butyl 2-ethylhexyl ester	CCCCC(CC)COC(=O)C1=CC=CC=C1C(=O)OCCCC	1.11525723224034	3.84910105845854	0.422476193971236	TRUE	0.03	Low (Class I)	0.0324	5.98E-05	7.865103e+00	ToxCast	18.6166779359845	in_silico	FALSE	5.0167	5.65	TRUE	334.4498	FALSE	0	FALSE	4	FALSE	34.01	FALSE	19.28	FALSE
85-85-8	2-Naphthalenol, 1-(2-pyridinylazo)-	C1=CC=C2C(=C1)C=CC(=C2N=NC3=CC=CC=N3)O			0.00348524248956752		1.5E-3	High (Class III)			4.870560e-01	Read-Across	139.748180119217	in_silico	FALSE	4.3558	2.529	FALSE	249.26734	FALSE	1	FALSE	4	FALSE	16.11	FALSE	15.19	FALSE
85-91-6	Benzoic acid, 2-(methylamino)-, methyl ester	CNC1=CC=CC=C1C(=O)OC	2.81172770884078	4.65212513376006	0.220397467549454	FALSE	0.03	Low (Class I)	0.00034	4.91E-06	1.742285e+00	Read-Across	7.90519326169033	in_silico	FALSE	1.5879	1.281	FALSE	165.18914	FALSE	1	FALSE	3	FALSE	99.99	FALSE	85.92	FALSE
85-98-3	Urea, N,N'-diethyl-N,N'-diphenyl-	CCN(C1=CC=CC=C1)C(=O)N(CC)C2=CC=CC=C2	2.66683401330592	5.70550870892818	0.207094646352467	FALSE	1.5E-3	High (Class III)	0.000446	4.08E-07	1.648246e+01	ToxCast	79.5890193880986	in_silico	FALSE	4.1594	2.272	FALSE	268.3535	FALSE	0	FALSE	3	FALSE	99.98	FALSE	86.89	FALSE
86-26-0	1,1'-Biphenyl, 2-methoxy-	COC1=CC=CC=C1C2=CC=CC=C2				FALSE	1.5E-3	High (Class III)	0.000358	5.39E-06			13.3753812965641	in_silico	FALSE	3.3622	2.892	FALSE	184.23378	FALSE	0	FALSE	1	FALSE	98.93	FALSE	73.16	FALSE
86-30-6	Benzenamine, N-nitroso-N-phenyl-	C1=CC=C(C=C1)N(C2=CC=CC=C2)N=O	0.247795312832266	3.03412001113062	0.0208774436422896	TRUE	1.5E-3	High (Class III)	0.0118	1.93E-05	1.113822e+00	ToxCast	53.3504805514139	in_vitro	FALSE	3.5061	1.517	FALSE	198.2206	FALSE	0	FALSE	1	FALSE	99.99	FALSE	89.66	FALSE
86-40-8	Acridinium, 3,6-diamino-10-methyl-, chloride	C[N+]1=C2C=C(C=CC2=CC3=C1C=C(C=C3)N)N.[Cl-]			1.20557082655378		1.5E-3	High (Class III)			3.096613e+00	Read-Across	2.56858632694353	in_silico	FALSE	0.1483	1.613	FALSE	259.73406	FALSE	2	FALSE	2	FALSE	27.03	FALSE	20.91	FALSE
86-48-6	2-Naphthalenecarboxylic acid, 1-hydroxy-	C1=CC=C2C(=C1)C=CC(=C2O)C(=O)O	1.25304630230993	3.68560250946829	0.00222058805844791	FALSE	1.5E-3	High (Class III)	0.000124	4.58E-07	8.872800e-02	Read-Across	39.9569827324263	in_silico	FALSE	2.2436	1.839	FALSE	188.17942	FALSE	2	FALSE	3	FALSE	99.98	FALSE	95.54	FALSE
86-56-6	1-Naphthalenamine, N,N-dimethyl-	CN(C)C1=CC=CC2=CC=CC=C21	3.67717731065853	5.43119488132545	0.699028045021538	FALSE	1.5E-3	High (Class III)	0.000147	2.59E-06	7.336640e+00	Read-Across	10.4954865008651	in_silico	FALSE	2.9058	2.492	FALSE	171.23832	FALSE	0	FALSE	1	FALSE	100	FALSE	76.1	FALSE
86-57-7	Naphthalene, 1-nitro-	C1=CC=C2C(=C1)C=CC=C2[N+](=O)[O-]	-2.06672243899733	0.581095042891303	9.94799480952349e-05	TRUE	1.5E-3	High (Class III)	0.0116	2.61E-05	4.088787e-03	ToxCast	41.1016157369367	in_silico	FALSE	3.2712	2.175	FALSE	173.16808	FALSE	0	FALSE	0	FALSE	99.99	FALSE	88.03	FALSE
86-73-7	9H-Fluorene	C1C2=CC=CC=C2C3=CC=CC=C31	4.41063432591761	4.93044383947027	0.0241970365225193	FALSE	1.5E-3	High (Class III)	9.4e-07	2.84E-07	4.154492e+00	ToxCast	171.69424492301	in_vitro	FALSE	3.2578	3.772	FALSE	166.2185	FALSE	0	FALSE	0	FALSE	28.95	FALSE	17.89	FALSE
86-74-8	9H-Carbazole	C1=CC=C2C(=C1)C3=CC=CC=C3N2	0.592134652074389	3.13347698989233	0.00372586875793287	FALSE	1.5E-3	High (Class III)	0.000953	2.74E-06	6.273289e-02	ToxCast	16.8371181942824	in_silico	FALSE	3.3211	2.027	FALSE	167.20656	FALSE	1	FALSE	1	FALSE	99.97	FALSE	75.95	FALSE
86-87-3	1-Naphthaleneacetic acid	C1=CC=C2C(=C1)C=CC=C2CC(=O)O	2.78948383182685	5.66228901491432	0.886842145583992	FALSE	1.5E-3	High (Class III)	0.00144	1.93E-06	4.403946e+01	ToxCast	49.6587311805154	in_silico	FALSE	2.4669	2.395	FALSE	186.2066	FALSE	1	FALSE	2	FALSE	99.97	FALSE	94.79	FALSE
87-01-4	2H-1-Benzopyran-2-one, 7-(dimethylamino)-4-methyl-	CC1=CC(=O)OC2=C1C=CC(=C2)N(C)C	2.15158417088097	5.19002044923853	0.518877998378939	TRUE	1.5E-3	High (Class III)	0.00366	3.35E-06	4.855047e+00	ToxCast	9.35681835636388	in_silico	FALSE	2.1674	1.737	FALSE	203.23712	FALSE	0	FALSE	3	FALSE	100	FALSE	83.84	FALSE
87-17-2	Benzamide, 2-hydroxy-N?-phenyl-	C1=CC=C(C=C1)NC(=O)C2=CC=CC=C2O	2.02595472147209	5.36504945894537	0.303613273977045	TRUE	1.5E-3	High (Class III)	0.00286	1.31E-06	9.802581e+00	ToxCast	32.286405692655	in_silico	FALSE	2.7175	1.594	FALSE	213.23194	FALSE	2	FALSE	3	FALSE	99.99	FALSE	93.24	FALSE
87-19-4	Benzoic acid, 2-hydroxy-, 2-methylpropyl ester	CC(C)COC(=O)C1=CC=CC=C1O	-0.353721754399499	2.03998120132928	0.000225864731674098	FALSE	0.03	Low (Class I)	0.00051	2.06E-06	4.033337e-03	ToxCast	17.8573121139718	in_silico	FALSE	2.205	2.307	FALSE	194.22706	FALSE	1	FALSE	3	FALSE	99.99	FALSE	90.07	FALSE
87-20-7	Benzoic acid, 2-hydroxy-, 3-methylbutyl ester	CC(C)CCOC(=O)C1=CC=CC=C1O	2.02947477036406	3.66017994314155	0.0905409401986902	FALSE	0.03	Low (Class I)	0.000846	1.98E-05	1.814958e+00	Read-Across	20.0457149500347	in_silico	FALSE	2.5951	3.087	FALSE	208.25364	FALSE	1	FALSE	3	FALSE	100	FALSE	90.26	FALSE
87-25-2	Benzoic acid, 2-amino-, ethyl ester	CCOC(=O)C1=CC=CC=C1N	2.38000828177613	4.96326470928138	2.71073288868442	FALSE	0.03	Low (Class I)	0.0113	2.95E-05	2.547082e+01	ToxCast	9.39628422501741	in_silico	FALSE	2.0267	1.241	FALSE	165.18914	FALSE	1	FALSE	3	FALSE	99.99	FALSE	89.82	FALSE
87-28-5	Benzoic acid, 2-hydroxy-, 2-hydroxyethyl ester	C1=CC=C(C(=C1)C(=O)OCCO)O	3.33344840478079	6.15254599446435	8.38297181523033	FALSE	0.03	Low (Class I)	0.00389	5.90E-06	4.262713e+01	ToxCast	5.08496606218948	in_silico	FALSE	0.5413	0.52	FALSE	182.1733	FALSE	2	FALSE	4	FALSE	99.98	FALSE	82.9	FALSE
87-33-2	D-Glucitol, 1,4:3,6-dianhydro-, dinitrate	C1[C@H]([C@@H]2[C@H](O1)[C@H](CO2)O[N+](=O)[O-])O[N+](=O)[O-]	1.76533455844331	4.76006392965346	0.477109934896341	TRUE	1.5E-3	High (Class III)	0.00819	8.29E-06	1.923368e+00	ToxCast	4.03128905039443	in_silico	TRUE	-0.0158	0.0439999999999999	FALSE	236.13632	FALSE	0	FALSE	2	FALSE	99.98	FALSE	78.88	FALSE
87-41-2	1(3H)-Isobenzofuranone	C1C2=CC=CC=C2C(=O)O1	-1.64078750755507	0.132245596180384	1.19595318846718e-05	FALSE	1.5E-3	High (Class III)	0.000523	8.82E-06	5.455929e-05	ToxCast	4.56199204538985	in_silico	FALSE	1.357	0.735	FALSE	134.13204	FALSE	0	FALSE	2	FALSE	99.99	FALSE	74.63	FALSE
87-60-5	Benzenamine, 3-chloro-2-methyl-	CC1=C(C=CC=C1Cl)N	3.30189662958421	5.54016530811219	11.342611600413	TRUE	1.5E-3	High (Class III)	0.00566	3.27E-05	1.000000e+02	ToxCast	8.81631176093059	in_silico	FALSE	2.8118	1.082	FALSE	141.59812	FALSE	1	FALSE	1	FALSE	100	FALSE	64.52	FALSE
87-61-6	Benzene, 1,2,3-trichloro-	C1=CC(=C(C(=C1)Cl)Cl)Cl	0.867226118265002	3.54938262359137	0.0019593307526625	FALSE	1.5E-3	High (Class III)	0.000266	5.53E-07	5.266264e-01	ToxCast	268.778717540524	in_vitro	FALSE	3.6468	2.547	FALSE	181.44702	FALSE	0	FALSE	0	FALSE	99.76	FALSE	39.02	FALSE
87-62-7	Benzenamine, 2,6-dimethyl-	CC1=C(C(=CC=C1)C)N	-0.555490812096474	1.51754076333086	0.00160021019504056	FALSE	0.03	Low (Class I)	0.00575	4.86E-05	7.874376e-03	ToxCast	4.92083863963571	in_vitro	TRUE	2.4668	0.897	FALSE	121.17964	FALSE	1	FALSE	1	FALSE	100	FALSE	57.74	FALSE
87-63-8	Benzenamine, 2-chloro-6-methyl-	CC1=C(C(=CC=C1)Cl)N	2.27704816083085	4.35776673408341	0.0535593132807591	FALSE	1.5E-3	High (Class III)	0.000283	2.35E-06	4.823184e-01	Read-Across	9.00532182733199	in_silico	FALSE	2.8118	1.082	FALSE	141.59812	FALSE	1	FALSE	1	FALSE	100	FALSE	63.1	FALSE
87-67-2	Ethanaminium, 2-hydroxy-N,N,N-trimethyl-, salt with [R-(R,R)]-2,3-dihydroxybutanedioic acid (1:1)	C[N+](C)(C)CCO.[C@@H]([C@H](C(=O)[O-])O)(C(=O)O)O			2.70163765003829		0.03	Low (Class I)			3.812859e+00	Read-Across	1.41131389933953	in_silico	TRUE	-3.7724	-3.556	FALSE	253.24966	FALSE	4	FALSE	7	FALSE	52.28	FALSE	38.67	FALSE
87-68-3	1,3-Butadiene, 1,1,2,3,4,4-hexachloro-	C(=C(Cl)Cl)(C(=C(Cl)Cl)Cl)Cl	5.61790855679077	11.8498288329877	3.67986746246065	FALSE	1.5E-3	High (Class III)	8.87e-06	5.20E-12	3.612617e+00	ToxCast	0.981724635408642	in_silico	FALSE	4.7574	4.452	FALSE	260.7608	FALSE	0	FALSE	0	FALSE	62.72	FALSE	3.42	TRUE
87-79-6	2-Sorbose	C([C@@H]([C@H]([C@@H](C(=O)CO)O)O)O)O	2.30993831043818	5.81999562325283	10.9013320180547	TRUE	0.03	Low (Class I)	0.0534	1.65E-05	3.286932e+01	ToxCast	3.01516593179217	in_silico	FALSE	-3.3772	-3.839	FALSE	180.15588	FALSE	5	FALSE	6	FALSE	32.88	FALSE	24.89	FALSE
87-84-3	Cyclohexane, 1,2,3,4,5-pentabromo-6-chloro-	C1(C(C(C(C(C1Br)Br)Br)Br)Br)Cl	2.97432981080305	5.53665917212764	0.112170020695053	FALSE	1.5E-3	High (Class III)	0.000119	3.26E-07	2.087522e+00	Read-Across	18.6103397073448	in_silico	FALSE	4.4249	5.524	TRUE	513.08484	TRUE	0	FALSE	0	FALSE	73.96	FALSE	45.95	FALSE
87-85-4	Benzene, hexamethyl-	CC1=C(C(=C(C(=C1C)C)C)C)C	1.43916709478109	3.14020025968088	0.00580029390327102	FALSE	0.03	Low (Class I)	0.000211	4.20E-06	6.172556e-02	Read-Across	10.6418097160338	in_silico	FALSE	3.537	4.434	FALSE	162.27132	FALSE	0	FALSE	0	FALSE	11.96	FALSE	5.17	TRUE
87-90-1	1,3,5-Triazine-2,4,6(1H,3H,5H)-trione, 1,3,5-trichloro-	C1(=O)N(C(=O)N(C(=O)N1Cl)Cl)Cl	-3.05425927295002	0.101837445648665	0.00091785497448907	TRUE	1.5E-3	High (Class III)	1.04	7.26E-04	1.928106e-03	ToxCast	2.10066546727869	in_silico	TRUE	-0.8226	0.588	FALSE	232.4094	FALSE	0	FALSE	6	FALSE	99.8	FALSE	66.21	FALSE
488-81-3	Ribitol	C([C@H](C([C@H](CO)O)O)O)O			0.022163278308044		0.03	Low (Class I)			8.191404e-02	Read-Across	3.69593074690011	in_silico	FALSE	-2.9463	-3.224	FALSE	152.14578	FALSE	5	FALSE	5	FALSE	46.45	FALSE	35.53	FALSE
88-09-5	Butanoic acid, 2-ethyl-	CCC(CC)C(=O)O	1.14878731411288	3.2715491314669	0.28031116153164	FALSE	0.03	Low (Class I)	0.0199	1.50E-04	4.400354e+00	ToxCast	15.6981053960973	in_silico	FALSE	1.5072	1.604	FALSE	116.15828	FALSE	1	FALSE	2	FALSE	99.92	FALSE	89.65	FALSE
88-12-0	2-Pyrrolidinone, 1-ethenyl-	C=CN1CCCC1=O	-1.77197713747491	1.24592025479608	0.00108870127116071	TRUE	1.5E-3	High (Class III)	0.0644	6.18E-05	1.558368e-02	ToxCast	14.3140050633294	in_vitro	FALSE	0.6902	0.283	FALSE	111.14176	FALSE	0	FALSE	2	FALSE	99.94	FALSE	58.03	FALSE
88-18-6	Phenol, 2-(1,1-dimethylethyl)-	CC(C)(C)C1=CC=CC=C1O	-0.044932408464774	3.81569913950428	0.0100089972516985	FALSE	0.03	Low (Class I)	0.0111	1.53E-06	1.152650e+01	ToxCast	1151.61354231444	in_vitro	FALSE	2.6897	2.507	FALSE	150.21756	FALSE	1	FALSE	1	FALSE	100	FALSE	70.12	FALSE
88-19-7	Benzenesulfonamide, 2-methyl-	CC1=CC=CC=C1S(=O)(=O)N	2.04598891959589	4.62712827532174	0.0428005794803996	FALSE	1.5E-3	High (Class III)	0.000385	1.01E-06	3.776402e-01	ToxCast	8.82325086279259	in_silico	FALSE	2.4235	-0.378	FALSE	171.21686	FALSE	1	FALSE	3	FALSE	99.11	FALSE	74.01	FALSE
88-24-4	Phenol, 2,2'-methylenebis[6-(1,1-dimethylethyl)-4-ethyl-	CCC1=CC(=C(C(=C1)C(C)(C)C)O)CC2=C(C(=CC(=C2)CC)C(C)(C)C)O	-3.90968066626401	0.169004526637851	0.000215455399321993	TRUE	1.5E-3	High (Class III)	1.75	1.46E-04	4.977599e+00	ToxCast	23102.688009383	in_vitro	FALSE	6.4084	6.369	TRUE	368.55214	FALSE	2	FALSE	2	FALSE	24.6	FALSE	1.18	TRUE
88-26-6	Benzenemethanol, 3,5-bis(1,1-dimethylethyl)-4-hydroxy-	CC(C)(C)C1=CC(=CC(=C1O)C(C)(C)C)CO	2.31423534380194	5.28986129379047	1.10715807015952	FALSE	8.9999999999999993E-3	Intermediate (Class II)	0.00537	5.68E-06	1.700548e+01	ToxCast	15.3595773690014	in_silico	FALSE	3.4795	3.001	FALSE	236.34986	FALSE	2	FALSE	2	FALSE	100	FALSE	68.43	FALSE
88-30-2	Phenol, 4-nitro-3-(trifluoromethyl)-	C1=CC(=C(C=C1O)C(F)(F)F)[N+](=O)[O-]	1.64303012344725	4.43201222148258	0.178466274170537	TRUE	1.5E-3	High (Class III)	0.00406	6.60E-06	8.794982e+00	ToxCast	49.2809183028639	in_silico	FALSE	2.8424	1.832	FALSE	207.1067696	FALSE	1	FALSE	1	FALSE	99.99	FALSE	95.9	FALSE
88-32-4	Phenol, 3-(1,1-dimethylethyl)-4-methoxy-	CC(C)(C)C1=C(C=CC(=C1)O)OC	2.44563985946841	4.13692303513814	0.0937516672879618	FALSE	0.03	Low (Class I)	0.000336	6.84E-06	1.677583e+00	Read-Across	17.8938997299112	in_silico	FALSE	2.6983	2.536	FALSE	180.24354	FALSE	1	FALSE	2	FALSE	100	FALSE	85.84	FALSE
88-43-7	Benzenesulfonic acid, 5-amino-2-chloro-	C1=CC(=C(C=C1N)S(=O)(=O)O)Cl	3.68441215788619	6.39500277474635	0.29301159060503	FALSE	1.5E-3	High (Class III)	6.06e-05	1.18E-07	6.628830e+00	Read-Across	22.6230997051066	in_silico	FALSE	2.8309	-0.55	FALSE	207.63474	FALSE	2	FALSE	4	FALSE	68.12	FALSE	59.82	FALSE
88-44-8	Benzenesulfonic acid, 2-amino-5-methyl-	CC1=CC(=C(C=C1)N)S(=O)(=O)O	1.90952429529543	5.8303430492478	0.0178626947183981	FALSE	0.03	Low (Class I)	0.00022	2.64E-08	2.838566e-01	ToxCast	15.8910315313824	in_silico	FALSE	2.4859	0.552	FALSE	187.21626	FALSE	2	FALSE	4	FALSE	91.52	FALSE	82.09	FALSE
88-51-7	Benzenesulfonic acid, 2-amino-4-chloro-5-methyl-	CC1=CC(=C(C=C1Cl)N)S(=O)(=O)O	-0.749022830980187	4.4151224435933	0.000447353553026342	TRUE	1.5E-3	High (Class III)	0.00251	1.72E-08	2.168912e-02	ToxCast	48.4831697446035	in_silico	FALSE	3.1393	0.918	FALSE	221.66132	FALSE	2	FALSE	4	FALSE	98.73	FALSE	91.87	FALSE
88-53-9	Benzenesulfonic acid, 2-amino-5-chloro-4-methyl-	CC1=CC(=C(C=C1Cl)S(=O)(=O)O)N	2.10710883431108	5.41435795030999	0.00540033871388048	FALSE	1.5E-3	High (Class III)	4.22e-05	2.08E-08	2.703366e-01	Read-Across	50.059161280325	in_silico	FALSE	3.1393	0.918	FALSE	221.66132	FALSE	2	FALSE	4	FALSE	97.27	FALSE	91.75	FALSE
88-60-8	Phenol, 2-(1,1-dimethylethyl)-5-methyl-	CC1=CC(=C(C=C1)C(C)(C)C)O	-0.034421652587662	3.7893319554806	0.861906172694507	TRUE	0.03	Low (Class I)	0.933	1.40E-04	1.672185e+01	ToxCast	19.4010141059473	in_vitro	FALSE	2.9981	2.899	FALSE	164.24414	FALSE	1	FALSE	1	FALSE	100	FALSE	68.84	FALSE
88-61-9	Benzenesulfonic acid, 2,4-dimethyl-	CC1=CC(=C(C=C1)S(=O)(=O)O)C	0.854144888763643	3.32109484763007	0.00150808909648116	FALSE	0.03	Low (Class I)	0.000211	7.20E-07	4.918659e-02	Read-Across	32.6151500350096	in_silico	FALSE	2.6309	0.149	FALSE	186.2282	FALSE	1	FALSE	3	FALSE	98.45	FALSE	92.06	FALSE
88-67-5	Benzoic acid, 2-iodo-	C1=CC=C(C(=C1)C(=O)O)I	2.2256005034155	5.10131631777045	0.0279067331766387	FALSE	1.5E-3	High (Class III)	0.000166	2.21E-07	5.906085e-01	Read-Across	21.1636742817121	in_silico	FALSE	1.9894	1.583	FALSE	248.01787	FALSE	1	FALSE	2	FALSE	99.96	FALSE	94.23	FALSE
88-69-7	Phenol, 2-(1-methylethyl)-	CC(C)C1=CC=CC=C1O	0.17236747825743	4.32612505159444	5.63646335737454	TRUE	0.03	Low (Class I)	3.79	2.66E-04	4.680757e+01	ToxCast	8.30442143826227	in_silico	FALSE	2.5156	2.095	FALSE	136.19098	FALSE	1	FALSE	1	FALSE	100	FALSE	67.84	FALSE
88-72-2	Benzene, 1-methyl-2-nitro-	CC1=CC=CC=C1[N+](=O)[O-]	3.48545030427476	5.00028632929968	0.32721566142259	FALSE	1.5E-3	High (Class III)	0.000107	3.27E-06	2.801629e+00	ToxCast	8.56202503897115	in_silico	FALSE	2.4264	1.425	FALSE	137.13598	FALSE	0	FALSE	0	FALSE	100	FALSE	76.35	FALSE
88-74-4	Benzenamine, 2-nitro-	C1=CC=C(C(=C1)N)[N+](=O)[O-]	3.04595996202817	5.85095171507412	0.649191476257804	FALSE	1.5E-3	High (Class III)	0.000584	9.15E-07	1.039717e+01	ToxCast	16.0155680992916	in_silico	FALSE	2.2814	1.399	FALSE	138.12404	FALSE	1	FALSE	1	FALSE	99.99	FALSE	88.64	FALSE
88-75-5	Phenol, 2-nitro-	C1=CC=C(C(=C1)[N+](=O)[O-])O	0.0499276529448156	3.45068319486155	0.0694413734547123	TRUE	1.5E-3	High (Class III)	0.0619	2.46E-05	1.922397e+00	ToxCast	27.6837460945411	in_silico	FALSE	1.8236	1.81	FALSE	139.1088	FALSE	1	FALSE	1	FALSE	100	FALSE	93.9	FALSE
88-85-7	Phenol, 2-(1-methylpropyl)-4,6-dinitro-	CCC(C)C1=CC(=CC(=C1O)[N+](=O)[O-])[N+](=O)[O-]	-3.29155505666896	0.129964138080436	3.14282398588075e-05	TRUE	1.5E-3	High (Class III)	0.0615	2.33E-05	6.940940e-01	ToxCast	22085.0411057307	in_vitro	FALSE	3.7685	3.745	FALSE	240.21268	FALSE	1	FALSE	1	FALSE	99.97	FALSE	98.16	FALSE
88-89-1	Phenol, 2,4,6-trinitro-	C1=C(C=C(C(=C1[N+](=O)[O-])O)[N+](=O)[O-])[N+](=O)[O-]	2.08088831557758	4.69818827346228	0.00838490217222766	FALSE	1.5E-3	High (Class III)	6.96e-05	1.68E-07	5.730299e-01	Read-Across	68.3407519451081	in_silico	TRUE	2.6864	3.102	FALSE	229.10392	FALSE	1	FALSE	1	FALSE	99.87	FALSE	98.04	FALSE
88-95-9	1,2-Benzenedicarbonyl dichloride	C1=CC=C(C(=C1)C(=O)Cl)C(=O)Cl				TRUE	1.5E-3	High (Class III)	0.192	1.96E-05			5.04962788911271	in_silico	FALSE	2.4446	1.62	FALSE	203.02216	FALSE	0	FALSE	2	FALSE	100	FALSE	71.06	FALSE
89-02-1	Benzenesulfonic acid, 2,4-dinitro-	C1=CC(=C(C=C1[N+](=O)[O-])[N+](=O)[O-])S(=O)(=O)O	3.88950690081451	6.79294033937192	1.961676646974	FALSE	1.5E-3	High (Class III)	0.000253	3.16E-07	7.164334e+01	ToxCast	36.5214830795956	in_silico	FALSE	2.8769	-0.201	FALSE	248.17016	FALSE	1	FALSE	3	FALSE	99.43	FALSE	94.14	FALSE
89-04-3	1,2,4-Benzenetricarboxylic acid, trioctyl ester	CCCCCCCCOC(=O)C1=CC(=C(C=C1)C(=O)OCCCCCCCC)C(=O)OCCCCCCCC	1.29096913592905	7.60518913181005	91.456586739723	TRUE	0.03	Low (Class I)	4.68	2.27E-06	9.145659e+00	ToxCast	0.1	in_silico	TRUE	9.2385	11.256	TRUE	546.77826	TRUE	0	FALSE	6	FALSE	4.3	TRUE	0.21	TRUE
89-08-7	1,2-Benzenedicarboxylic acid, 4-sulfo-	C1=CC(=C(C=C1S(=O)(=O)O)C(=O)O)C(=O)O	-0.55741532548159	2.59214588603504	3.51874986067889e-05	FALSE	0.03	Low (Class I)	0.000127	9.00E-08	2.339328e-04	ToxCast	6.64818024968564	in_silico	FALSE	1.4105	-1.569	FALSE	246.19404	FALSE	3	FALSE	7	FALSE	88.38	FALSE	78.95	FALSE
89-28-1	Quinoline, 6-dodecyl-1,2-dihydro-2,2,4-trimethyl-	CCCCCCCCCCCCC1=CC2=C(C=C1)NC(C=C2C)(C)C	5.2741804412951	8.66789713161006	5.77190002396433	FALSE	1.5E-3	High (Class III)	3.07e-05	1.24E-08	5.771900e-01	Read-Across	0.1	in_silico	TRUE	7.8954	8.78	TRUE	341.57316	FALSE	1	FALSE	1	FALSE	40.67	FALSE	1.61	TRUE
89-32-7	1H,3H-Benzo[1,2-c:4,5-c']difuran-1,3,5,7-tetrone	C1=C2C(=CC3=C1C(=O)OC3=O)C(=O)OC2=O	2.86451315658668	6.54804619074185	1.11264531860923	TRUE	1.5E-3	High (Class III)	0.00152	3.15E-07	4.184999e+00	ToxCast	3.76130551524118	in_silico	FALSE	-0.5046	-0.51	FALSE	218.11928	FALSE	0	FALSE	6	FALSE	84.6	FALSE	64.08	FALSE
89-62-3	Benzenamine, 4-methyl-2-nitro-	CC1=CC(=C(C=C1)N)[N+](=O)[O-]	1.92141098990364	4.37381207665823	0.0584129352384644	FALSE	1.5E-3	High (Class III)	7e-04	2.47E-06	1.500320e+00	ToxCast	25.6847225484457	in_silico	FALSE	2.5898	1.791	FALSE	152.15062	FALSE	1	FALSE	1	FALSE	99.99	FALSE	91.78	FALSE
89-63-4	Benzenamine, 4-chloro-2-nitro-	C1=CC(=C(C=C1Cl)[N+](=O)[O-])N	1.01918444169039	4.70818114376274	0.944828254270657	TRUE	1.5E-3	High (Class III)	0.0904	1.85E-05	3.027821e+01	ToxCast	32.0462586153033	in_silico	FALSE	2.9348	1.976	FALSE	172.5691	FALSE	1	FALSE	1	FALSE	99.99	FALSE	93.21	FALSE
89-64-5	Phenol, 4-chloro-2-nitro-	C1=CC(=C(C=C1Cl)[N+](=O)[O-])O	2.40454586466773	5.12651850883715	0.0319827644835492	FALSE	1.5E-3	High (Class III)	0.000126	2.39E-07	1.642836e+00	Read-Across	51.3662299816829	in_silico	FALSE	2.477	2.387	FALSE	173.55386	FALSE	1	FALSE	1	FALSE	100	FALSE	95.97	FALSE
89-68-9	Phenol, 4-chloro-5-methyl-2-(1-methylethyl)-	CC1=CC(=C(C=C1Cl)C(C)C)O	1.45027531066583	4.34725315558994	0.358161608671786	TRUE	1.5E-3	High (Class III)	0.0127	1.61E-05	7.571797e+00	ToxCast	21.1407279165229	in_silico	FALSE	3.4774	2.642	FALSE	184.66262	FALSE	1	FALSE	1	FALSE	100	FALSE	73.02	FALSE
89-72-5	Phenol, 2-(1-methylpropyl)-	CCC(C)C1=CC=CC=C1O	-0.173322244823866	4.35371246022763	0.234825794291661	TRUE	0.03	Low (Class I)	0.35	1.04E-05	2.355038e+00	ToxCast	10.0288739309395	in_silico	FALSE	2.9057	2.664	FALSE	150.21756	FALSE	1	FALSE	1	FALSE	100	FALSE	67.66	FALSE
89-74-7	Ethanone, 1-(2,4-dimethylphenyl)-	CC1=CC(=C(C=C1)C(=O)C)C	3.21477988296437	4.97404578918764	0.531281752734411	FALSE	0.03	Low (Class I)	0.000324	5.64E-06	4.215318e+00	Read-Across	7.9342415228102	in_silico	FALSE	2.506	2.028	FALSE	148.20168	FALSE	0	FALSE	1	FALSE	100	FALSE	68.56	FALSE
89-81-6	2-Cyclohexen-1-one, 3-methyl-6-(1-methylethyl)-	CC1=CC(=O)C(CC1)C(C)C	1.5533629437345	3.15350269104137	0.0242076147950391	FALSE	8.9999999999999993E-3	Intermediate (Class II)	0.000677	1.70E-05	1.684605e-01	Read-Across	6.95899595797244	in_silico	TRUE	2.5678	2.238	FALSE	152.23344	FALSE	0	FALSE	1	FALSE	100	FALSE	68.02	FALSE
15932-80-6	Cyclohexanone, 5-methyl-2-(1-methylethylidene)-	CC1CCC(=C(C)C)C(=O)C1	2.03983090009812	3.72515702376759	0.0515144420063054	FALSE	8.9999999999999993E-3	Intermediate (Class II)	0.00047	9.70E-06	5.626630e-01	Read-Across	10.9224385518977	in_silico	TRUE	2.7119	2.126	FALSE	152.23344	FALSE	0	FALSE	1	FALSE	100	FALSE	68.41	FALSE
89-83-8	Phenol, 5-methyl-2-(1-methylethyl)-	CC1=CC(=C(C=C1)C(C)C)O	-0.341583596833627	3.84242213149049	0.201753059343643	TRUE	0.03	Low (Class I)	0.443	2.90E-05	2.202349e+00	ToxCast	10.9160623806159	in_silico	FALSE	2.824	2.487	FALSE	150.21756	FALSE	1	FALSE	1	FALSE	100	FALSE	69.9	FALSE
89-98-5	Benzaldehyde, 2-chloro-	C1=CC=C(C(=C1)C=O)Cl	3.37786834255743	5.85498959727709	16.1844533816335	TRUE	1.5E-3	High (Class III)	0.00678	2.26E-05	6.547444e+01	ToxCast	4.04551470932321	in_silico	FALSE	2.1525	1.218	FALSE	140.567	FALSE	0	FALSE	1	FALSE	100	FALSE	67.82	FALSE
25429-37-2	Phenol, ethyl-	CCC1=CC=CC=C1O			0.735348989569499		0.03	Low (Class I)			3.136011e+00	Read-Across	4.26465708853294	in_silico	FALSE	1.9546	1.591	FALSE	122.1644	FALSE	1	FALSE	1	FALSE	100	FALSE	65.84	FALSE
90-02-8	Benzaldehyde, 2-hydroxy-	C1=CC=C(C(=C1)C=O)O	-1.40294751189393	2.96426802082731	0.525901160297631	TRUE	0.03	Low (Class I)	13.3	5.71E-04	2.298295e+00	ToxCast	4.37020411965575	in_silico	FALSE	1.2047	0.989	FALSE	122.12134	FALSE	1	FALSE	2	FALSE	100	FALSE	74.41	FALSE
90-04-0	Benzenamine, 2-methoxy-	COC1=CC=CC=C1N	0.267801621993244	3.08463497291278	0.00639176378869112	FALSE	0.03	Low (Class I)	0.00345	5.26E-06	2.126724e-01	ToxCast	33.2728883115511	in_vitro	FALSE	1.8586	0.564	FALSE	123.15246	FALSE	1	FALSE	2	FALSE	100	FALSE	70.31	FALSE
90-11-9	Naphthalene, 1-bromo-	C1=CC=C2C(=C1)C=CC=C2Br				FALSE	1.5E-3	High (Class III)	9.61e-05	3.64E-07			15.9099700241481	in_silico	FALSE	3.6023	2.711	FALSE	207.06658	FALSE	0	FALSE	0	FALSE	95.38	FALSE	71.3	FALSE
90-12-0	Naphthalene, 1-methyl-	CC1=CC=CC2=CC=CC=C12	0.286948899540004	3.85039803133202	0.578922045597343	TRUE	1.5E-3	High (Class III)	0.299	8.17E-05	2.197387e+00	ToxCast	3.79565230386104	in_silico	FALSE	3.1482	3.616	FALSE	142.1971	FALSE	0	FALSE	0	FALSE	99.57	FALSE	73.99	FALSE
90-13-1	Naphthalene, 1-chloro-	C1=CC=C2C(=C1)C=CC=C2Cl	2.85246879278906	5.43703805195669	3.11847956844692	TRUE	1.5E-3	High (Class III)	0.00438	1.14E-05	3.809563e+01	ToxCast	12.2160913037997	in_silico	FALSE	3.4932	2.535	FALSE	162.61558	FALSE	0	FALSE	0	FALSE	97.01	FALSE	63.8	FALSE
90-15-3	1-Naphthalenol	C1=CC=C2C(=C1)C=CC=C2O	0.78145364942792	3.9642311697318	0.0065294620943537	FALSE	1.5E-3	High (Class III)	0.00108	7.09E-07	1.406078e+00	ToxCast	215.343601847601	in_vitro	FALSE	2.5454	1.877	FALSE	144.16992	FALSE	1	FALSE	1	FALSE	100	FALSE	81.01	FALSE
90-17-5	Benzenemethanol, α-(trichloromethyl)-, acetate	CC(=O)OC(C1=CC=CC=C1)C(Cl)(Cl)Cl	2.53208924867703	5.42769121427642	0.626479799547821	TRUE	1.5E-3	High (Class III)	0.00184	2.34E-06	2.439278e+01	ToxCast	38.9362587936859	in_silico	FALSE	3.661	3.272	FALSE	267.53626	FALSE	0	FALSE	2	FALSE	99.99	FALSE	82.84	FALSE
90-20-0	2,7-Naphthalenedisulfonic acid, 4-amino-5-hydroxy-	C1=C2C=C(C=C(C2=C(C=C1S(=O)(=O)O)N)O)S(=O)(=O)O	3.65341645121654	6.12596691890102	0.131911937734072	FALSE	0.03	Low (Class I)	2.93e-05	9.87E-08	6.409825e+00	Read-Across	48.5917039953925	in_silico	FALSE	3.3638	-2.361	FALSE	319.31096	FALSE	4	FALSE	8	FALSE	57.65	FALSE	50.47	FALSE
90-30-2	1-Naphthalenamine, N-phenyl-	C1=CC=C(C=C1)NC2=CC=CC3=CC=CC=C32	3.55588444993476	6.35108711676685	0.34562714027563	FALSE	1.5E-3	High (Class III)	9.61e-05	1.54E-07	8.092995e+00	ToxCast	23.4153909718656	in_vitro	FALSE	4.6564	2.825	FALSE	219.28112	FALSE	1	FALSE	1	FALSE	43.72	FALSE	36.26	FALSE
90-42-6	[1,1'-Bicyclohexyl]-2-one	C1CCC(CC1)C2CCCCC2=O	2.24765261933652	4.16938471638452	1.68379636645686	TRUE	8.9999999999999993E-3	Intermediate (Class II)	0.00952	1.14E-04	2.461578e+01	ToxCast	14.6192124260381	in_silico	TRUE	3.326	3.657	FALSE	180.2866	FALSE	0	FALSE	1	FALSE	99.99	FALSE	68.35	FALSE
90-43-7	[1,1'-Biphenyl]-2-ol	C1=CC=C(C=C1)C2=CC=CC=C2O	1.08776289506276	2.7744183813202	0.011064488099067	FALSE	1.5E-3	High (Class III)	0.000904	1.86E-05	7.728281e+00	ToxCast	698.476117938913	in_vitro	FALSE	3.0592	2.571	FALSE	170.2072	FALSE	1	FALSE	1	FALSE	100	FALSE	75.09	FALSE
90-44-8	9(10H)-Anthracenone	C1C2=CC=CC=C2C(=O)C3=CC=CC=C31	1.30638369619153	3.92094223301846	0.114199131222976	TRUE	1.5E-3	High (Class III)	0.00564	1.37E-05	1.998120e+00	ToxCast	17.4968058612004	in_silico	FALSE	2.8218	2.12	FALSE	194.2286	FALSE	0	FALSE	1	FALSE	93.7	FALSE	80.13	FALSE
90-51-7	2-Naphthalenesulfonic acid, 6-amino-4-hydroxy-	C1=CC(=CC2=C(C=C(C=C21)S(=O)(=O)O)O)N	4.83739024959241	7.51321297399227	0.942129964986309	FALSE	0.03	Low (Class I)	1.37e-05	2.89E-08	2.894887e+01	ToxCast	30.7270438214527	in_silico	FALSE	3.0363	-0.91	FALSE	239.24776	FALSE	3	FALSE	5	FALSE	56.06	FALSE	48.19	FALSE
90-72-2	Phenol, 2,4,6-tris[(dimethylamino)methyl]-	CN(C)CC1=CC(=C(C(=C1)CN(C)C)O)CN(C)C	3.89793673068254	6.80036417829061	3.10691435008953	FALSE	0.03	Low (Class I)	0.000393	4.92E-07	4.065656e+00	ToxCast	1.30858337410729	in_silico	FALSE	1.577	-0.147	FALSE	265.39438	FALSE	1	FALSE	4	FALSE	99.77	FALSE	49.2	FALSE
90-80-2	D-Gluconic acid, <V-lactone	C([C@@H]1[C@H]([C@@H]([C@H](C(=O)O1)O)O)O)O	-2.5890815914743	3.35125337360986	0.108442745424754	TRUE	1.5E-3	High (Class III)	42.1	4.83E-05	3.611067e-01	ToxCast	3.32992986494185	in_silico	FALSE	-3.0132	-1.203	FALSE	178.14	FALSE	4	FALSE	6	FALSE	42.55	FALSE	32.79	FALSE
90-94-8	Methanone, bis[4-(dimethylamino)phenyl]-	CN(C)C1=CC=C(C=C1)C(=O)C2=CC=C(C=C2)N(C)C			0.0312491046900223		1.5E-3	High (Class III)			5.373763e-01	ToxCast	17.196535631171	in_vitro	FALSE	3.0496	2.068	FALSE	268.3535	FALSE	0	FALSE	3	FALSE	100	FALSE	80.71	FALSE
91-01-0	Benzenemethanol, α-phenyl-	C1=CC=C(C=C1)C(C2=CC=CC=C2)O	3.55346685726242	5.74664300698283	1.20530445004085	FALSE	1.5E-3	High (Class III)	0.000337	2.16E-06	5.464726e+00	Read-Across	4.53389698040799	in_silico	FALSE	2.7683	1.55	FALSE	184.23378	FALSE	1	FALSE	1	FALSE	100	FALSE	58.92	FALSE
91-02-1	Methanone, phenyl-2-pyridinyl-	C1=CC=C(C=C1)C(=O)C2=CC=CC=N2	2.49780129260062	4.2968864498199	0.0481385494920162	FALSE	1.5E-3	High (Class III)	0.000153	2.43E-06	3.477769e-01	Read-Across	7.22450385049445	in_silico	FALSE	2.3126	1.182	FALSE	183.20596	FALSE	0	FALSE	2	FALSE	100	FALSE	73.93	FALSE
91-04-3	1,3-Benzenedimethanol, 2-hydroxy-5-methyl-	CC1=CC(=C(C(=C1)CO)O)CO			0.467163818916111		0.03	Low (Class I)			2.228008e+00	Read-Across	4.76922213365685	in_silico	FALSE	0.6852	0.484	FALSE	168.18978	FALSE	3	FALSE	3	FALSE	99.97	FALSE	75.65	FALSE
91-08-7	Benzene, 1,3-diisocyanato-2-methyl-	CC1=C(C=CC=C1N=C=O)N=C=O	-4.36932549556608	-0.308271530156101	5.21235918001695e-06	TRUE	0.03	Low (Class I)	0.122	1.06E-05	2.724285e-05	ToxCast	5.22658674673089	in_silico	FALSE	1.9296	4.175	FALSE	174.15614	FALSE	0	FALSE	4	FALSE	100	FALSE	76.51	FALSE
91-10-1	Phenol, 2,6-dimethoxy-	COC1=C(C(=CC=C1)OC)O	2.35999262279178	4.40203206083483	0.0769718455959256	FALSE	0.03	Low (Class I)	0.000336	3.05E-06	2.170873e-01	ToxCast	2.82034652668632	in_silico	FALSE	1.4094	0.947	FALSE	154.1632	FALSE	1	FALSE	3	FALSE	100	FALSE	62.02	FALSE
91-15-6	1,2-Benzenedicarbonitrile	C1=CC=C(C(=C1)C#N)C#N	-5.83847926935613	-0.833571934861386	2.58190782057488e-05	TRUE	1.5E-3	High (Class III)	17.8	1.76E-04	6.876031e-05	ToxCast	2.6631591203922	in_silico	FALSE	1.42996	0.52	FALSE	128.13076	FALSE	0	FALSE	2	FALSE	100	FALSE	50.85	FALSE
91-16-7	Benzene, 1,2-dimethoxy-	COC1=CC=CC=C1OC	-3.95124290380118	-0.817973939176465	0.000431861412616904	TRUE	0.03	Low (Class I)	3.86	2.84E-03	3.307191e-03	ToxCast	7.65799241845343	in_silico	FALSE	1.7038	1.028	FALSE	138.1638	FALSE	0	FALSE	2	FALSE	100	FALSE	79.48	FALSE
91-17-8	Naphthalene, decahydro-	C1CCC2CCCCC2C1	1.69040587881361	4.9870835669379	6.81429104864281	TRUE	0.03	Low (Class I)	0.139	7.02E-05	2.895719e+01	ToxCast	4.24947919416158	in_silico	TRUE	3.3668	5.228	TRUE	138.24992	FALSE	0	FALSE	0	FALSE	15.67	FALSE	6.45	TRUE
91-19-0	Quinoxaline	C1=CC=C2C(=C1)N=CC=N2	2.99758329001613	5.71413846915326	25.0601595107251	TRUE	1.5E-3	High (Class III)	0.0252	4.84E-05	7.189175e+01	ToxCast	2.8687668079484	in_silico	FALSE	1.6298	0.212	FALSE	130.14664	FALSE	0	FALSE	2	FALSE	100	FALSE	51.35	FALSE
91-22-5	Quinoline	C1=CC=C2C(=C1)C=CC=N2	0.412909171335678	5.22626772994669	6.31391888201899	TRUE	1.5E-3	High (Class III)	2.44	3.75E-05	1.506416e+01	ToxCast	2.38586603624409	in_vitro	FALSE	2.2348	0.874	FALSE	129.15858	FALSE	0	FALSE	1	FALSE	100	FALSE	61.1	FALSE
91-44-1	2H-1-Benzopyran-2-one, 7-(diethylamino)-4-methyl-	CCN(CC)C1=CC2=C(C=C1)C(=CC(=O)O2)C	3.22474675686427	5.76114548830708	0.291941614207385	FALSE	1.5E-3	High (Class III)	0.000174	5.06E-07	2.582701e+00	ToxCast	8.84663439301043	in_silico	FALSE	2.9476	2.583	FALSE	231.29028	FALSE	0	FALSE	3	FALSE	100	FALSE	75.81	FALSE
91-49-6	Acetamide, N-butyl-N-phenyl-	CCCCN(C1=CC=CC=C1)C(=O)C	2.27497004865192	4.62145791811278	0.0606493289485889	FALSE	0.03	Low (Class I)	0.000322	1.45E-06	9.028110e-01	Read-Across	14.8857564951955	in_silico	FALSE	2.8396	2.098	FALSE	191.26948	FALSE	0	FALSE	2	FALSE	100	FALSE	76.4	FALSE
91-56-5	1H-Indole-2,3-dione	C1=CC=C2C(=C1)C(=O)C(=O)N2	3.67871879414596	6.2870070535689	4.35702018580616	FALSE	1.5E-3	High (Class III)	0.000913	2.25E-06	1.422379e+01	ToxCast	3.26456857241152	in_silico	FALSE	0.9594	0.262	FALSE	147.1308	FALSE	1	FALSE	3	FALSE	99.94	FALSE	57.79	FALSE
91-57-6	Naphthalene, 2-methyl-	CC1=CC2=CC=CC=C2C=C1				TRUE	1.5E-3	High (Class III)	0.756	1.20E-04			15.2784806305063	in_silico	FALSE	3.1482	3.616	FALSE	142.1971	FALSE	0	FALSE	0	FALSE	99.01	FALSE	72.29	FALSE
91-58-7	Naphthalene, 2-chloro-	C1=CC=C2C=C(C=CC2=C1)Cl	3.54016871634858	5.86850621571514	2.50441279545293	FALSE	1.5E-3	High (Class III)	0.000722	3.39E-06	2.849764e+01	ToxCast	11.3789708771089	in_silico	FALSE	3.4932	2.746	FALSE	162.61558	FALSE	0	FALSE	0	FALSE	95.58	FALSE	60.37	FALSE
91-59-8	2-Naphthalenamine	C1=CC=C2C=C(C=CC2=C1)N	1.4219977896607	4.02692442164027	0.160657634801598	TRUE	1.5E-3	High (Class III)	0.00608	1.51E-05	1.771695e+00	ToxCast	11.0277685812557	in_vitro	FALSE	3.0032	1.677	FALSE	143.18516	FALSE	1	FALSE	1	FALSE	100	FALSE	79.58	FALSE
91-62-3	Quinoline, 6-methyl-	CC1=CC2=C(C=C1)N=CC=C2	-0.249726013805216	2.95439396885071	0.130545519549079	TRUE	1.5E-3	High (Class III)	0.232	1.45E-04	1.573268e-01	ToxCast	1.20514936118202	in_vitro	FALSE	2.5432	1.266	FALSE	143.18516	FALSE	0	FALSE	1	FALSE	100	FALSE	67.59	FALSE
91-63-4	Quinoline, 2-methyl-	CC1=NC2=CC=CC=C2C=C1	-3.71797778461792	0.988464137043529	0.00897831954084628	TRUE	1.5E-3	High (Class III)	46.9	9.22E-04	6.182394e-02	ToxCast	6.88591444334811	in_silico	FALSE	2.5432	1.055	FALSE	143.18516	FALSE	0	FALSE	1	FALSE	100	FALSE	66.73	FALSE
91-66-7	Benzenamine, N,N-diethyl-	CCN(CC)C1=CC=CC=C1	1.52041227046166	3.5086207457321	0.108382714265929	FALSE	0.03	Low (Class I)	0.00327	3.36E-05	6.257924e+00	ToxCast	57.7391325408709	in_vitro	FALSE	2.5328	2.407	FALSE	149.2328	FALSE	0	FALSE	1	FALSE	100	FALSE	53.5	FALSE
91-92-9	2-Naphthalenecarboxamide, N,N'-(3,3'-dimethoxy[1,1'-biphenyl]-4,4'-diyl)bis[3-hydroxy-	COC1=C(C=CC(=C1)C2=CC(=C(C=C2)NC(=O)C3=CC4=CC=CC=C4C=C3O)OC)NC(=O)C5=CC6=CC=CC=C6C=C5O	4.94879797545592	7.61599895555123	9.95442090117868	FALSE	1.5E-3	High (Class III)	0.000112	2.41E-07	9.954421e-01	Read-Across	0.1	in_silico	TRUE	7.739	5.284	TRUE	584.61732	TRUE	4	FALSE	8	FALSE	0.0126	TRUE	0.00188	TRUE
91-97-4	1,1'-Biphenyl, 4,4'-diisocyanato-3,3'-dimethyl-	CC1=C(C=CC(=C1)C2=CC(=C(C=C2)N=C=O)C)N=C=O	2.54612928109835	5.04906560843961	0.00798279542951583	FALSE	1.5E-3	High (Class III)	2.27e-05	7.13E-08	3.160240e-01	Read-Across	39.5881193954114	in_silico	FALSE	3.905	5.348	TRUE	264.27868	FALSE	0	FALSE	4	FALSE	25.72	FALSE	21.75	FALSE
91-99-6	Ethanol, 2,2'-[(3-methylphenyl)imino]bis-	CC1=CC(=CC=C1)N(CCO)CCO	1.66143805141719	5.94132787356775	0.193072357702048	FALSE	0.03	Low (Class I)	0.00421	2.21E-07	7.548096e-01	Read-Across	3.90946436462534	in_silico	FALSE	0.786	0.535	FALSE	195.25818	FALSE	2	FALSE	3	FALSE	99.97	FALSE	78.07	FALSE
92-06-8	1,1':3',1''-Terphenyl	C1=CC=C(C=C1)C2=CC(=CC=C2)C3=CC=CC=C3	3.71830733824944	5.8132828514803	1.75649377906642	FALSE	1.5E-3	High (Class III)	0.000336	2.70E-06	5.990200e+00	ToxCast	3.41031678838015	in_silico	FALSE	5.0206	5.754	TRUE	230.30376	FALSE	0	FALSE	0	FALSE	5.13	TRUE	1.33	TRUE
92-15-9	Butanamide, N-(2-methoxyphenyl)-3-oxo-	CC(=O)CC(=O)NC1=CC=CC=C1OC	2.44841934220233	6.33306670423947	0.996891045504894	FALSE	0.03	Low (Class I)	0.00355	4.63E-07	4.266611e+00	ToxCast	4.2799169775852	in_silico	FALSE	1.6858	1.11	FALSE	207.22582	FALSE	1	FALSE	4	FALSE	99.99	FALSE	70.54	FALSE
92-31-9	Phenothiazin-5-ium, 3-amino-7-(dimethylamino)-2-methyl-, chloride	CC1=CC2=C(C=C1N)SC3=CC(=[N+](C)C)C=CC3=N2.[Cl-]			0.725249560010598		1.5E-3	High (Class III)			1.678774e+00	ToxCast	2.31475342597164	in_silico	FALSE	-0.091299999999999	1.327	FALSE	305.82564	FALSE	1	FALSE	2	FALSE	36.78	FALSE	30.55	FALSE
92-32-0	Xanthylium, 3,6-bis(dimethylamino)-, chloride	CN(C)C1=CC2=C(C=C1)C=C3C=CC(=[N+](C)C)C=C3O2.[Cl-]			0.635947698579339		1.5E-3	High (Class III)			1.225485e+00	Read-Across	1.92702184883442	in_silico	FALSE	-0.3606	2.649	FALSE	302.79856	FALSE	0	FALSE	2	FALSE	60.91	FALSE	45.09	FALSE
92-43-3	3-Pyrazolidinone, 1-phenyl-	C1CN(NC1=O)C2=CC=CC=C2	1.01066829712816	6.06427393418595	5.91349331238064	TRUE	1.5E-3	High (Class III)	0.577	5.10E-06	1.435064e+01	ToxCast	2.42676255556024	in_silico	FALSE	1.3217	0.236	FALSE	162.1885	FALSE	1	FALSE	3	FALSE	99.98	FALSE	54.88	FALSE
92-44-4	2,3-Naphthalenediol	C1=CC=C2C=C(C(=CC2=C1)O)O	3.55642740711721	6.21730736184509	0.648186396133685	FALSE	1.5E-3	High (Class III)	0.00018	3.93E-07	6.794122e+00	ToxCast	10.4817417764595	in_silico	FALSE	2.251	1.957	FALSE	160.16932	FALSE	2	FALSE	2	FALSE	100	FALSE	79.31	FALSE
92-48-8	2H-1-Benzopyran-2-one, 6-methyl-	CC1=CC2=C(C=C1)OC(=O)C=C2	1.99225323695121	4.90642310626654	6.47349254207863	TRUE	1.5E-3	High (Class III)	0.0659	8.03E-05	5.979118e+01	ToxCast	9.2363098342656	in_silico	FALSE	2.1014	1.414	FALSE	160.16932	FALSE	0	FALSE	2	FALSE	99.99	FALSE	84.14	FALSE
92-52-4	1,1'-Biphenyl	C1=CC=C(C=C1)C2=CC=CC=C2	-0.700594307412203	3.84829392495276	9.0261780262466e-05	FALSE	1.5E-3	High (Class III)	0.000453	1.28E-08	1.462367e-02	ToxCast	162.014022171058	in_vitro	FALSE	3.3536	3.918	FALSE	154.2078	FALSE	0	FALSE	0	FALSE	94.71	FALSE	40.74	FALSE
92-54-6	Piperazine, 1-phenyl-	C1CN(CCN1)C2=CC=CC=C2	1.89186907718647	4.0853259590169	0.0407728215102097	FALSE	1.5E-3	High (Class III)	0.000523	3.35E-06	1.349618e-01	ToxCast	3.31009276617188	in_silico	FALSE	1.49	1.085	FALSE	162.23156	FALSE	1	FALSE	2	FALSE	99.41	FALSE	58.2	FALSE
92-62-6	3,6-Acridinediamine	C1=CC(=CC2=NC3=C(C=CC(=C3)N)C=C21)N			0.0187259991786423		1.5E-3	High (Class III)			2.208460e+00	Read-Across	117.935372784474	in_silico	FALSE	3.7148	-0.023	FALSE	209.24654	FALSE	2	FALSE	3	FALSE	84.84	FALSE	71.81	FALSE
92-66-0	1,1'-Biphenyl, 4-bromo-	C1=CC=C(C=C1)C2=CC=C(C=C2)Br				FALSE	1.5E-3	High (Class III)	0.000256	7.47E-07			2.38256489862655	in_silico	FALSE	4.1161	3.616	FALSE	233.10386	FALSE	0	FALSE	0	FALSE	41.66	FALSE	12.57	FALSE
92-69-3	[1,1'-Biphenyl]-4-ol	C1=CC=C(C=C1)C2=CC=C(C=C2)O	1.4769402197936	4.14334430197859	0.109754239544961	TRUE	1.5E-3	High (Class III)	0.00366	7.89E-06	1.533539e+00	ToxCast	13.9724841412676	in_silico	FALSE	3.0592	2.782	FALSE	170.2072	FALSE	1	FALSE	1	FALSE	100	FALSE	71.45	FALSE
92-70-6	2-Naphthalenecarboxylic acid, 3-hydroxy-	C1=CC=C2C=C(C(=CC2=C1)C(=O)O)O	-5.11939403550999	-1.22478426599612	2.15736835963579e-07	TRUE	1.5E-3	High (Class III)	0.0284	3.62E-06	1.026377e-05	ToxCast	47.5754223093052	in_silico	FALSE	2.2436	2.05	FALSE	188.17942	FALSE	2	FALSE	3	FALSE	99.98	FALSE	95.83	FALSE
92-71-7	Oxazole, 2,5-diphenyl-	C1=CC=C(C=C1)C2=CN=C(O2)C3=CC=CC=C3				FALSE	1.5E-3	High (Class III)	0.000312	1.30E-06			13.3021711117077	in_silico	FALSE	4.0086	2.448	FALSE	221.25394	FALSE	0	FALSE	2	FALSE	42.58	FALSE	28.15	FALSE
92-84-2	10H-Phenothiazine	C1=CC=C2C(=C1)NC3=CC=CC=C3S2	-0.180894561094407	2.93464994283511	0.00082416743799368	FALSE	1.5E-3	High (Class III)	0.00125	9.58E-07	1.493835e+00	ToxCast	1812.53883456868	in_vitro	FALSE	4.0328	1.934	FALSE	199.27156	FALSE	1	FALSE	1	FALSE	99.8	FALSE	64.6	FALSE
92-88-6	[1,1'-Biphenyl]-4,4'-diol	C1=CC(=CC=C1C2=CC=C(C=C2)O)O	0.882094190550428	4.2654218591389	0.746237177888632	TRUE	1.5E-3	High (Class III)	0.0979	4.05E-05	5.595264e+00	ToxCast	7.49796993336515	in_silico	FALSE	2.7648	1.646	FALSE	186.2066	FALSE	2	FALSE	2	FALSE	100	FALSE	74.32	FALSE
92-94-4	1,1':4',1''-Terphenyl	C1=CC=C(C=C1)C2=CC=C(C=C2)C3=CC=CC=C3	3.54991125383198	5.63423213953202	0.482447613010843	FALSE	1.5E-3	High (Class III)	0.000136	1.12E-06	6.392847e-01	ToxCast	1.32508620326087	in_silico	FALSE	5.0206	5.754	TRUE	230.30376	FALSE	0	FALSE	0	FALSE	3.92	TRUE	0.55	TRUE
93-00-5	2-Naphthalenesulfonic acid, 6-amino-	C1=CC2=C(C=CC(=C2)S(=O)(=O)O)C=C1N	3.45622984201851	7.86381149652928	1.43241073793302	FALSE	0.03	Low (Class I)	0.000501	1.96E-08	1.000000e+02	ToxCast	69.8123780966667	in_silico	FALSE	3.3307	-0.829	FALSE	223.24836	FALSE	2	FALSE	4	FALSE	66.91	FALSE	60.48	FALSE
93-01-6	2-Naphthalenesulfonic acid, 6-hydroxy-	C1=CC2=C(C=CC(=C2)S(=O)(=O)O)C=C1O	3.14684394190315	5.72682454214407	0.0618419250383234	FALSE	0.03	Low (Class I)	4.41e-05	1.16E-07	1.872996e+00	Read-Across	30.2868701827887	in_silico	FALSE	2.8729	-0.418	FALSE	224.23312	FALSE	2	FALSE	4	FALSE	96.41	FALSE	88.11	FALSE
93-04-9	Naphthalene, 2-methoxy-	COC1=CC2=CC=CC=C2C=C1	1.35742515235945	5.17935532732168	1.99493733880081	TRUE	1.5E-3	High (Class III)	0.0876	1.32E-05	3.136186e+01	ToxCast	15.7207230869677	in_silico	FALSE	2.8484	2.409	FALSE	158.1965	FALSE	0	FALSE	1	FALSE	99.99	FALSE	81.52	FALSE
93-05-0	1,4-Benzenediamine, N,N-diethyl-	CCN(CC)C1=CC=C(C=C1)N	3.22637845154149	5.45739470739875	0.6450260078321	FALSE	0.03	Low (Class I)	0.000383	2.25E-06	4.080460e+00	ToxCast	6.32603873564368	in_silico	FALSE	2.6962	1.704	FALSE	164.24744	FALSE	1	FALSE	2	FALSE	99.94	FALSE	58.33	FALSE
93-07-2	Benzoic acid, 3,4-dimethoxy-	COC1=C(C=C(C=C1)C(=O)O)OC	1.98923050995211	4.80460666834668	0.0163885299827296	FALSE	0.03	Low (Class I)	0.000168	2.57E-07	3.863766e-01	Read-Across	23.5760462118664	in_silico	FALSE	1.402	0.561	FALSE	182.1733	FALSE	1	FALSE	4	FALSE	99.65	FALSE	91.87	FALSE
93-08-3	Ethanone, 1-(2-naphthalenyl)-	CC(=O)C1=CC2=CC=CC=C2C=C1	1.37878351644559	3.82278782917175	0.564541040031087	TRUE	1.5E-3	High (Class III)	0.0236	8.49E-05	1.025271e+01	ToxCast	18.1611435528182	in_silico	FALSE	3.0424	2.386	FALSE	170.2072	FALSE	0	FALSE	1	FALSE	99.99	FALSE	82.5	FALSE
93-15-2	Benzene, 1,2-dimethoxy-4-(2-propenyl)-	COC1=C(C=C(C=C1)CC=C)OC	-2.76249013685999	0.723517248467218	0.000682506762710998	TRUE	0.03	Low (Class I)	0.395	1.29E-04	4.000000e-03	ToxCast	5.8607480523361	in_vitro	FALSE	2.4323	2.276	FALSE	178.22766	FALSE	0	FALSE	2	FALSE	100	FALSE	79.92	FALSE
93-18-5	Naphthalene, 2-ethoxy-	CCOC1=CC2=CC=CC=C2C=C1				TRUE	1.5E-3	High (Class III)	0.0962	1.18E-04			11.9456524398167	in_silico	FALSE	3.2385	2.832	FALSE	172.22308	FALSE	0	FALSE	1	FALSE	98.63	FALSE	76.95	FALSE
93-19-6	Quinoline, 2-(2-methylpropyl)-	CC(C)CC1=NC2=CC=CC=C2C=C1	2.74549578604476	4.31785989440501	0.0723500773895273	FALSE	1.5E-3	High (Class III)	0.00013	3.48E-06	1.124931e+00	Read-Across	15.5484318110366	in_silico	FALSE	3.4333	2.385	FALSE	185.2649	FALSE	0	FALSE	1	FALSE	100	FALSE	66.74	FALSE
35545-57-4	Poly(oxy-1,2-ethanediyl), α-2-naphthalenyl-ω-hydroxy-	C1=CC=C2C=C(C=CC2=C1)OCCO			0.164082664566474		1.5E-3	High (Class III)			1.944990e+00	Read-Across	11.8537190940157	in_silico	FALSE	2.2109	1.7	FALSE	188.22248	FALSE	1	FALSE	2	FALSE	100	FALSE	84.87	FALSE
93-23-2	Isoquinolinium, 2-dodecyl-, bromide	CCCCCCCCCCCC[N+]1=CC2=CC=CC=C2C=C1.[Br-]	3.39221035617748	6.44353098177459	0.796916612115634	FALSE	1.5E-3	High (Class III)	0.000323	2.87E-07	2.219830e+00	Read-Across	2.78552390885181	in_silico	FALSE	3.0522	8.6	TRUE	378.38948	FALSE	0	FALSE	0	FALSE	99.9	FALSE	28.63	FALSE
93-28-7	Phenol, 2-methoxy-4-(2-propenyl)-, acetate	CC(=O)OC1=C(C=C(C=C1)CC=C)OC	1.92688167030576	3.81029973505127	0.0565337768076694	FALSE	0.03	Low (Class I)	0.000669	8.75E-06	8.799812e-01	Read-Across	15.5655904472381	in_silico	FALSE	2.349	2.146	FALSE	206.23776	FALSE	0	FALSE	3	FALSE	99.99	FALSE	88.75	FALSE
93-43-6	Propanoic acid, 2-hydroxy-, 2-naphthalenyl ester	CC(C(=O)OC1=CC2=CC=CC=C2C=C1)O			0.0778884389963606		1.5E-3	High (Class III)			1.138367e+00	Read-Across	14.6153523758816	in_silico	FALSE	2.126	1.768	FALSE	216.23258	FALSE	1	FALSE	3	FALSE	99.99	FALSE	89.99	FALSE
93-46-9	1,4-Benzenediamine, N,N'-di-2-naphthalenyl-	C1=CC=C2C=C(C=CC2=C1)NC3=CC=C(C=C3)NC4=CC5=CC=CC=C5C=C4	4.42009247393184	12.2800330201928	0.0165216005566694	FALSE	1.5E-3	High (Class III)	6.28e-07	8.67E-15	1.652160e-03	ToxCast	0.1	in_silico	TRUE	7.6262	4.834	FALSE	360.4504	FALSE	2	FALSE	2	FALSE	0.28	TRUE	0.14	TRUE
93-51-6	Phenol, 2-methoxy-4-methyl-	CC1=CC(=C(C=C1)O)OC	-4.04960353368219	-1.26367788643316	1.10616051237004e-05	TRUE	0.03	Low (Class I)	0.124	2.03E-04	4.238060e-05	ToxCast	3.83132419467291	in_silico	FALSE	1.7092	1.099	FALSE	138.1638	FALSE	1	FALSE	2	FALSE	100	FALSE	69.42	FALSE
93-53-8	Benzeneacetaldehyde, α-methyl-	CC(C=O)C1=CC=CC=C1	2.87175653558729	4.44182947471081	0.467429565941455	FALSE	0.03	Low (Class I)	0.000628	1.69E-05	1.700903e+00	ToxCast	3.63884351969558	in_silico	FALSE	1.989	1.881	FALSE	134.1751	FALSE	0	FALSE	1	FALSE	100	FALSE	60.09	FALSE
93-54-9	Benzenemethanol, α-ethyl-	CCC(C1=CC=CC=C1)O	1.26356277209155	3.63072244617257	0.649480326002007	TRUE	8.9999999999999993E-3	Intermediate (Class II)	0.0354	1.52E-04	2.118613e+00	Read-Across	3.26201273936648	in_silico	FALSE	2.13	1.477	FALSE	136.19098	FALSE	1	FALSE	1	FALSE	100	FALSE	52.88	FALSE
93-55-0	1-Propanone, 1-phenyl-	CCC(=O)C1=CC=CC=C1	-1.09146181582037	3.00766965718165	1.19084577453375	TRUE	0.03	Low (Class I)	14.7	1.17E-03	5.238145e+00	Read-Across	4.39867659805162	in_silico	FALSE	2.2793	1.497	FALSE	134.1751	FALSE	0	FALSE	1	FALSE	100	FALSE	61.66	FALSE
93-58-3	Benzoic acid, methyl ester	COC(=O)C1=CC=CC=C1	0.827672820254971	2.9905358135769	0.00195688727420743	FALSE	0.03	Low (Class I)	0.000291	2.00E-06	9.899204e-03	ToxCast	5.05864806988249	in_silico	FALSE	1.4732	1.303	FALSE	136.14792	FALSE	0	FALSE	2	FALSE	100	FALSE	73.36	FALSE
93-60-7	3-Pyridinecarboxylic acid, methyl ester	COC(=O)C1=CN=CC=C1	2.3410202149391	4.93975226291813	2.2806232843443	TRUE	1.5E-3	High (Class III)	0.0104	2.62E-05	8.404001e+00	ToxCast	3.68495820526601	in_silico	FALSE	0.8682	-0.187	FALSE	137.13598	FALSE	0	FALSE	3	FALSE	99.96	FALSE	60.68	FALSE
93-62-9	Glycine, N-(carboxymethyl)-N-(2-hydroxyethyl)-	C(CO)N(CC(=O)O)CC(=O)O	2.76622414697116	5.54906130774926	0.119667990971074	FALSE	1.5E-3	High (Class III)	0.000205	3.38E-07	1.454473e+00	Read-Across	12.1542363621858	in_silico	TRUE	-1.5501	-1.882	FALSE	177.15524	FALSE	3	FALSE	6	FALSE	40.09	FALSE	37.85	FALSE
93-65-2	Propanoic acid, 2-(4-chloro-2-methylphenoxy)-	CC1=C(C=CC(=C1)Cl)OC(C)C(=O)O	2.71445100762321	4.84972334047424	0.0499491430874782	FALSE	1.5E-3	High (Class III)	9.64e-05	7.06E-07	1.575484e+00	ToxCast	31.5417677528098	in_silico	FALSE	2.5003	1.722	FALSE	214.64554	FALSE	1	FALSE	3	FALSE	99.95	FALSE	94.48	FALSE
93-68-5	Butanamide, N-(2-methylphenyl)-3-oxo-	CC1=CC=CC=C1NC(=O)CC(=O)C	3.26485648948287	6.71821102224479	8.83278637597262	FALSE	0.03	Low (Class I)	0.0048	1.69E-06	2.865996e+01	ToxCast	3.24472502417887	in_silico	FALSE	1.9856	1.262	FALSE	191.22642	FALSE	1	FALSE	3	FALSE	99.99	FALSE	57.87	FALSE
93-69-6	Imidodicarbonimidic diamide, N-(2-methylphenyl)-	CC1=CC=CC=C1N=C(N)N=C(N)N	0.339262868078008	6.38025111941973	7.03264572431945	TRUE	0.03	Low (Class I)	3.22	2.93E-06	9.081271e+01	ToxCast	12.913022545281	in_silico	FALSE	2.3155	-0.802	FALSE	191.23302	FALSE	3	FALSE	5	FALSE	94	FALSE	85.48	FALSE
93-70-9	Butanamide, N-(2-chlorophenyl)-3-oxo-	CC(=O)CC(=O)NC1=CC=CC=C1Cl	2.47458650182023	5.21861011571697	0.0408608126745617	FALSE	1.5E-3	High (Class III)	0.000137	2.47E-07	1.678182e-01	Read-Across	4.10706781061243	in_silico	FALSE	2.3306	1.447	FALSE	211.6449	FALSE	1	FALSE	3	FALSE	100	FALSE	64.8	FALSE
93-82-3	Octadecanamide, N,N-bis(2-hydroxyethyl)-	CCCCCCCCCCCCCCCCCC(=O)N(CCO)CCO	3.8373118610715	6.54905615344395	0.948835554311632	FALSE	1.5E-3	High (Class III)	0.000138	2.68E-07	1.579673e+00	Read-Across	1.66485422427459	in_silico	TRUE	5.0611	7.222	TRUE	371.5976	FALSE	2	FALSE	4	FALSE	81.08	FALSE	6.93	TRUE
93-89-0	Benzoic acid, ethyl ester	CCOC(=O)C1=CC=CC=C1	1.52402673151078	4.39858851873253	2.90433365891698	TRUE	0.03	Low (Class I)	0.0869	1.16E-04	1.966189e+01	ToxCast	6.76984492843605	in_silico	FALSE	1.8633	1.726	FALSE	150.1745	FALSE	0	FALSE	2	FALSE	100	FALSE	79.01	FALSE
93-97-0	Benzoic acid, anhydride	C1=CC=C(C=C1)C(=O)OC(=O)C2=CC=CC=C2				TRUE	0.03	Low (Class I)	0.106	1.43E-04			14.0076829597993	in_silico	FALSE	2.6838	2.815	FALSE	226.2274	FALSE	0	FALSE	3	FALSE	94.86	FALSE	81.83	FALSE
93-98-1	Benzamide, N-phenyl-	C1=CC=C(C=C1)C(=O)NC2=CC=CC=C2	2.66987352192084	5.44585871054798	0.0561119032870606	FALSE	1.5E-3	High (Class III)	0.00012	2.01E-07	9.007609e-01	Read-Across	16.0529473488951	in_silico	FALSE	3.0119	1.668	FALSE	197.23254	FALSE	1	FALSE	2	FALSE	99.99	FALSE	80.19	FALSE
94-02-0	Benzenepropanoic acid, β-oxo-, ethyl ester	CCOC(=O)CC(=O)C1=CC=CC=C1	1.38110831588823	3.95840497104372	1.9263749935592	TRUE	0.03	Low (Class I)	0.0801	2.12E-04	1.058870e+01	ToxCast	5.496698391024	in_silico	FALSE	1.8225	1.769	FALSE	192.21118	FALSE	0	FALSE	3	FALSE	99.99	FALSE	80.94	FALSE
94-13-3	Benzoic acid, 4-hydroxy-, propyl ester	CCCOC(=O)C1=CC=C(C=C1)O	1.45939467090676	3.23314385897825	1.07424540079617	TRUE	0.03	Low (Class I)	0.0373	6.28E-04	7.480665e+00	ToxCast	6.96364625792689	in_vitro	FALSE	1.959	1.37	FALSE	180.20048	FALSE	1	FALSE	3	FALSE	99.99	FALSE	88.5	FALSE
94-17-7	Peroxide, bis(4-chlorobenzoyl)	C1=CC(=CC=C1C(=O)OOC(=O)C2=CC=C(C=C2)Cl)Cl	2.63242938748938	5.46328698838903	0.0540505353708669	FALSE	1.5E-3	High (Class III)	0.000126	1.86E-07	1.380197e+00	Read-Across	25.5353100080545	in_silico	FALSE	3.9222	1.898	FALSE	311.11692	FALSE	0	FALSE	4	FALSE	14.54	FALSE	11.1	FALSE
94-18-8	Benzoic acid, 4-hydroxy-, phenylmethyl ester	C1=CC=C(C=C1)COC(=O)C2=CC=C(C=C2)O	1.53961941263296	4.22837025178729	0.0363754782534516	FALSE	0.03	Low (Class I)	0.00105	2.15E-06	8.610680e-02	ToxCast	2.36716610470995	in_vitro	FALSE	2.7492	1.681	FALSE	228.24328	FALSE	1	FALSE	3	FALSE	100	FALSE	89.74	FALSE
94-26-8	Benzoic acid, 4-hydroxy-, butyl ester	CCCCOC(=O)C1=CC=C(C=C1)O	2.20942164796054	4.02623970924351	0.262383585832292	FALSE	0.03	Low (Class I)	0.00162	2.47E-05	4.214155e+00	ToxCast	16.0610470633578	in_vitro	FALSE	2.3491	1.939	FALSE	194.22706	FALSE	1	FALSE	3	FALSE	99.99	FALSE	90.91	FALSE
94-28-0	Hexanoic acid, 2-ethyl-, 1,2-ethanediylbis(oxy-2,1-ethanediyl) ester	CCCCC(CC)C(=O)OCCOCCOCCOC(=O)C(CC)CCCC	0.246831037966593	3.70476897631392	0.328355263217359	TRUE	0.03	Low (Class I)	0.186	6.48E-05	7.821744e+00	ToxCast	23.8209808394348	in_vitro	FALSE	4.5388	5.536	TRUE	402.56528	FALSE	0	FALSE	6	FALSE	93.5	FALSE	38.5	FALSE
94-36-0	Peroxide, dibenzoyl	C1=CC=C(C=C1)C(=O)OOC(=O)C2=CC=CC=C2	-4.64149691332077	-0.735723326758603	2.22362753892568e-06	TRUE	0.03	Low (Class I)	0.0974	1.21E-05	2.319446e-05	ToxCast	10.4309086052856	in_silico	FALSE	2.6154	2.01	FALSE	242.2268	FALSE	0	FALSE	4	FALSE	93.26	FALSE	77.6	FALSE
94-44-0	3-Pyridinecarboxylic acid, phenylmethyl ester	C1=CC=C(C=C1)COC(=O)C2=CN=CC=C2	1.98089227530859	4.85429402394926	0.624892708249772	FALSE	8.9999999999999993E-3	Intermediate (Class II)	0.00653	8.74E-06	6.035677e+00	ToxCast	9.65874171993938	in_silico	FALSE	2.4386	0.905	FALSE	213.23194	FALSE	0	FALSE	3	FALSE	100	FALSE	79.19	FALSE
94-46-2	1-Butanol, 3-methyl-, benzoate	CC(C)CCOC(=O)C1=CC=CC=C1	-1.36757743459132	1.7007458838681	0.027110632129684	TRUE	0.03	Low (Class I)	0.632	5.40E-04	4.264831e-01	ToxCast	15.7312126705884	in_silico	FALSE	2.8895	3.161	FALSE	192.25424	FALSE	0	FALSE	2	FALSE	99.99	FALSE	84.17	FALSE
94-47-3	Benzoic acid, 2-phenylethyl ester	C1=CC=C(C=C1)CCOC(=O)C2=CC=CC=C2	-2.58878739967015	0.0595726113107817	0.000137642913564412	TRUE	0.03	Low (Class I)	0.0534	1.20E-04	1.805547e-03	ToxCast	13.1176183362997	in_silico	FALSE	3.0861	2.975	FALSE	226.27046	FALSE	0	FALSE	2	FALSE	99.57	FALSE	80.91	FALSE
94-52-0	1H-Benzimidazole, 5-nitro-	C1=CC2=C(C=C1[N+](=O)[O-])NC=N2	3.59951913759448	6.51519825189445	3.22905295271321	FALSE	1.5E-3	High (Class III)	0.000812	9.86E-07	3.800736e+01	ToxCast	11.7704357944197	in_silico	FALSE	1.9943	0.978	FALSE	163.1335	FALSE	1	FALSE	2	FALSE	99.97	FALSE	84.91	FALSE
94-58-6	1,3-Benzodioxole, 5-propyl-	CCCC1=CC2=C(C=C1)OCO2	3.00381566289848	4.53961118128277	0.367212114208855	FALSE	1.5E-3	High (Class III)	0.000364	1.06E-05	3.038297e+00	Read-Across	8.27395438727717	in_silico	FALSE	2.3678	2.38	FALSE	164.20108	FALSE	0	FALSE	2	FALSE	100	FALSE	76.46	FALSE
94-60-0	1,4-Cyclohexanedicarboxylic acid, dimethyl ester	COC(=O)C1CCC(CC1)C(=O)OC	-0.0871242030422986	3.59189001753934	0.261015609379575	TRUE	0.03	Low (Class I)	0.319	6.68E-05	1.431847e+00	ToxCast	5.48567581795064	in_silico	FALSE	1.1388	0.894	FALSE	200.23164	FALSE	0	FALSE	4	FALSE	99.98	FALSE	82.59	FALSE
94-68-8	Benzenamine, N?-ethyl-2-methyl-	CCNC1=CC=CC=C1C	3.79788855664206	5.44522852943157	1.2683522977177	FALSE	0.03	Low (Class I)	0.000202	4.55E-06	7.186850e+00	Read-Across	5.66628773706056	in_silico	FALSE	2.4998	1.602	FALSE	135.20622	FALSE	1	FALSE	1	FALSE	100	FALSE	58.62	FALSE
94-91-7	Phenol, 2,2'-[(1-methyl-1,2-ethanediyl)bis(nitrilomethylidyne)]bis-	CC(CN=CC1=CC=CC=C1O)N=CC2=CC=CC=C2O	-0.117927601601984	5.67820856112368	0.323175370223668	TRUE	1.5E-3	High (Class III)	0.424	6.78E-07	1.440743e+00	ToxCast	4.45808451054918	in_silico	FALSE	3.0243	1.852	FALSE	282.33702	FALSE	2	FALSE	4	FALSE	100	FALSE	64.57	FALSE
94-96-2	1,3-Hexanediol, 2-ethyl-	CCCC(C(CC)CO)O	-0.0548824357817957	4.10942699272578	1.76257481377064	TRUE	8.9999999999999993E-3	Intermediate (Class II)	2	1.37E-04	7.798607e+00	ToxCast	4.42455392412058	in_silico	FALSE	1.1659	1.403	FALSE	146.22732	FALSE	2	FALSE	2	FALSE	99.97	FALSE	68.38	FALSE
95-08-9	Butanoic acid, 2-ethyl-, 1,2-ethanediylbis(oxy-2,1-ethanediyl) ester	CCC(CC)C(=O)OCCOCCOCCOC(=O)C(CC)CC			0.0885392828579507		0.03	Low (Class I)			1.089290e+00	Read-Across	12.3028882715519	in_silico	FALSE	2.9784	3.26	FALSE	346.45896	FALSE	0	FALSE	6	FALSE	99.99	FALSE	82.53	FALSE
95-13-6	1H-Indene	C1C=CC2=CC=CC=C21	1.26534845752098	3.65092337524896	0.510303123968578	TRUE	1.5E-3	High (Class III)	0.0277	1.14E-04	3.332820e+00	ToxCast	6.53105852235647	in_silico	FALSE	2.2559	2.923	FALSE	116.15982	FALSE	0	FALSE	0	FALSE	100	FALSE	67.05	FALSE
95-14-7	1H-Benzotriazole	C1=CC2=NNN=C2C=C1	0.296517730006744	3.73665541847324	0.213767404894601	TRUE	1.5E-3	High (Class III)	0.108	3.92E-05	8.460374e+00	ToxCast	39.5774752686857	in_vitro	FALSE	0.9579	1.455	FALSE	119.124	FALSE	1	FALSE	3	FALSE	99.98	FALSE	84.26	FALSE
95-16-9	Benzothiazole	C1=CC=C2C(=C1)N=CS2	-0.0293263067103328	3.28331998424211	0.318733764403288	TRUE	1.5E-3	High (Class III)	0.341	1.66E-04	1.519607e+00	ToxCast	4.76763834866423	in_silico	FALSE	2.2963	1.013	FALSE	135.1863	FALSE	0	FALSE	1	FALSE	100	FALSE	66.21	FALSE
95-19-2	1H-Imidazole-1-ethanol, 2-heptadecyl-4,5-dihydro-	CCCCCCCCCCCCCCCCCC1=NCCN1CCO	3.39911980670438	5.87868779737113	0.669315835192011	FALSE	1.5E-3	High (Class III)	0.000267	8.85E-07	7.389140e+00	Read-Across	11.0398404686032	in_silico	TRUE	5.3278	8.732	TRUE	352.59756	FALSE	1	FALSE	3	FALSE	99.97	FALSE	28.69	FALSE
95-21-6	Benzoxazole, 2-methyl-	CC1=NC2=CC=CC=C2O1				FALSE	1.5E-3	High (Class III)	0.000238	1.99E-06			3.52489088818841	in_silico	FALSE	2.1362	0.887	FALSE	133.14728	FALSE	0	FALSE	2	FALSE	100	FALSE	59.66	FALSE
95-29-4	2-Benzothiazolesulfenamide, N,N-bis(1-methylethyl)-	CC(C)N(C(C)C)SC1=NC2=CC=CC=C2S1	2.83403984806448	5.28541759818581	0.268183713442366	FALSE	1.5E-3	High (Class III)	0.000393	1.39E-06	1.500140e+00	Read-Across	5.59370298958606	in_silico	FALSE	4.4222	2.713	FALSE	266.42542	FALSE	0	FALSE	2	FALSE	100	FALSE	25.62	FALSE
95-30-7	Carbamodithioic acid, diethyl-, 2-benzothiazolyl ester	CCN(CC)C(=S)SC1=NC2=CC=CC=C2S1	3.41434918259148	5.81394575200782	0.0511463916629089	FALSE	1.5E-3	High (Class III)	1.97e-05	7.85E-08	9.452637e-01	Read-Across	18.4815154891591	in_silico	FALSE	4.0151	2.217	FALSE	282.44796	FALSE	0	FALSE	2	FALSE	86.89	FALSE	55.2	FALSE
95-31-8	2-Benzothiazolesulfenamide, N-(1,1-dimethylethyl)-	CC(C)(C)NSC1=NC2=CC=CC=C2S1	1.64277585768525	5.21862046617644	1.18615002406838	TRUE	1.5E-3	High (Class III)	0.027	7.17E-06	1.350574e+01	ToxCast	11.386200977587	in_silico	FALSE	4.0824	2.008	FALSE	238.37226	FALSE	1	FALSE	2	FALSE	100	FALSE	44.3	FALSE
95-32-9	Benzothiazole, 2-(4-morpholinyldithio)-	C1COCCN1SSC2=NC3=CC=CC=C3S2	0.649462370381905	5.61859364521174	24.2249115483471	TRUE	1.5E-3	High (Class III)	5.43	5.83E-05	3.549223e+00	ToxCast	0.146511278411186	in_silico	FALSE	3.2217	0.802	FALSE	284.42078	FALSE	0	FALSE	3	FALSE	100	FALSE	3.59	TRUE
95-33-0	2-Benzothiazolesulfenamide, N-cyclohexyl-	C1CCC(CC1)NSC2=NC3=CC=CC=C3S2	1.07127748177075	4.54894674221852	0.0934438382528739	TRUE	1.5E-3	High (Class III)	0.00793	2.64E-06	3.469103e-01	ToxCast	3.71250070261019	in_silico	FALSE	4.6166	2.536	FALSE	264.40954	FALSE	1	FALSE	2	FALSE	99.86	FALSE	25.79	FALSE
95-46-5	Benzene, 1-bromo-2-methyl-	CC1=CC=CC=C1Br	0.985604343086711	2.90388582897373	0.0247653231932587	TRUE	1.5E-3	High (Class III)	0.00256	3.09E-05	2.134506e-01	Read-Across	8.61892468383887	in_silico	FALSE	2.7575	1.961	FALSE	171.03448	FALSE	0	FALSE	0	FALSE	100	FALSE	72.89	FALSE
95-47-6	Benzene, 1,2-dimethyl-	CC1=CC=CC=C1C	-1.42194053681508	2.83434313168309	0.00488257780952555	TRUE	0.03	Low (Class I)	0.129	7.15E-06	2.309639e-02	ToxCast	4.73036877103259	in_silico	FALSE	2.3034	2.866	FALSE	106.165	FALSE	0	FALSE	0	FALSE	100	FALSE	65	FALSE
95-49-8	Benzene, 1-chloro-2-methyl-	CC1=CC=CC=C1Cl	1.63518441008435	4.50945388751033	1.18286443193614	TRUE	1.5E-3	High (Class III)	0.0274	3.66E-05	8.765753e+00	ToxCast	7.41061501384093	in_silico	FALSE	2.6484	1.785	FALSE	126.58348	FALSE	0	FALSE	0	FALSE	100	FALSE	62.39	FALSE
95-50-1	Benzene, 1,2-dichloro-	C1=CC=C(C(=C1)Cl)Cl	3.97503179866676	5.9323673864449	0.146340150386345	FALSE	1.5E-3	High (Class III)	1.55e-05	1.71E-07	8.404379e-01	ToxCast	5.74304393151772	in_silico	FALSE	2.9934	1.97	FALSE	147.00196	FALSE	0	FALSE	0	FALSE	100	FALSE	54.99	FALSE
95-51-2	Benzenamine, 2-chloro-	C1=CC=C(C(=C1)N)Cl	-1.16569333866351	1.49048770670993	0.000501190373742544	TRUE	1.5E-3	High (Class III)	0.00734	1.62E-05	2.746038e-03	ToxCast	5.47903179086692	in_silico	FALSE	2.5034	0.901	FALSE	127.57154	FALSE	1	FALSE	1	FALSE	100	FALSE	61.11	FALSE
95-52-3	Benzene, 1-fluoro-2-methyl-	CC1=CC=CC=C1F	2.36571240362462	4.13011901063023	0.0721893281582901	FALSE	1.5E-3	High (Class III)	0.000311	5.35E-06	2.134506e-01	Read-Across	2.95681805472918	in_silico	TRUE	2.1341	1.324	FALSE	110.1288832	FALSE	0	FALSE	0	FALSE	100	FALSE	55.46	FALSE
95-53-4	Benzenamine, 2-methyl-	CC1=CC=CC=C1N	0.936896017190848	4.59311404110592	0.20062451598653	FALSE	0.03	Low (Class I)	0.0232	5.12E-06	4.662803e+00	ToxCast	23.2414428517045	in_vitro	FALSE	2.1584	0.716	FALSE	107.15306	FALSE	1	FALSE	1	FALSE	100	FALSE	55.71	FALSE
95-54-5	1,2-Benzenediamine	C1=CC=C(C(=C1)N)N	3.36534692496136	6.81623865597156	1.19209274253911	FALSE	0.03	Low (Class I)	0.000514	1.82E-07	4.922697e+00	ToxCast	4.12945787390931	in_silico	FALSE	2.0134	-0.168	FALSE	108.14112	FALSE	2	FALSE	2	FALSE	99.92	FALSE	58.56	FALSE
95-57-8	Phenol, 2-chloro-	C1=CC=C(C(=C1)O)Cl	2.20725282839567	4.84349855631377	0.809014947898064	TRUE	1.5E-3	High (Class III)	0.00502	1.16E-05	4.431634e+00	ToxCast	5.47781429838304	in_silico	FALSE	2.0456	1.312	FALSE	128.5563	FALSE	1	FALSE	1	FALSE	100	FALSE	75.65	FALSE
95-63-6	Benzene, 1,2,4-trimethyl-	CC1=CC(=C(C=C1)C)C	1.65695084682325	5.98600956608747	7.9884682787242	TRUE	0.03	Low (Class I)	0.176	8.25E-06	4.727722e+01	ToxCast	5.91818310194332	in_silico	FALSE	2.6118	3.258	FALSE	120.19158	FALSE	0	FALSE	0	FALSE	99.99	FALSE	61.07	FALSE
95-65-8	Phenol, 3,4-dimethyl-	CC1=C(C=C(C=C1)O)C	-3.80346697500765	-1.17927615440711	2.46849741633884e-06	FALSE	0.03	Low (Class I)	0.0157	3.73E-05	1.000000e-05	ToxCast	4.0510484868207	in_silico	FALSE	2.009	1.73	FALSE	122.1644	FALSE	1	FALSE	1	FALSE	100	FALSE	66.51	FALSE
95-70-5	1,4-Benzenediamine, 2-methyl-	CC1=C(C=CC(=C1)N)N	3.25250019052764	5.63097771943025	0.214625539575193	FALSE	0.03	Low (Class I)	0.00012	5.02E-07	1.226513e+00	Read-Across	5.71466235530322	in_silico	FALSE	2.3218	0.013	FALSE	122.1677	FALSE	2	FALSE	2	FALSE	99.26	FALSE	61.99	FALSE
95-71-6	1,4-Benzenediol, 2-methyl-	CC1=C(C=CC(=C1)O)O	-0.532961400212293	3.80152915711535	2.76700914186505	TRUE	0.03	Low (Class I)	9.44	4.37E-04	1.061223e+01	ToxCast	3.83527250051102	in_silico	FALSE	1.4062	0.835	FALSE	124.13722	FALSE	2	FALSE	2	FALSE	99.98	FALSE	59.21	FALSE
95-73-8	Benzene, 2,4-dichloro-1-methyl-	CC1=C(C=C(C=C1)Cl)Cl	2.79713393162859	5.05901180333042	1.3288311281423	TRUE	1.5E-3	High (Class III)	0.00212	1.16E-05	6.563886e+00	ToxCast	4.93959356727864	in_silico	FALSE	3.3018	2.151	FALSE	161.02854	FALSE	0	FALSE	0	FALSE	99.97	FALSE	46.6	FALSE
95-74-9	Benzenamine, 3-chloro-4-methyl-	CC1=C(C=C(C=C1)N)Cl	1.20991991251318	4.27051676589229	0.348624875355484	TRUE	1.5E-3	High (Class III)	0.0215	1.87E-05	4.783997e-01	ToxCast	1.3722476950991	in_vitro	FALSE	2.8118	1.082	FALSE	141.59812	FALSE	1	FALSE	1	FALSE	100	FALSE	66.36	FALSE
95-75-0	Benzene, 1,2-dichloro-4-methyl-	CC1=CC(=C(C=C1)Cl)Cl	2.07756618888656	3.97864088464318	0.0154225433627296	FALSE	1.5E-3	High (Class III)	0.000129	1.62E-06	8.093655e-02	Read-Across	5.24793898893793	in_silico	FALSE	3.3018	2.362	FALSE	161.02854	FALSE	0	FALSE	0	FALSE	99.96	FALSE	48.05	FALSE
95-76-1	Benzenamine, 3,4-dichloro-	C1=CC(=C(C=C1N)Cl)Cl	0.995379098839273	3.8524172580977	0.116751133584138	TRUE	1.5E-3	High (Class III)	0.0118	1.64E-05	1.667777e+00	ToxCast	14.2848931709448	in_silico	FALSE	3.1568	1.478	FALSE	162.0166	FALSE	1	FALSE	1	FALSE	100	FALSE	71.53	FALSE
95-80-7	1,3-Benzenediamine, 4-methyl-	CC1=C(C=C(C=C1)N)N	-0.202079697801154	4.11732939360512	0.0454630813969471	TRUE	0.03	Low (Class I)	0.0724	3.47E-06	1.396835e+00	ToxCast	30.724607893162	in_silico	FALSE	2.3218	0.0129999999999999	FALSE	122.1677	FALSE	2	FALSE	2	FALSE	99.36	FALSE	63.33	FALSE
95-87-4	Phenol, 2,5-dimethyl-	CC1=CC(=C(C=C1)C)O	0.964868790311706	3.53692329321602	0.126354105328416	FALSE	0.03	Low (Class I)	0.0137	3.67E-05	4.141077e-01	ToxCast	3.27735837531314	in_silico	FALSE	2.009	1.519	FALSE	122.1644	FALSE	1	FALSE	1	FALSE	100	FALSE	66.01	FALSE
95-92-1	Ethanedioic acid, diethyl ester	CCOC(=O)C(=O)OCC	1.88510374025003	3.92340173754026	0.0654715723557061	FALSE	1.5E-3	High (Class III)	0.000853	7.81E-06	2.551626e-01	ToxCast	3.89730436571082	in_silico	FALSE	0.1126	0.8	FALSE	146.1412	FALSE	0	FALSE	4	FALSE	99.9	FALSE	66.84	FALSE
95-93-2	Benzene, 1,2,4,5-tetramethyl-	CC1=CC(=C(C=C1C)C)C	-2.52760551332084	1.8752697130267	0.00157575613982713	TRUE	0.03	Low (Class I)	0.531	2.10E-05	1.151147e-02	ToxCast	7.30535980493129	in_silico	FALSE	2.9202	3.65	FALSE	134.21816	FALSE	0	FALSE	0	FALSE	96.82	FALSE	59.92	FALSE
95-94-3	Benzene, 1,2,4,5-tetrachloro-	C1=C(C(=CC(=C1Cl)Cl)Cl)Cl	1.21229161556688	3.88316032641663	0.00304883009004491	FALSE	1.5E-3	High (Class III)	0.000187	3.99E-07	1.923990e+00	ToxCast	631.058585032124	in_vitro	FALSE	4.3002	3.124	FALSE	215.89208	FALSE	0	FALSE	0	FALSE	59.71	FALSE	19.46	FALSE
96-05-9	2-Propenoic acid, 2-methyl-, 2-propenyl ester	CC(=C)C(=O)OCC=C	2.08588368657223	4.17819794789114	2.86385845273104	TRUE	8.9999999999999993E-3	Intermediate (Class II)	0.0235	1.90E-04	1.764114e+01	ToxCast	6.15992191176087	in_silico	FALSE	1.2917	1.329	FALSE	126.1531	FALSE	0	FALSE	2	FALSE	99.99	FALSE	79.09	FALSE
96-09-3	Oxirane, phenyl-	C1C(O1)C2=CC=CC=C2	2.02577490575501	4.70467492731569	6.28198090553696	TRUE	1.5E-3	High (Class III)	0.0592	1.24E-04	1.319179e+01	ToxCast	2.09994178939581	in_silico	FALSE	1.7579	1.005	FALSE	120.14852	FALSE	0	FALSE	1	FALSE	100	FALSE	44.83	FALSE
96-10-6	Aluminum, chlorodiethyl-	CC[Al](CC)Cl			0.0914365855191292		1.5E-3	High (Class III)			2.979055e-01	Read-Across	3.25805892016035	in_silico	TRUE	2.6373	2.284	FALSE	120.556738	FALSE	0	FALSE	0	FALSE	100	FALSE	29.17	FALSE
96-14-0	Pentane, 3-methyl-	CCC(C)CC				FALSE	0.03	Low (Class I)	0.00357	1.66E-07			5.03541368686434	in_silico	TRUE	2.4425	3.693	FALSE	86.17536	FALSE	0	FALSE	0	FALSE	98.4	FALSE	54.43	FALSE
96-17-3	Butanal, 2-methyl-	CCC(C)C=O	-0.825537874302762	2.84358336033467	0.0378079079566773	TRUE	0.03	Low (Class I)	0.253	5.42E-05	1.407630e-01	ToxCast	3.72311122469181	in_silico	TRUE	1.2314	1.449	FALSE	86.1323	FALSE	0	FALSE	1	FALSE	100	FALSE	50.54	FALSE
96-18-4	Propane, 1,2,3-trichloro-	C(C(CCl)Cl)Cl	-0.489299617975535	4.11116076019263	0.175670836377889	TRUE	1.5E-3	High (Class III)	0.542	1.36E-05	1.723118e-01	ToxCast	0.980878892869176	in_silico	FALSE	2.0714	2.379	FALSE	147.4308	FALSE	0	FALSE	0	FALSE	100	FALSE	22.63	FALSE
96-22-0	3-Pentanone	CCC(=O)CC	0.267489670375246	3.65099996362464	0.274000528184088	TRUE	0.03	Low (Class I)	0.148	6.12E-05	9.356608e-01	Read-Across	3.41481407175825	in_silico	TRUE	1.3755	0.691	FALSE	86.1323	FALSE	0	FALSE	1	FALSE	100	FALSE	48.75	FALSE
96-23-1	2-Propanol, 1,3-dichloro-	C(C(CCl)O)Cl	0.457985925176652	4.57870525125561	0.686094323273369	TRUE	1.5E-3	High (Class III)	0.239	1.81E-05	1.979540e+00	ToxCast	2.88522988729643	in_silico	FALSE	0.8249	1.068	FALSE	128.98514	FALSE	1	FALSE	1	FALSE	99.99	FALSE	54.19	FALSE
96-27-5	1,2-Propanediol, 3-mercapto-	C(C(CS)O)O	4.28451570445899	6.69918033055301	4.33209750521985	FALSE	0.03	Low (Class I)	0.000225	8.66E-07	1.502925e+01	ToxCast	3.46927892144256	in_silico	TRUE	-0.7306	-0.499	FALSE	108.15942	FALSE	2	FALSE	2	FALSE	97.47	FALSE	65.75	FALSE
96-31-1	Urea, N,N'-dimethyl-	CNC(=O)NC	0.636918120219387	4.83686502838791	0.502777818178916	TRUE	1.5E-3	High (Class III)	0.116	7.32E-06	1.603690e+00	ToxCast	3.18965991324527	in_silico	TRUE	0.327	-0.65	FALSE	88.10842	FALSE	2	FALSE	3	FALSE	96.61	FALSE	47.89	FALSE
96-33-3	2-Propenoic acid, methyl ester	COC(=O)C=C	3.67102189130945	5.98949577725464	17.8626902351878	FALSE	0.03	Low (Class I)	0.00381	1.83E-05	1.000000e+02	ToxCast	5.59826088269997	in_silico	TRUE	0.3454	0.533	FALSE	86.08924	FALSE	0	FALSE	2	FALSE	99.95	FALSE	63.73	FALSE
96-34-4	Acetic acid, chloro-, methyl ester	COC(=O)CCl	0.930194947922918	5.33004394640229	1.94146604761236	TRUE	1.5E-3	High (Class III)	0.228	9.08E-06	8.142698e+00	Read-Across	4.19409784807613	in_silico	TRUE	0.3982	0.478	FALSE	108.5236	FALSE	0	FALSE	2	FALSE	99.95	FALSE	60.81	FALSE
96-37-7	Cyclopentane, methyl-	CC1CCCC1	1.51116451603242	6.05782110775934	7.91688510097715	TRUE	0.03	Low (Class I)	0.244	6.93E-06	3.036334e+01	ToxCast	3.83526395264868	in_silico	TRUE	2.1965	3.353	FALSE	84.15948	FALSE	0	FALSE	0	FALSE	99.84	FALSE	53.85	FALSE
96-41-3	Cyclopentanol	C1CCC(C1)O	0.570928118799743	3.21582283694919	0.0673917437789345	TRUE	8.9999999999999993E-3	Intermediate (Class II)	0.0181	4.10E-05	2.828794e-01	ToxCast	4.19753848481994	in_silico	TRUE	0.9213	0.76	FALSE	86.1323	FALSE	1	FALSE	1	FALSE	99.99	FALSE	54.47	FALSE
96-43-5	Thiophene, 2-chloro-	C1=CSC(=C1)Cl				FALSE	1.5E-3	High (Class III)	0.000273	5.90E-06			5.56200966205668	in_silico	TRUE	2.4015	1.706	FALSE	118.58462	FALSE	0	FALSE	0	FALSE	100	FALSE	60.43	FALSE
96-48-0	2(3H?)-Furanone, dihydro-	C1CC(=O)OC1	1.11274619297797	5.12234425172851	0.237245117271038	FALSE	0.03	Low (Class I)	0.0183	1.79E-06	1.121746e+00	ToxCast	4.7282136484564	in_silico	TRUE	0.3234	0.219	FALSE	86.08924	FALSE	0	FALSE	2	FALSE	99.86	FALSE	58.75	FALSE
96-49-1	1,3-Dioxolan-2-one	C1COC(=O)O1	0.557300228205598	3.92447573194096	0.130258907090984	TRUE	1.5E-3	High (Class III)	0.0361	1.55E-05	3.407250e-01	ToxCast	2.61575238411166	in_silico	TRUE	0.1532	0.202	FALSE	88.06206	FALSE	0	FALSE	3	FALSE	99.19	FALSE	52.93	FALSE
96-54-8	1H-Pyrrole, 1-methyl-	CN1C=CC=C1	4.68504842483435	6.32012185087677	16.8026545998814	FALSE	1.5E-3	High (Class III)	0.000347	8.04E-06	2.522770e+01	ToxCast	1.50141134916403	in_silico	TRUE	1.0251	1.123	FALSE	81.11578	FALSE	0	FALSE	1	FALSE	100	FALSE	27.7	FALSE
96-66-2	Phenol, 4,4'-thiobis[2-(1,1-dimethylethyl)-6-methyl-	CC1=CC(=CC(=C1O)C(C)(C)C)SC2=CC(=C(C(=C2)C)O)C(C)(C)C	5.23022698748977	7.79935092072274	22.4285398022548	FALSE	1.5E-3	High (Class III)	0.000132	3.56E-07	2.242854e+00	Read-Across	0.1	in_silico	FALSE	6.4608	5.037	TRUE	358.5374	FALSE	2	FALSE	2	FALSE	39.75	FALSE	1.25	TRUE
96-69-5	Phenol, 4,4'-thiobis[2-(1,1-dimethylethyl)-5-methyl-	CC1=CC(=C(C=C1SC2=CC(=C(C=C2C)O)C(C)(C)C)C(C)(C)C)O	4.15043678803945	6.90827966152518	79.7472823548443	TRUE	1.5E-3	High (Class III)	0.00564	9.85E-06	7.974728e+00	ToxCast	0.1	in_silico	FALSE	6.4608	5.037	TRUE	358.5374	FALSE	2	FALSE	2	FALSE	40.1	FALSE	1.05	TRUE
96-76-4	Phenol, 2,4-bis(1,1-dimethylethyl)-	CC(C)(C)C1=CC(=C(C=C1)O)C(C)(C)C	0.691511361030816	3.3231305808402	0.015088627498623	FALSE	0.03	Low (Class I)	0.00307	7.17E-06	6.123982e+00	ToxCast	405.867427266929	in_vitro	FALSE	3.9872	4.279	FALSE	206.32388	FALSE	1	FALSE	1	FALSE	99.98	FALSE	55.87	FALSE
96-80-0	Ethanol, 2-[bis(1-methylethyl)amino]-	CC(C)N(CCO)C(C)C	3.55010619043116	5.72848924626643	10.1146544400673	FALSE	0.03	Low (Class I)	0.00285	1.89E-05	4.321848e+01	ToxCast	4.27285758755716	in_silico	FALSE	1.0975	1.12	FALSE	145.24256	FALSE	1	FALSE	2	FALSE	98.52	FALSE	72.79	FALSE
97-02-9	Benzenamine, 2,4-dinitro-	C1=CC(=C(C=C1[N+](=O)[O-])[N+](=O)[O-])N	-1.08139041625892	1.95085977649972	8.45687197420233e-05	FALSE	1.5E-3	High (Class III)	0.00102	9.47E-07	3.293035e-03	ToxCast	38.9391581907396	in_silico	FALSE	2.7128	1.616	FALSE	183.1216	FALSE	1	FALSE	1	FALSE	99.98	FALSE	95.73	FALSE
97-05-2	Benzoic acid, 2-hydroxy-5-sulfo-	C1=CC(=C(C=C1S(=O)(=O)O)C(=O)O)O	1.81736883311853	4.59552008350217	0.00567391728091715	FALSE	0.03	Low (Class I)	8.64e-05	1.44E-07	5.336910e-02	Read-Across	9.40605098280828	in_silico	FALSE	1.4179	-0.754	FALSE	218.18394	FALSE	3	FALSE	6	FALSE	95.39	FALSE	87.36	FALSE
97-39-2	Guanidine, N,N'-bis(2-methylphenyl)-	CC1=CC=CC=C1NC(=NC2=CC=CC=C2C)N	-3.66444403584234	-0.745048199789724	1.53966261617024e-07	FALSE	1.5E-3	High (Class III)	0.000711	8.56E-07	3.570899e-05	ToxCast	231.927350921122	in_silico	FALSE	4.135	1.657	FALSE	239.31558	FALSE	2	FALSE	3	FALSE	99.53	FALSE	87.01	FALSE
97-41-6	Cyclopropanecarboxylic acid, 2,2-dimethyl-3-(2-methyl-1-propenyl)-, ethyl ester	CCOC(=O)C1C(C1(C)C)C=C(C)C	2.81099470823667	4.50231174834416	0.145605305536731	FALSE	0.03	Low (Class I)	0.000225	4.58E-06	4.507780e+00	Read-Across	30.9588958446693	in_silico	FALSE	2.7879	3.277	FALSE	196.286	FALSE	0	FALSE	2	FALSE	99.99	FALSE	89.63	FALSE
97-42-7	2-Cyclohexen-1-ol, 2-methyl-5-(1-methylethenyl)-, acetate	CC1=CCC(CC1OC(=O)C)C(=C)C	0.780267531519942	3.13417475886755	0.494403326318414	TRUE	0.03	Low (Class I)	0.082	3.63E-04	1.523531e+01	ToxCast	30.815544862086	in_silico	FALSE	2.8505	2.439	FALSE	194.27012	FALSE	0	FALSE	2	FALSE	99.99	FALSE	88.88	FALSE
97-52-9	Benzenamine, 2-methoxy-4-nitro-	COC1=C(C=CC(=C1)[N+](=O)[O-])N	-2.1351439313343	0.701593878626849	2.60066505429257e-06	FALSE	1.5E-3	High (Class III)	0.000355	5.17E-07	4.647196e-05	ToxCast	17.8692581831298	in_silico	FALSE	2.29	0.781	FALSE	168.15002	FALSE	1	FALSE	2	FALSE	99.97	FALSE	91.79	FALSE
97-56-3	Benzenamine, 2-methyl-4-[(2-methylphenyl)azo]-	CC1=CC=CC=C1N=NC2=CC(=C(C=C2)N)C	0.642110081598385	3.49967121424546	0.00666735638883531	TRUE	1.5E-3	High (Class III)	0.00152	2.11E-06	1.331492e+00	ToxCast	199.703197037747	in_vitro	FALSE	4.8822	2.459	FALSE	225.289	FALSE	1	FALSE	3	FALSE	46.44	FALSE	40.92	FALSE
97-61-0	Pentanoic acid, 2-methyl-	CCCC(C)C(=O)O	2.45285729228578	4.64418851789819	4.9363567775362	FALSE	0.03	Low (Class I)	0.0174	1.12E-04	7.269855e+01	ToxCast	14.727167409556	in_silico	FALSE	1.5072	1.604	FALSE	116.15828	FALSE	1	FALSE	2	FALSE	99.94	FALSE	89.09	FALSE
97-62-1	Propanoic acid, 2-methyl-, ethyl ester	CCOC(=O)C(C)C	2.21186018674018	3.63961982663034	0.0527721757351097	FALSE	0.03	Low (Class I)	0.000324	1.21E-05	3.718698e-01	Read-Across	7.04669830036908	in_silico	FALSE	1.2055	1.21	FALSE	116.15828	FALSE	0	FALSE	2	FALSE	99.99	FALSE	72.67	FALSE
97-63-2	2-Propenoic acid, 2-methyl-, ethyl ester	CCOC(=O)C(=C)C	-0.145405396382084	3.39838434326024	0.111614135549677	TRUE	0.03	Low (Class I)	0.156	4.46E-05	7.468082e-01	Read-Across	6.69098237630831	in_silico	FALSE	1.1256	1.137	FALSE	114.1424	FALSE	0	FALSE	2	FALSE	99.99	FALSE	73.31	FALSE
97-64-3	Propanoic acid, 2-hydroxy-, ethyl ester	CCOC(=O)C(C)O	4.23234531918299	6.46500133207556	7.41028734968551	FALSE	0.03	Low (Class I)	0.000434	2.54E-06	3.463368e+01	ToxCast	4.67372953533464	in_silico	FALSE	-0.0697	0.153	FALSE	118.1311	FALSE	1	FALSE	3	FALSE	99.65	FALSE	68.31	FALSE
97-72-3	Propanoic acid, 2-methyl-, anhydride	CC(C)C(=O)OC(=O)C(C)C				TRUE	1.5E-3	High (Class III)	1.07	7.26E-04			5.62694279708165	in_silico	FALSE	1.3682	1.783	FALSE	158.19496	FALSE	0	FALSE	3	FALSE	99.99	FALSE	72.45	FALSE
97-74-5	Thiodicarbonic diamide ([(H2N)C(S)]2S), tetramethyl-	CN(C)C(=S)SC(=S)N(C)C	1.76805146667405	4.72346933402131	0.0867587291894639	FALSE	1.5E-3	High (Class III)	0.00148	1.64E-06	2.806222e-01	ToxCast	3.2345123330678	in_silico	FALSE	1.4126	1.293	FALSE	208.36788	FALSE	0	FALSE	2	FALSE	99.99	FALSE	71.87	FALSE
97-78-9	Glycine, N-methyl-N-(1-oxododecyl)-	CCCCCCCCCCCC(=O)N(C)CC(=O)O	1.80808767512966	4.58817342529051	0.0867803593154329	FALSE	1.5E-3	High (Class III)	0.00135	2.24E-06	7.944867e+00	ToxCast	91.551440662699	in_silico	FALSE	3.4503	4.608	FALSE	271.39566	FALSE	1	FALSE	4	FALSE	99.94	FALSE	95.98	FALSE
97-84-7	1,3-Butanediamine, N,N,N',N'-tetramethyl-	CC(CCN(C)C)N(C)C	2.62291589718533	4.2919226781439	0.0616925895269197	FALSE	1.5E-3	High (Class III)	0.000147	3.15E-06	1.896376e-01	Read-Across	3.07391090114235	in_silico	FALSE	0.8882	0.734	FALSE	144.2578	FALSE	0	FALSE	2	FALSE	99.35	FALSE	65.61	FALSE
97-85-8	Propanoic acid, 2-methyl-, 2-methylpropyl ester	CC(C)COC(=O)C(C)C	1.93551768658868	5.47618836434216	4.93937852251188	TRUE	0.03	Low (Class I)	0.0573	1.65E-05	3.364925e+01	ToxCast	6.81244567576569	in_silico	FALSE	1.8416	1.865	FALSE	144.21144	FALSE	0	FALSE	2	FALSE	100	FALSE	79.5	FALSE
97-86-9	2-Propenoic acid, 2-methyl-, 2-methylpropyl ester	CC(C)COC(=O)C(=C)C	0.270700782248646	3.03333986645404	0.287224513827806	TRUE	0.03	Low (Class I)	0.154	2.66E-04	2.083492e+00	ToxCast	7.25387896756	in_silico	FALSE	1.7617	1.792	FALSE	142.19556	FALSE	0	FALSE	2	FALSE	100	FALSE	80.71	FALSE
97-88-1	2-Propenoic acid, 2-methyl-, butyl ester	CCCCOC(=O)C(=C)C	-0.662830125005198	2.28913261813923	0.371677254989522	TRUE	0.03	Low (Class I)	1.71	1.91E-03	3.651493e+00	ToxCast	9.82436494265788	in_silico	FALSE	1.9058	2.064	FALSE	142.19556	FALSE	0	FALSE	2	FALSE	99.99	FALSE	84.54	FALSE
97-90-5	2-Propenoic acid, 2-methyl-, 1,2-ethanediyl ester	CC(=C)C(=O)OCCOC(=O)C(=C)C	1.28679082175649	4.35427677282433	0.780002272519924	TRUE	0.03	Low (Class I)	0.0403	3.45E-05	3.809656e+00	ToxCast	4.88416044727169	in_silico	FALSE	1.225	1.218	FALSE	198.21576	FALSE	0	FALSE	4	FALSE	99.98	FALSE	81.96	FALSE
97-95-0	1-Butanol, 2-ethyl-	CCC(CC)CO	-3.376081483184	-0.821769819445448	6.22558593081733e-06	FALSE	0.03	Low (Class I)	0.0148	4.13E-05	3.657591e-05	ToxCast	5.87509528626154	in_silico	TRUE	1.4149	1.717	FALSE	102.17476	FALSE	1	FALSE	1	FALSE	100	FALSE	69.04	FALSE
97-99-4	2-Furanmethanol, tetrahydro-	C1CC(OC1)CO	-0.368724920109924	2.12586418568254	0.00444947139397684	TRUE	1.5E-3	High (Class III)	0.0104	3.33E-05	1.640485e-02	ToxCast	3.6869215015475	in_silico	TRUE	0.1577	-0.146	FALSE	102.1317	FALSE	1	FALSE	2	FALSE	99.81	FALSE	59.87	FALSE
98-00-0	2-Furanmethanol	C1=COC(=C1)CO	3.44536398936182	6.59625020267242	1.58663217130521	FALSE	1.5E-3	High (Class III)	0.000569	4.02E-07	3.842142e+00	ToxCast	2.42157058787522	in_silico	TRUE	0.7719	-0.092	FALSE	98.09994	FALSE	1	FALSE	2	FALSE	99.92	FALSE	48.45	FALSE
98-01-1	2-Furancarboxaldehyde	C1=COC(=C1)C=O	1.15398296761857	3.60151609138246	0.0396303368712797	TRUE	1.5E-3	High (Class III)	0.00278	9.92E-06	1.246235e-01	ToxCast	3.14464979309897	in_silico	TRUE	1.0921	0.418	FALSE	96.08406	FALSE	0	FALSE	2	FALSE	99.97	FALSE	52.01	FALSE
98-02-2	2-Furanmethanethiol	C1=COC(=C1)CS	4.47382290464061	5.97428147289367	8.99145236886392	FALSE	1.5E-3	High (Class III)	0.000302	9.54E-06	2.580621e+01	ToxCast	2.87008233085247	in_silico	TRUE	1.7094	1.089	FALSE	114.16554	FALSE	0	FALSE	1	FALSE	100	FALSE	54.66	FALSE
98-05-5	Arsonic acid, phenyl-	C1=CC=C(C=C1)[As](=O)(O)O			0.733162933111746		1.5E-3	High (Class III)			3.506766e+00	Read-Across	4.78306412257759	in_silico	TRUE	-0.7524	0.669	FALSE	202.03958	FALSE	2	FALSE	3	FALSE	99.08	FALSE	83.64	FALSE
98-06-6	Benzene, (1,1-dimethylethyl)-	CC(C)(C)C1=CC=CC=C1	1.93751717438852	4.00319595003249	0.691066858494103	FALSE	0.03	Low (Class I)	0.00798	6.86E-05	3.228438e+00	ToxCast	4.67167294537754	in_silico	FALSE	2.9841	3.854	FALSE	134.21816	FALSE	0	FALSE	0	FALSE	100	FALSE	47.76	FALSE
98-09-9	Benzenesulfonyl chloride	C1=CC=C(C=C1)S(=O)(=O)Cl	-2.05916127933177	1.39080772934428	0.000162312387141009	TRUE	1.5E-3	High (Class III)	0.0186	6.60E-06	1.356119e-03	ToxCast	8.35499666632842	in_silico	FALSE	2.6949	0.487	FALSE	176.6207	FALSE	0	FALSE	2	FALSE	99.98	FALSE	69.67	FALSE
98-10-2	Benzenesulfonamide	C1=CC=C(C=C1)S(=O)(=O)N	2.3744106684412	5.06444522476455	0.108224826936323	FALSE	1.5E-3	High (Class III)	0.000457	9.33E-07	4.852040e-01	Read-Across	4.48329695310156	in_silico	FALSE	2.1151	-0.559	FALSE	157.19028	FALSE	1	FALSE	3	FALSE	98.08	FALSE	66.9	FALSE
98-11-3	Benzenesulfonic acid	C1=CC=C(C=C1)S(=O)(=O)O	-1.85189041136508	1.59612846165028	9.94326472433021e-06	FALSE	0.03	Low (Class I)	0.000707	2.52E-07	9.449094e-05	ToxCast	9.50300953586772	in_silico	FALSE	2.0141	-0.424	FALSE	158.17504	FALSE	1	FALSE	3	FALSE	98	FALSE	84.52	FALSE
98-13-5	Silane, trichlorophenyl-	C1=CC=C(C=C1)[Si](Cl)(Cl)Cl	2.53589063393654	6.766492502836	4.87729472593523	TRUE	1.5E-3	High (Class III)	0.0142	8.35E-07	2.766626e+00	Read-Across	0.567245999104975	in_silico	TRUE	2.5489	2.888	FALSE	211.5484	FALSE	0	FALSE	0	FALSE	99.79	FALSE	20.6	FALSE
98-29-3	1,2-Benzenediol, 4-(1,1-dimethylethyl)-	CC(C)(C)C1=CC(=C(C=C1)O)O	2.2040945477457	5.66589904438125	0.935945184157897	FALSE	0.03	Low (Class I)	0.00585	2.02E-06	3.897485e+00	ToxCast	4.1642235905049	in_silico	FALSE	2.3953	2.587	FALSE	166.21696	FALSE	2	FALSE	2	FALSE	100	FALSE	63.85	FALSE
98-37-3	Benzenesulfonic acid, 3-amino-4-hydroxy-	C1=CC(=C(C=C1S(=O)(=O)O)N)O	2.19913261581791	5.21401643784885	1.03287032486712	FALSE	0.03	Low (Class I)	0.00653	6.31E-06	5.980962e+00	Read-Across	5.79062199556927	in_silico	FALSE	1.8831	-0.779	FALSE	189.18908	FALSE	3	FALSE	5	FALSE	66.46	FALSE	55.41	FALSE
98-52-2	Cyclohexanol, 4-(1,1-dimethylethyl)-	CC(C)(C)C1CCC(CC1)O	2.64284653242921	4.57678696370349	6.15140849410467	FALSE	0.03	Low (Class I)	0.014	1.63E-04	2.868115e+01	ToxCast	4.66253307464356	in_silico	FALSE	2.5836	3.52	FALSE	156.2652	FALSE	1	FALSE	1	FALSE	100	FALSE	58.49	FALSE
98-53-3	Cyclohexanone, 4-(1,1-dimethylethyl)-	CC(C)(C)C1CCC(=O)CC1	2.00524179669324	4.25636749962287	2.74290703268708	TRUE	8.9999999999999993E-3	Intermediate (Class II)	0.0271	1.52E-04	3.043633e+01	ToxCast	11.096376596378	in_silico	TRUE	2.7918	3.111	FALSE	154.24932	FALSE	0	FALSE	1	FALSE	100	FALSE	63.99	FALSE
98-54-4	Phenol, 4-(1,1-dimethylethyl)-	CC(C)(C)C1=CC=C(C=C1)O	2.37695733953773	5.32413020067943	0.171271945120974	FALSE	0.03	Low (Class I)	0.000719	8.12E-07	4.685386e+00	ToxCast	27.3564140241595	in_vitro	FALSE	2.6897	2.718	FALSE	150.21756	FALSE	1	FALSE	1	FALSE	100	FALSE	66.15	FALSE
98-56-6	Benzene, 1-chloro-4-(trifluoromethyl)-	C1=CC(=CC=C1C(F)(F)F)Cl	0.825599358756401	4.49974577936739	0.000238928290066219	FALSE	1.5E-3	High (Class III)	3.57e-05	7.56E-09	5.509164e-04	ToxCast	2.30578151266468	in_silico	FALSE	3.3588	2.273	FALSE	180.5548696	FALSE	0	FALSE	0	FALSE	99.93	FALSE	22.91	FALSE
98-59-9	Benzenesulfonyl chloride, 4-methyl-	CC1=CC=C(C=C1)S(=O)(=O)Cl	1.3918650324423	3.31340103590849	0.00248992347644494	FALSE	1.5E-3	High (Class III)	0.000101	1.21E-06	3.268710e-02	Read-Across	13.1277413129727	in_silico	FALSE	3.0033	0.879	FALSE	190.64728	FALSE	0	FALSE	2	FALSE	99.99	FALSE	73.03	FALSE
98-73-7	Benzoic acid, 4-(1,1-dimethylethyl)-	CC(C)(C)C1=CC=C(C=C1)C(=O)O	1.01891069089294	4.0532795925242	0.0384377988740464	FALSE	0.03	Low (Class I)	0.00368	3.40E-06	2.169845e+00	ToxCast	56.4508226304254	in_silico	FALSE	2.6823	2.754	FALSE	178.22766	FALSE	1	FALSE	2	FALSE	99.98	FALSE	95.68	FALSE
98-74-8	Benzenesulfonyl chloride, 4-nitro-	C1=CC(=CC=C1[N+](=O)[O-])S(=O)(=O)Cl	2.53560158626834	5.27904986232586	0.0387864471572077	FALSE	1.5E-3	High (Class III)	0.000113	2.04E-07	1.035428e+00	Read-Across	26.6956064578761	in_silico	FALSE	3.1263	0.493	FALSE	221.61826	FALSE	0	FALSE	2	FALSE	99.99	FALSE	82.94	FALSE
149-87-1	Proline, 5-oxo-	C1CC(=O)N[C@@H]1C(=O)O			0.669220290298975		0.03	Low (Class I)			4.573879e+00	Read-Across	6.83463914297341	in_silico	FALSE	-0.3216	-0.827	FALSE	129.11398	FALSE	2	FALSE	4	FALSE	96.17	FALSE	71.41	FALSE
98-82-8	Benzene, (1-methylethyl)-	CC(C)C1=CC=CC=C1	3.47357634540879	7.82004437999572	13.4795237111204	FALSE	0.03	Low (Class I)	0.00453	2.04E-07	5.789349e+01	ToxCast	4.29492102181193	in_silico	FALSE	2.81	3.442	FALSE	120.19158	FALSE	0	FALSE	0	FALSE	100	FALSE	51.93	FALSE
98-83-9	Benzene, (1-methylethenyl)-	CC(=C)C1=CC=CC=C1	2.58664606867318	5.14785455183743	5.63636259369422	FALSE	0.03	Low (Class I)	0.0146	4.01E-05	3.598480e+01	ToxCast	6.38440056646785	in_silico	FALSE	2.7197	3.329	FALSE	118.1757	FALSE	0	FALSE	0	FALSE	100	FALSE	61.23	FALSE
618-36-0	Benzenemethanamine, α-methyl-, (±)-	CC(C1=CC=CC=C1)N	3.04016354545695	4.80846004116894	0.133820731647908	FALSE	0.03	Low (Class I)	0.000122	2.08E-06	8.288583e-01	Read-Across	6.19379639964681	in_silico	FALSE	2.4066	1.052	FALSE	121.17964	FALSE	1	FALSE	1	FALSE	97.77	FALSE	52.06	FALSE
98-85-1	Benzenemethanol, α-methyl-	CC(C1=CC=CC=C1)O	-1.68676755520653	2.97995646369264	0.520418827617042	TRUE	0.03	Low (Class I)	25.3	5.45E-04	1.480119e+00	Read-Across	2.84409200971095	in_silico	FALSE	1.7399	1.119	FALSE	122.1644	FALSE	1	FALSE	1	FALSE	100	FALSE	56.29	FALSE
98-86-2	Ethanone, 1-phenyl-	CC(=O)C1=CC=CC=C1	0.261474966969506	3.89824202438401	0.480209464099697	TRUE	0.03	Low (Class I)	0.263	6.07E-05	1.818568e+01	ToxCast	37.870306649819	in_vitro	FALSE	1.8892	1.244	FALSE	120.14852	FALSE	0	FALSE	1	FALSE	100	FALSE	59.74	FALSE
98-88-4	Benzoyl chloride	C1=CC=C(C=C1)C(=O)Cl	1.99203841232142	5.66450572538951	2.8865942554046	TRUE	1.5E-3	High (Class III)	0.0294	6.25E-06	8.420479e+00	ToxCast	2.91709837327456	in_silico	FALSE	2.0656	1.64	FALSE	140.567	FALSE	0	FALSE	1	FALSE	100	FALSE	56.74	FALSE
98-89-5	Cyclohexanecarboxylic acid	C1CCC(CC1)C(=O)O				FALSE	0.03	Low (Class I)	0.000214	4.58E-06			24.9048302432707	in_silico	FALSE	1.6513	1.833	FALSE	128.16898	FALSE	1	FALSE	2	FALSE	99.94	FALSE	91.96	FALSE
98-94-2	Cyclohexanamine, N?,N?-dimethyl-	CN(C)C1CCCCC1	3.2745217874012	5.60304795665154	3.06696904034709	TRUE	1.5E-3	High (Class III)	0.00163	7.65E-06	1.304729e+01	ToxCast	4.25413131731902	in_silico	FALSE	1.8807	1.891	FALSE	127.22728	FALSE	0	FALSE	1	FALSE	99.68	FALSE	52.09	FALSE
98-95-3	Benzene, nitro-	C1=CC=C(C=C1)[N+](=O)[O-]	4.41255411591225	6.79322909977353	2.42266690700443	FALSE	1.5E-3	High (Class III)	9.37e-05	3.90E-07	1.732170e+01	ToxCast	7.14984887691267	in_vitro	FALSE	2.118	1.244	FALSE	123.1094	FALSE	0	FALSE	0	FALSE	100	FALSE	70.47	FALSE
99-04-7	Benzoic acid, 3-methyl-	CC1=CC=CC(=C1)C(=O)O	0.172659952440993	3.42361108376166	0.0267875168973849	FALSE	0.03	Low (Class I)	0.018	1.01E-05	8.274394e-01	ToxCast	30.8889925455702	in_silico	FALSE	1.6932	1.374	FALSE	136.14792	FALSE	1	FALSE	2	FALSE	99.9	FALSE	91.78	FALSE
99-05-8	Benzoic acid, 3-amino-	C1=CC(=CC(=C1)N)C(=O)O	2.84093378254897	5.65264848348149	0.137970710258143	FALSE	0.03	Low (Class I)	0.000199	3.07E-07	9.901184e-01	Read-Across	7.17629467564573	in_silico	FALSE	1.5482	-0.143	FALSE	137.13598	FALSE	2	FALSE	3	FALSE	84.97	FALSE	71.43	FALSE
99-08-1	Benzene, 1-methyl-3-nitro-	CC1=CC(=CC=C1)[N+](=O)[O-]	-0.121606966760241	1.52679700337675	0.000373353289401076	FALSE	1.5E-3	High (Class III)	0.000494	1.11E-05	6.496169e-03	ToxCast	17.3995225903808	in_vitro	FALSE	2.4264	1.636	FALSE	137.13598	FALSE	0	FALSE	0	FALSE	100	FALSE	77.18	FALSE
99-09-2	Benzenamine, 3-nitro-	C1=CC(=CC(=C1)[N+](=O)[O-])N	-1.24136948175851	3.31957792405454	0.0161763300736855	TRUE	1.5E-3	High (Class III)	0.282	7.75E-06	2.062173e-01	Read-Across	12.7481012475458	in_silico	FALSE	2.2814	0.541	FALSE	138.12404	FALSE	1	FALSE	1	FALSE	99.93	FALSE	87.12	FALSE
99-11-6	4-Pyridinecarboxylic acid, 1,2-dihydro-6-hydroxy-2-oxo-	C1=C(C=C(NC1=O)O)C(=O)O	2.28933219989209	5.0227624625505	0.0163340544881006	FALSE	1.5E-3	High (Class III)	8.39e-05	1.55E-07	6.957773e-02	Read-Across	4.2596715965585	in_silico	FALSE	-0.2213	-0.494	FALSE	155.1082	FALSE	3	FALSE	5	FALSE	81.92	FALSE	59.66	FALSE
99-20-7	α-D-Glucopyranoside, α-D-glucopyranosyl	C([C@@H]1[C@H]([C@@H]([C@H]([C@H](O1)O[C@@H]2[C@@H]([C@H]([C@@H]([C@H](O2)CO)O)O)O)O)O)O)O	-0.720083231125538	3.31240252295595	0.422931176036035	TRUE	0.03	Low (Class I)	2.22	2.06E-04	6.678922e-01	Read-Across	1.57919826808761	in_silico	FALSE	-5.3972	-3.234	FALSE	342.29648	FALSE	8	TRUE	11	TRUE	4.5	TRUE	3.82	TRUE
99-33-2	Benzoyl chloride, 3,5-dinitro-	C1=C(C=C(C=C1[N+](=O)[O-])[N+](=O)[O-])C(=O)Cl	2.45143573573705	5.18128230654614	0.0288427057924143	FALSE	1.5E-3	High (Class III)	0.000102	1.90E-07	8.373641e-01	Read-Across	29.0320977532232	in_silico	TRUE	2.9284	1.441	FALSE	230.56212	FALSE	0	FALSE	1	FALSE	99.99	FALSE	90.8	FALSE
99-34-3	Benzoic acid, 3,5-dinitro-	C1=C(C=C(C=C1[N+](=O)[O-])[N+](=O)[O-])C(=O)O	3.10063917006113	5.68472579037719	0.0716123622712588	FALSE	1.5E-3	High (Class III)	5.68e-05	1.48E-07	2.125466e+00	Read-Across	29.6801858472477	in_silico	FALSE	2.2476	0.783	FALSE	212.11646	FALSE	1	FALSE	2	FALSE	99.62	FALSE	94.67	FALSE
99-48-9	2-Cyclohexen-1-ol, 2-methyl-5-(1-methylethenyl)-	CC1=CCC(CC1O)C(=C)C	0.958085991725412	3.80627510871681	0.640140198231512	TRUE	0.03	Low (Class I)	0.0705	1.00E-04	4.679247e+00	Read-Across	7.30972270402434	in_silico	FALSE	2.2797	1.699	FALSE	152.23344	FALSE	1	FALSE	1	FALSE	100	FALSE	71.55	FALSE
99-49-0	2-Cyclohexen-1-one, 2-methyl-5-(1-methylethenyl)-	CC1=CCC(CC1=O)C(=C)C	2.97272556605058	5.96961233062643	3.91617076503307	FALSE	8.9999999999999993E-3	Intermediate (Class II)	0.00417	4.20E-06	3.138577e+01	ToxCast	8.014403599604	in_silico	TRUE	2.4879	1.756	FALSE	150.21756	FALSE	0	FALSE	1	FALSE	100	FALSE	68.71	FALSE
99-54-7	Benzene, 1,2-dichloro-4-nitro-	C1=CC(=C(C=C1[N+](=O)[O-])Cl)Cl	1.01063938099294	3.72114000462068	0.046935868559528	TRUE	1.5E-3	High (Class III)	0.00458	8.92E-06	1.095860e+01	ToxCast	233.480390629225	in_vitro	FALSE	3.4248	2.187	FALSE	191.99952	FALSE	0	FALSE	0	FALSE	99.99	FALSE	83.53	FALSE
99-59-2	Benzenamine, 2-methoxy-5-nitro-	COC1=C(C=C(C=C1)[N+](=O)[O-])N	1.27309014752822	4.28575269119715	0.032631677185714	TRUE	1.5E-3	High (Class III)	0.00174	1.69E-06	1.088243e-01	ToxCast	3.33492967060789	in_vitro	FALSE	2.29	0.781	FALSE	168.15002	FALSE	1	FALSE	2	FALSE	99.98	FALSE	91.85	FALSE
99-61-6	Benzaldehyde, 3-nitro-	C1=CC(=CC(=C1)[N+](=O)[O-])C=O	0.645321752270502	3.10377935040758	0.119754267871768	TRUE	1.5E-3	High (Class III)	0.0271	9.43E-05	6.938044e-01	Read-Across	5.79356624342194	in_silico	FALSE	1.9305	0.647	FALSE	151.1195	FALSE	0	FALSE	1	FALSE	100	FALSE	75.48	FALSE
99-62-7	Benzene, 1,3-bis(1-methylethyl)-	CC(C)C1=CC(=CC=C1)C(C)C	-0.832199089210158	3.78268233458349	0.0161880149201602	TRUE	0.03	Low (Class I)	0.11	2.67E-06	4.194948e+00	ToxCast	259.139131926794	in_vitro	FALSE	3.9334	4.802	FALSE	162.27132	FALSE	0	FALSE	0	FALSE	85.24	FALSE	33.17	FALSE
99-63-8	1,3-Benzenedicarbonyl dichloride	C1=CC(=CC(=C1)C(=O)Cl)C(=O)Cl	0.443048920778822	4.17601863334169	0.460422998649375	TRUE	1.5E-3	High (Class III)	0.166	3.07E-05	2.039986e+00	ToxCast	4.43067716938316	in_silico	FALSE	2.4446	1.409	FALSE	203.02216	FALSE	0	FALSE	2	FALSE	100	FALSE	65.27	FALSE
99-65-0	Benzene, 1,3-dinitro-	C1=CC(=CC(=C1)[N+](=O)[O-])[N+](=O)[O-]	0.427548542319454	3.53265303394278	0.0572746331277277	TRUE	1.5E-3	High (Class III)	0.0214	1.68E-05	1.710404e+00	ToxCast	29.8631949252456	in_vitro	TRUE	2.5494	1.25	FALSE	168.10696	FALSE	0	FALSE	0	FALSE	100	FALSE	88.01	FALSE
99-73-0	Ethanone, 2-bromo-1-(4-bromophenyl)-	C1=CC(=CC=C1C(=O)CBr)Br	3.7490025156906	6.28061109222984	0.751808618460019	FALSE	1.5E-3	High (Class III)	0.000134	3.94E-07	5.302834e+00	Read-Across	7.05343591003889	in_silico	FALSE	3.0267	1.939	FALSE	277.94064	FALSE	0	FALSE	1	FALSE	100	FALSE	74.54	FALSE
99-75-2	Benzoic acid, 4-methyl-, methyl ester	CC1=CC=C(C=C1)C(=O)OC	-6.8251445259832	-2.87927605214765	1.69018373468581e-06	TRUE	0.03	Low (Class I)	11.3	1.28E-03	1.175834e-05	ToxCast	6.95684376839934	in_silico	FALSE	1.7816	1.695	FALSE	150.1745	FALSE	0	FALSE	2	FALSE	100	FALSE	79.65	FALSE
99-76-3	Benzoic acid, 4-hydroxy-, methyl ester	COC(=O)C1=CC=C(C=C1)O	0.672578581196191	2.36202652239731	0.0955156683694726	FALSE	0.03	Low (Class I)	0.0203	4.15E-04	2.429409e-01	ToxCast	2.5434668845821	in_vitro	FALSE	1.1788	0.589	FALSE	152.14732	FALSE	1	FALSE	3	FALSE	99.99	FALSE	80.14	FALSE
99-82-1	Cyclohexane, 1-methyl-4-(1-methylethyl)-	CC1CCC(CC1)C(C)C				FALSE	0.03	Low (Class I)	0.00014	4.28E-06			3.56969717821104	in_silico	TRUE	3.4687	5.507	TRUE	140.2658	FALSE	0	FALSE	0	FALSE	14.24	FALSE	4.28	TRUE
99-83-2	1,3-Cyclohexadiene, 2-methyl-5-(1-methylethyl)-	CC1=CCC(C=C1)C(C)C	1.62146309140634	3.95321358087835	0.342986434858334	FALSE	0.03	Low (Class I)	0.0082	3.82E-05	2.401838e+00	ToxCast	7.00272074028724	in_silico	TRUE	3.1648	4.427	FALSE	136.23404	FALSE	0	FALSE	0	FALSE	99.93	FALSE	51.87	FALSE
99-85-4	1,4-Cyclohexadiene, 1-methyl-4-(1-methylethyl)-	CC1=CCC(=CC1)C(C)C	1.78887796488632	4.06187923695005	0.885605809876293	FALSE	0.03	Low (Class I)	0.0144	7.68E-05	8.610505e+00	ToxCast	9.72272817910606	in_silico	FALSE	3.3089	3.852	FALSE	136.23404	FALSE	0	FALSE	0	FALSE	99.99	FALSE	54.16	FALSE
99-86-5	1,3-Cyclohexadiene, 1-methyl-4-(1-methylethyl)-	CC1=CC=C(CC1)C(C)C	1.71110746609201	3.98039405986057	0.433960212309771	FALSE	0.03	Low (Class I)	0.00844	4.54E-05	3.824960e+00	ToxCast	8.81407941670706	in_silico	FALSE	3.3089	3.546	FALSE	136.23404	FALSE	0	FALSE	0	FALSE	99.92	FALSE	56.41	FALSE
99-87-6	Benzene, 1-methyl-4-(1-methylethyl)-	CC1=CC=C(C=C1)C(C)C	-0.630295079071313	1.51103407372516	0.000843349170298438	FALSE	0.03	Low (Class I)	0.0036	2.60E-05	3.696917e-03	ToxCast	4.38361352986689	in_silico	FALSE	3.1184	3.834	FALSE	134.21816	FALSE	0	FALSE	0	FALSE	99.73	FALSE	43.05	FALSE
99-91-2	Ethanone, 1-(4-chlorophenyl)-	CC(=O)C1=CC=C(C=C1)Cl	3.01962034984978	5.06827835376808	0.227028353770661	FALSE	1.5E-3	High (Class III)	0.000217	1.94E-06	1.542125e+00	Read-Across	6.79265288510689	in_silico	FALSE	2.5426	1.188	FALSE	154.59358	FALSE	0	FALSE	1	FALSE	100	FALSE	68.62	FALSE
99-92-3	Ethanone, 1-(4-aminophenyl)-	CC(=O)C1=CC=C(C=C1)N	3.48171527869437	5.39378860628747	0.770103327649077	FALSE	0.03	Low (Class I)	0.000254	3.11E-06	3.036366e+00	Read-Across	3.94280390146367	in_silico	FALSE	2.0526	0.119	FALSE	135.16316	FALSE	1	FALSE	2	FALSE	99.96	FALSE	67.96	FALSE
99-94-5	Benzoic acid, 4-methyl-	CC1=CC=C(C=C1)C(=O)O	-0.502433996008226	3.74019835953142	1.68236330061022	TRUE	0.03	Low (Class I)	5.35	3.06E-04	6.542545e+01	ToxCast	38.8890148395173	in_silico	FALSE	1.6932	1.374	FALSE	136.14792	FALSE	1	FALSE	2	FALSE	99.93	FALSE	93.15	FALSE
99-97-8	Benzenamine, N,N,4-trimethyl-	CC1=CC=C(C=C1)N(C)C	2.48803003282765	5.14316846763903	0.347622978206465	FALSE	0.03	Low (Class I)	0.00113	2.50E-06	7.375712e+00	ToxCast	21.2175628408826	in_vitro	FALSE	2.061	1.953	FALSE	135.20622	FALSE	0	FALSE	1	FALSE	100	FALSE	58.05	FALSE
99-98-9	1,4-Benzenediamine, N,N-dimethyl-	CN(C)C1=CC=C(C=C1)N	3.00714191849881	5.45976284554253	2.27714107417605	FALSE	0.03	Low (Class I)	0.00224	7.90E-06	6.725512e+00	ToxCast	2.95348922107873	in_silico	FALSE	1.916	0.858	FALSE	136.19428	FALSE	1	FALSE	2	FALSE	99.99	FALSE	58.43	FALSE
99-99-0	Benzene, 1-methyl-4-nitro-	CC1=CC=C(C=C1)[N+](=O)[O-]	3.32943495628564	5.06979764577988	1.29178527876911	FALSE	1.5E-3	High (Class III)	0.000605	1.10E-05	7.279772e+00	ToxCast	5.63543483457844	in_vitro	FALSE	2.4264	1.636	FALSE	137.13598	FALSE	0	FALSE	0	FALSE	100	FALSE	77.8	FALSE
100-00-5	Benzene, 1-chloro-4-nitro-	C1=CC(=CC=C1[N+](=O)[O-])Cl	-0.636671161484891	2.12822735655944	0.00327806214801328	TRUE	1.5E-3	High (Class III)	0.0142	2.44E-05	1.449556e-03	ToxCast	0.442198996459674	in_silico	FALSE	2.7714	1.61	FALSE	157.55446	FALSE	0	FALSE	0	FALSE	100	FALSE	78.78	FALSE
100-01-6	Benzenamine, 4-nitro-	C1=CC(=CC=C1N)[N+](=O)[O-]	-0.732389068108768	3.67891490212125	0.00244447085154798	TRUE	1.5E-3	High (Class III)	0.0132	5.12E-07	7.890627e+00	ToxCast	3227.9488904786	in_vitro	FALSE	2.2814	0.541	FALSE	138.12404	FALSE	1	FALSE	1	FALSE	99.85	FALSE	86.71	FALSE
100-06-1	Ethanone, 1-(4-methoxyphenyl)-	CC(=O)C1=CC=C(C=C1)OC	1.10562273150346	3.85520272919457	1.27533045852424	TRUE	0.03	Low (Class I)	0.1	1.78E-04	6.536720e+00	ToxCast	5.1255110793498	in_silico	FALSE	1.8978	0.851	FALSE	150.1745	FALSE	0	FALSE	2	FALSE	100	FALSE	75.25	FALSE
100-07-2	Benzoyl chloride, 4-methoxy-	COC1=CC=C(C=C1)C(=O)Cl	2.8565221762661	4.83978721862241	0.2012241956179	FALSE	1.5E-3	High (Class III)	0.00028	2.91E-06	7.877938e-01	Read-Across	3.91500532863887	in_silico	FALSE	2.0742	1.247	FALSE	170.59298	FALSE	0	FALSE	2	FALSE	100	FALSE	67.13	FALSE
100-10-7	Benzaldehyde, 4-(dimethylamino)-	CN(C)C1=CC=C(C=C1)C=O	2.49080577910249	4.6730324810142	1.54492117235292	FALSE	0.03	Low (Class I)	0.00499	3.28E-05	5.899234e+00	ToxCast	3.81846949634271	in_silico	FALSE	1.5651	0.964	FALSE	149.18974	FALSE	0	FALSE	2	FALSE	100	FALSE	68.1	FALSE
100-18-5	Benzene, 1,4-bis(1-methylethyl)-	CC(C)C1=CC=C(C=C1)C(C)C	3.17347873915905	6.1252666103535	3.6827792879293	FALSE	0.03	Low (Class I)	0.00247	2.76E-06	1.396218e+01	ToxCast	3.79120827851574	in_silico	FALSE	3.9334	4.802	FALSE	162.27132	FALSE	0	FALSE	0	FALSE	73.05	FALSE	16.48	FALSE
100-20-9	1,4-Benzenedicarbonyl dichloride	C1=CC(=CC=C1C(=O)Cl)C(=O)Cl	-0.0469268760238225	3.75568315799461	0.226190137712694	TRUE	1.5E-3	High (Class III)	0.252	3.97E-05	9.405881e-01	ToxCast	4.15839569147051	in_silico	FALSE	2.4446	1.198	FALSE	203.02216	FALSE	0	FALSE	2	FALSE	100	FALSE	61.69	FALSE
100-21-0	1,4-Benzenedicarboxylic acid	C1=CC(=CC=C1C(=O)O)C(=O)O	-5.63375387863907	0.509530458019725	6.36790658755681e-05	TRUE	0.03	Low (Class I)	27.4	1.97E-05	1.403920e-03	ToxCast	22.0468086667675	in_silico	FALSE	1.083	-0.118	FALSE	166.13084	FALSE	2	FALSE	4	FALSE	99.05	FALSE	91.3	FALSE
100-22-1	1,4-Benzenediamine, N,N,N',N'-tetramethyl-	CN(C)C1=CC=C(C=C1)N(C)C	2.36585748814248	5.03472804121979	9.86839257838485	TRUE	0.03	Low (Class I)	0.0425	9.11E-05	1.935946e+01	ToxCast	1.96176449701765	in_silico	FALSE	1.8186	1.884	FALSE	164.24744	FALSE	0	FALSE	2	FALSE	100	FALSE	51.92	FALSE
100-25-4	Benzene, 1,4-dinitro-	C1=CC(=CC=C1[N+](=O)[O-])[N+](=O)[O-]	3.0116562103251	5.34779496211257	0.193114133598465	FALSE	1.5E-3	High (Class III)	0.000188	8.67E-07	3.765368e+00	ToxCast	19.4981507440379	in_silico	TRUE	2.5494	1.25	FALSE	168.10696	FALSE	0	FALSE	0	FALSE	100	FALSE	89.28	FALSE
100-37-8	Ethanol, 2-(diethylamino)-	CCN(CC)CCO	3.94273327571428	6.4539761787067	7.42363628793323	FALSE	0.03	Low (Class I)	0.000847	2.61E-06	3.016117e+01	ToxCast	4.06285679157875	in_silico	FALSE	0.3205	0.2	FALSE	117.1894	FALSE	1	FALSE	2	FALSE	96.3	FALSE	71.61	FALSE
100-39-0	Benzene, (bromomethyl)-	C1=CC=C(C=C1)CBr	3.64350175434834	5.60997218950969	33.4437791611824	TRUE	1.5E-3	High (Class III)	0.0076	8.21E-05	1.000000e+02	ToxCast	2.99009270463862	in_silico	FALSE	2.5815	2.205	FALSE	171.03448	FALSE	0	FALSE	0	FALSE	100	FALSE	51.89	FALSE
100-40-3	Cyclohexene, 4-ethenyl-	C=CC1CCC=CC1	0.574067347004584	3.05743755100125	0.0630052340196302	FALSE	0.03	Low (Class I)	0.0168	5.52E-05	3.501588e-01	ToxCast	5.55761450761965	in_silico	TRUE	2.5287	3.605	FALSE	108.18088	FALSE	0	FALSE	0	FALSE	100	FALSE	56.6	FALSE
100-41-4	Benzene, ethyl-	CCC1=CC=CC=C1	1.13921184809862	5.86741527717326	9.94830395511398	TRUE	0.03	Low (Class I)	0.722	1.35E-05	5.114422e+01	ToxCast	5.14099921152855	in_silico	FALSE	2.249	2.938	FALSE	106.165	FALSE	0	FALSE	0	FALSE	100	FALSE	53.64	FALSE
100-42-5	Benzene, ethenyl-	C=CC1=CC=CC=C1	1.75970070404279	6.72484856057336	21.3341141258966	TRUE	0.03	Low (Class I)	0.371	4.02E-06	1.000000e+02	ToxCast	4.6873284491059	in_silico	TRUE	2.3296	2.937	FALSE	104.14912	FALSE	0	FALSE	0	FALSE	100	FALSE	60.15	FALSE
100-43-6	Pyridine, 4-ethenyl-	C=CC1=CC=NC=C1	0.430819962656483	4.96374894609397	2.7505537364286	TRUE	1.5E-3	High (Class III)	1.02	2.99E-05	5.675258e+00	ToxCast	2.06331455709663	in_silico	FALSE	1.7246	0.814	FALSE	105.13718	FALSE	0	FALSE	1	FALSE	100	FALSE	43.66	FALSE
100-44-7	Benzene, (chloromethyl)-	C1=CC=C(C=C1)CCl	1.46530279549505	5.16783469603997	0.250197875121279	TRUE	1.5E-3	High (Class III)	0.00857	1.70E-06	4.405613e-01	ToxCast	1.76085140699355	in_silico	FALSE	2.4254	1.867	FALSE	126.58348	FALSE	0	FALSE	0	FALSE	100	FALSE	37.7	FALSE
100-46-9	Benzenemethanamine	C1=CC=C(C=C1)CN	-0.33778435960973	4.28018563360752	0.638602245052716	TRUE	0.03	Low (Class I)	1.39	3.35E-05	2.735983e+00	ToxCast	4.28432995807345	in_silico	FALSE	1.8456	0.526	FALSE	107.15306	FALSE	1	FALSE	1	FALSE	96.22	FALSE	50.33	FALSE
100-47-0	Benzonitrile	C1=CC=C(C=C1)C#N	0.109941166898996	2.51089363492281	0.0279512285282923	TRUE	1.5E-3	High (Class III)	0.0217	8.62E-05	4.633446e-02	ToxCast	1.65768954972097	in_silico	TRUE	1.55828	1.09	FALSE	103.1213	FALSE	0	FALSE	1	FALSE	100	FALSE	38.07	FALSE
100-53-8	Benzenemethanethiol	C1=CC=C(C=C1)CS	3.77924450906664	5.53368840963268	5.46774676114963	FALSE	0.03	Low (Class I)	0.000909	1.60E-05	3.111885e+01	ToxCast	5.69134867868717	in_silico	TRUE	2.1164	1.774	FALSE	124.20342	FALSE	0	FALSE	0	FALSE	100	FALSE	72.11	FALSE
100-59-4	Magnesium, chlorophenyl-	C1=CC=[C-]C=C1.[Mg+2].[Cl-]					1.5E-3	High (Class III)					229.993668340512	in_silico	TRUE	-1.5092	4.32	FALSE	136.8619	FALSE	0	FALSE	0	FALSE	99.98	FALSE	99.01	FALSE
100-61-8	Benzenamine, N-methyl-	CNC1=CC=CC=C1	-0.418831498577169	4.63606937142338	1.21988384512418	TRUE	0.03	Low (Class I)	3.2	2.82E-05	3.266242e+00	Read-Across	2.67750216486638	in_silico	FALSE	1.8013	0.998	FALSE	107.15306	FALSE	1	FALSE	1	FALSE	100	FALSE	47.95	FALSE
100-63-0	Hydrazine, phenyl-	C1=CC=C(C=C1)NN	1.97904811757056	4.46721135221234	0.683230543428553	FALSE	0.03	Low (Class I)	0.00717	2.33E-05	2.195037e+00	ToxCast	3.2127318364121	in_silico	FALSE	1.7455	0.106	FALSE	108.14112	FALSE	2	FALSE	2	FALSE	99.96	FALSE	55.12	FALSE
100-64-1	Cyclohexanone, oxime	C1CCC(=NO)CC1	-0.000697180110169171	3.82534919180397	0.0610019938279909	TRUE	1.5E-3	High (Class III)	0.0611	9.12E-06	2.988538e-01	ToxCast	4.89908283445359	in_silico	FALSE	1.7807	1.163	FALSE	113.15764	FALSE	1	FALSE	0	FALSE	99.99	FALSE	62.86	FALSE
100-66-3	Benzene, methoxy-	COC1=CC=CC=C1				FALSE	0.03	Low (Class I)	0.000616	1.11E-05			3.70833409415222	in_silico	FALSE	1.6952	1.267	FALSE	108.13782	FALSE	0	FALSE	1	FALSE	100	FALSE	60.43	FALSE
100-70-9	2-Pyridinecarbonitrile	C1=CC=NC(=C1)C#N	1.01872239723199	5.3382796114003	0.899973378376017	TRUE	1.5E-3	High (Class III)	0.0862	4.13E-06	1.741928e+00	ToxCast	1.93553303352142	in_silico	TRUE	0.95328	0.00600000000000012	FALSE	104.10936	FALSE	0	FALSE	2	FALSE	99.98	FALSE	36.04	FALSE
100-74-3	Morpholine, 4-ethyl-	CCN1CCOCC1	-3.47330426128144	-0.664154520088752	9.07944919844537e-06	TRUE	1.5E-3	High (Class III)	0.027	4.19E-05	3.867275e-05	ToxCast	4.25937231984116	in_silico	FALSE	0.2764	0.086	FALSE	115.17352	FALSE	0	FALSE	2	FALSE	97.97	FALSE	65.72	FALSE
100-79-8	1,3-Dioxolane-4-methanol, 2,2-dimethyl-	CC1(OCC(O1)CO)C	-1.06619614538174	2.89713694494631	0.072124530649344	TRUE	1.5E-3	High (Class III)	0.84	9.14E-05	2.359437e-01	Read-Across	3.27133725200533	in_silico	FALSE	0.1302	-0.0379999999999999	FALSE	132.15768	FALSE	1	FALSE	3	FALSE	99.85	FALSE	69.43	FALSE
100-86-7	Benzeneethanol, α,α-dimethyl-	CC(C)(CC1=CC=CC=C1)O	-0.401305570086173	2.32951180150184	0.00785886122697789	FALSE	0.03	Low (Class I)	0.0198	3.68E-05	2.147493e-02	ToxCast	2.73257470598104	in_silico	FALSE	2	2.05	FALSE	150.21756	FALSE	1	FALSE	1	FALSE	100	FALSE	59.36	FALSE
100-88-9	Sulfamic acid, cyclohexyl-	C1CCC(CC1)NS(=O)(=O)O	-1.47320202231974	1.35179654223763	4.47352242779701e-05	FALSE	0.03	Low (Class I)	0.00133	1.99E-06	5.931306e-04	ToxCast	13.2586934157314	in_silico	FALSE	2.1832	0.319	FALSE	179.23732	FALSE	2	FALSE	4	FALSE	95.58	FALSE	88.09	FALSE
101-02-0	Phosphorous acid, triphenyl ester	C1=CC=C(C=C1)OP(OC2=CC=CC=C2)OC3=CC=CC=C3	-0.152136587876897	3.87859516247849	0.00711516189070398	TRUE	1.5E-3	High (Class III)	0.0101	9.41E-07	2.287344e+00	ToxCast	321.474598590525	in_silico	FALSE	5.4503	3.45	FALSE	310.283661	FALSE	0	FALSE	3	FALSE	17.4	FALSE	16.92	FALSE
101-14-4	Benzenamine, 4,4'-methylenebis[2-chloro-	C1=CC(=C(C=C1CC2=CC(=C(C=C2)N)Cl)Cl)N	1.82453273305396	5.40976251627576	0.439297394049325	TRUE	1.5E-3	High (Class III)	0.00658	1.71E-06	2.214599e+01	ToxCast	50.4122869310944	in_silico	FALSE	4.911	1.656	FALSE	267.15378	FALSE	2	FALSE	2	FALSE	100	FALSE	78.33	FALSE
101-20-2	Urea, N-(4-chlorophenyl)-N'-(3,4-dichlorophenyl)-	C1=CC(=CC=C1NC(=O)NC2=CC(=C(C=C2)Cl)Cl)Cl	1.97179861153203	4.65461053590684	0.005191685499295	FALSE	1.5E-3	High (Class III)	5.54e-05	1.15E-07	3.305554e-01	ToxCast	63.6701572213415	in_silico	FALSE	5.4368	2.451	FALSE	315.58236	FALSE	2	FALSE	3	FALSE	15.57	FALSE	13.21	FALSE
101-25-7	1,3,5,7-Tetraazabicyclo[3.3.1]nonane, 3,7-dinitroso-	C1N2CN(CN1CN(C2)N=O)N=O	3.42034865021041	6.25938558458463	2.43495197518958	FALSE	1.5E-3	High (Class III)	0.000925	1.34E-06	5.546330e+00	Read-Across	2.27779840606685	in_silico	TRUE	-0.8765	-0.331	FALSE	186.1719	FALSE	0	FALSE	4	FALSE	99.28	FALSE	62.77	FALSE
101-37-1	1,3,5-Triazine, 2,4,6-tris(2-propenyloxy)-	C=CCOC1=NC(=NC(=N1)OCC=C)OCC=C	4.5376794257402	7.0353153218341	3.43854398420317	FALSE	1.5E-3	High (Class III)	9.97e-05	3.17E-07	1.444800e+01	ToxCast	4.20177724605552	in_silico	FALSE	1.566	1.284	FALSE	249.2658	FALSE	0	FALSE	6	FALSE	99.96	FALSE	92.05	FALSE
101-38-2	2,5-Cyclohexadien-1-one, 2,6-dichloro-4-(chloroimino)-	C1=C(C(=O)C(=CC1=NCl)Cl)Cl	3.14509618410715	5.49355082969927	0.324029238377417	FALSE	1.5E-3	High (Class III)	0.000232	1.04E-06	1.425247e+00	Read-Across	4.39851461809419	in_silico	FALSE	2.4093	1.995	FALSE	210.44518	FALSE	0	FALSE	2	FALSE	100	FALSE	68.11	FALSE
101-41-7	Benzeneacetic acid, methyl ester	COC(=O)CC1=CC=CC=C1	1.00188913758825	3.41109742990528	0.450957359618301	TRUE	0.03	Low (Class I)	0.0449	1.75E-04	2.548886e+00	ToxCast	5.65216561027711	in_silico	FALSE	1.4021	1.574	FALSE	150.1745	FALSE	0	FALSE	2	FALSE	100	FALSE	76.98	FALSE
101-42-8	Urea, N,N-dimethyl-N'-phenyl-	CN(C)C(=O)NC1=CC=CC=C1	0.998310302431805	6.00586344032225	7.51072131844857	TRUE	0.03	Low (Class I)	0.754	7.41E-06	2.742975e+01	ToxCast	3.65207972826735	in_vitro	FALSE	1.8531	0.388	FALSE	164.20438	FALSE	1	FALSE	3	FALSE	99.99	FALSE	63.69	FALSE
101-49-5	1,3-Dioxolane, 2-(phenylmethyl)-	C1COC(O1)CC2=CC=CC=C2	3.27366954483391	4.84511461914861	0.550221048317447	FALSE	1.5E-3	High (Class III)	0.000293	7.86E-06	1.370818e+00	Read-Across	2.49139554892379	in_silico	FALSE	1.602	1.466	FALSE	164.20108	FALSE	0	FALSE	2	FALSE	100	FALSE	59.38	FALSE
101-54-2	1,4-Benzenediamine, N-phenyl-	C1=CC=C(C=C1)NC2=CC=C(C=C2)N	1.70366350811771	5.80980326717264	0.270406601542081	TRUE	1.5E-3	High (Class III)	0.00535	4.19E-07	3.121851e+00	ToxCast	11.5450246225565	in_vitro	FALSE	3.6666	1.191	FALSE	184.23708	FALSE	2	FALSE	2	FALSE	100	FALSE	78.55	FALSE
101-61-1	Benzenamine, 4,4'-methylenebis[N,N-dimethyl-	CN(C)C1=CC=C(C=C1)CC2=CC=C(C=C2)N(C)C			0.00709418623029929		1.5E-3	High (Class III)			3.271072e+00	ToxCast	461.091922240317	in_vitro	FALSE	3.4094	2.976	FALSE	254.36998	FALSE	0	FALSE	2	FALSE	99.99	FALSE	58.14	FALSE
101-67-7	Benzenamine, 4-octyl-N-(4-octylphenyl)-	CCCCCCCCC1=CC=C(C=C1)NC2=CC=C(C=C2)CCCCCCCC	4.80091438091108	7.28428458490774	7.0816164976474	FALSE	1.5E-3	High (Class III)	0.000112	3.68E-07	7.081616e-01	ToxCast	0.1	in_silico	TRUE	9.3092	10.434	TRUE	393.64772	FALSE	1	FALSE	1	FALSE	0.97	TRUE	0.0448	TRUE
101-68-8	Benzene, 1,1'-methylenebis[4-isocyanato-	C1=CC(=CC=C1CC2=CC=C(C=C2)N=C=O)N=C=O	1.11529603370885	6.31732302685893	0.809818388417188	TRUE	1.5E-3	High (Class III)	0.0621	3.90E-07	2.036637e+01	ToxCast	25.1493026227908	in_silico	FALSE	3.212	5.086	TRUE	250.2521	FALSE	0	FALSE	4	FALSE	74.55	FALSE	65.78	FALSE
101-72-4	1,4-Benzenediamine, N-(1-methylethyl)-N'-phenyl-	CC(C)NC1=CC=C(C=C1)NC2=CC=CC=C2	1.66802908412859	4.48119355062631	0.0805517883981264	TRUE	1.5E-3	High (Class III)	0.00173	2.66E-06	2.758829e+00	ToxCast	34.2491331520155	in_silico	FALSE	4.3965	2.537	FALSE	226.31682	FALSE	2	FALSE	2	FALSE	100	FALSE	65.99	FALSE
101-75-7	Benzenamine, N-phenyl-4-(phenylazo)-	C1=CC=C(C=C1)NC2=CC=C(C=C2)N=NC3=CC=CC=C3	3.1299363950861	5.81976301998225	0.1267839271567	FALSE	1.5E-3	High (Class III)	9.4e-05	1.92E-07	6.122466e+00	Read-Across	48.2905445790296	in_silico	FALSE	5.9186	3.456	FALSE	273.3318	FALSE	1	FALSE	3	FALSE	2.34	TRUE	2.03	TRUE
101-77-9	Benzenamine, 4,4'-methylenebis-	C1=CC(=CC=C1CC2=CC=C(C=C2)N)N	1.24446561183144	5.15731543611254	0.0995516977810883	TRUE	1.5E-3	High (Class III)	0.00567	6.93E-07	6.035029e-01	ToxCast	6.06220564017529	in_vitro	FALSE	3.6042	0.924	FALSE	198.26366	FALSE	2	FALSE	2	FALSE	99.99	FALSE	77.64	FALSE
101-81-5	Benzene, 1,1'-methylenebis-	C1=CC=C(C=C1)CC2=CC=CC=C2	4.22214415442337	5.93053523278496	3.8859756506281	FALSE	1.5E-3	High (Class III)	0.000233	4.56E-06	8.071967e+00	ToxCast	2.07720462792317	in_silico	FALSE	3.2774	4.018	FALSE	168.23438	FALSE	0	FALSE	0	FALSE	96.52	FALSE	27.26	FALSE
101-83-7	Cyclohexanamine, N?-cyclohexyl-	C1CCC(CC1)NC2CCCCC2	1.15309267757031	4.28320326793791	0.152221660463517	TRUE	1.5E-3	High (Class III)	0.0107	7.93E-06	8.013870e+00	ToxCast	52.646054307029	in_silico	TRUE	3.6323	3.48	FALSE	181.31772	FALSE	1	FALSE	1	FALSE	99.95	FALSE	65.67	FALSE
101-84-8	Benzene, 1,1'-oxybis-	C1=CC=C(C=C1)OC2=CC=CC=C2	2.49521479748339	5.87573525564231	0.878862870233489	TRUE	1.5E-3	High (Class III)	0.00281	1.17E-06	1.229947e+01	ToxCast	13.9947540287626	in_silico	FALSE	3.4789	2.163	FALSE	170.2072	FALSE	0	FALSE	1	FALSE	99.74	FALSE	69.64	FALSE
101-90-6	Oxirane, 2,2'-[1,3-phenylenebis(oxymethylene)]bis-	C1C(O1)COC2=CC(=CC=C2)OCC3CO3	0.219803418477923	4.63757767213493	4.64474044514388	TRUE	1.5E-3	High (Class III)	2.8	1.07E-04	1.245027e+01	ToxCast	2.68050938183069	in_silico	FALSE	1.2418	0.57	FALSE	222.23716	FALSE	0	FALSE	4	FALSE	100	FALSE	65.46	FALSE
101-96-2	1,4-Benzenediamine, N,N'-bis(1-methylpropyl)-	CCC(C)NC1=CC=C(C=C1)NC(C)CC	2.4722863355949	6.00858667556739	0.139735657577053	FALSE	0.03	Low (Class I)	0.000471	1.37E-07	4.309901e+00	ToxCast	30.843246946067	in_silico	FALSE	4.2534	3.24	FALSE	220.35376	FALSE	2	FALSE	2	FALSE	100	FALSE	56.94	FALSE
101-97-3	Benzeneacetic acid, ethyl ester	CCOC(=O)CC1=CC=CC=C1	2.29451112096821	4.61761763660702	6.75779854514963	TRUE	0.03	Low (Class I)	0.0343	1.63E-04	4.641308e+01	ToxCast	6.86807695400589	in_silico	FALSE	1.7922	1.997	FALSE	164.20108	FALSE	0	FALSE	2	FALSE	100	FALSE	81.77	FALSE
102-01-2	Butanamide, 3-oxo-N-phenyl-	CC(=O)CC(=O)NC1=CC=CC=C1	-0.363149740795321	3.17598791590855	0.000550369020388017	FALSE	0.03	Low (Class I)	0.00127	3.67E-07	1.643003e-03	ToxCast	2.98527511720237	in_silico	FALSE	1.6772	1.081	FALSE	177.19984	FALSE	1	FALSE	3	FALSE	99.98	FALSE	57.01	FALSE
102-04-5	2-Propanone, 1,3-diphenyl-	C1=CC=C(C=C1)CC(=O)CC2=CC=CC=C2	2.1621490215373	3.89698592662784	0.0476456218999977	FALSE	1.5E-3	High (Class III)	0.000328	6.04E-06	8.008815e-01	Read-Across	16.80913710621	in_silico	FALSE	3.0409	2.851	FALSE	210.27106	FALSE	0	FALSE	1	FALSE	99.86	FALSE	81.3	FALSE
102-06-7	Guanidine, N,N'-diphenyl-	C1=CC=C(C=C1)NC(=NC2=CC=CC=C2)N	1.58871861020109	4.78135098869957	0.150504794815069	TRUE	1.5E-3	High (Class III)	0.00388	2.49E-06	2.468431e+00	ToxCast	16.4010130917494	in_vitro	FALSE	3.5182	1.295	FALSE	211.26242	FALSE	2	FALSE	3	FALSE	99.27	FALSE	86.47	FALSE
102-07-8	Urea, N,N'-diphenyl-	C1=CC=C(C=C1)NC(=O)NC2=CC=CC=C2	0.651877935494392	3.69623221164563	0.0138623358016046	TRUE	1.5E-3	High (Class III)	0.00309	2.79E-06	4.532813e-01	ToxCast	32.6987711500731	in_silico	FALSE	3.4766	1.142	FALSE	212.24718	FALSE	2	FALSE	3	FALSE	99.95	FALSE	81.1	FALSE
102-09-0	Carbonic acid, diphenyl ester	C1=CC=C(C=C1)OC(=O)OC2=CC=CC=C2	1.17247637570178	3.92425968646665	0.97435602726518	TRUE	0.03	Low (Class I)	0.0655	1.16E-04	2.847925e+01	ToxCast	29.2287907485699	in_silico	FALSE	3.2644	2.204	FALSE	214.2167	FALSE	0	FALSE	3	FALSE	99.61	FALSE	86.45	FALSE
102-19-2	Benzeneacetic acid, 3-methylbutyl ester	CC(C)CCOC(=O)CC1=CC=CC=C1	1.99504738975435	3.50751644803293	0.0366792967183083	FALSE	0.03	Low (Class I)	0.000371	1.14E-05	5.275332e-01	Read-Across	14.3823062003218	in_silico	FALSE	2.8184	3.432	FALSE	206.28082	FALSE	0	FALSE	2	FALSE	99.99	FALSE	83.29	FALSE
102-20-5	Benzeneacetic acid, 2-phenylethyl ester	C1=CC=C(C=C1)CCOC(=O)CC2=CC=CC=C2	-0.655706607374614	3.70908706164993	3.20377047694067	TRUE	0.03	Low (Class I)	14.5	6.26E-04	3.480215e+01	ToxCast	10.8628738936048	in_silico	FALSE	3.015	3.246	FALSE	240.29704	FALSE	0	FALSE	2	FALSE	97.3	FALSE	77.67	FALSE
102-25-0	Benzene, 1,3,5-triethyl-	CCC1=CC(=CC(=C1)CC)CC	-0.858194905661216	3.79088322872917	0.159405352496394	TRUE	0.03	Low (Class I)	1.15	2.58E-05	1.618750e+00	Read-Across	10.1549298099712	in_silico	FALSE	3.3738	4.65	FALSE	162.27132	FALSE	0	FALSE	0	FALSE	39.2	FALSE	23.91	FALSE
102-27-2	Benzenamine, N?-ethyl-3-methyl-	CCNC1=CC=CC(=C1)C	2.88251138307133	4.84544886495103	0.342576623056245	FALSE	0.03	Low (Class I)	0.000449	4.89E-06	4.612356e+00	ToxCast	13.4637203571153	in_vitro	FALSE	2.4998	1.813	FALSE	135.20622	FALSE	1	FALSE	1	FALSE	100	FALSE	59.15	FALSE
102-30-7	Benzenemethanaminium, 3,4-dichloro-N-dodecyl-N,N-dimethyl-, chloride	CCCCCCCCCCCC[N+](C)(C)CC1=CC(=C(C=C1)Cl)Cl.[Cl-]	4.91221848284624	7.66506386796511	7.35293962510773	FALSE	1.5E-3	High (Class III)	9e-05	1.59E-07	2.171989e+00	Read-Across	0.295390561026442	in_silico	FALSE	4.4947	7.899	TRUE	408.87624	FALSE	0	FALSE	0	FALSE	2.24	TRUE	0.033	TRUE
102-54-5	Ferrocene	[CH-]1C=CC=C1.[CH-]1C=CC=C1.[Fe+2]			0.0200888062427908		1.5E-3	High (Class III)			2.877323e+00	ToxCast	143.230148766998	in_silico	TRUE	2.6309	4.518	FALSE	186.0314	FALSE	0	FALSE	0	FALSE	99.98	FALSE	98.85	FALSE
542-92-7	1,3-Cyclopentadiene	C1C=CC=C1	1.20518590417746	3.83654607374353	0.299935251120931	FALSE	0.03	Low (Class I)	0.0187	4.37E-05	1.280322e+00	ToxCast	4.26866191931275	in_silico	TRUE	1.5025	2.074	FALSE	66.10114	FALSE	0	FALSE	0	FALSE	100	FALSE	54.94	FALSE
102-58-9	5-Octen-4-ol, 2,7-dimethyl-, acetate	CC(C)CC(CC=C(C)C)OCC=O			0.0334516851101963		1.5E-3	High (Class III)			9.208078e-01	Read-Across	27.5264715802368	in_silico	FALSE	2.9729	3.281	FALSE	198.30188	FALSE	0	FALSE	2	FALSE	99.99	FALSE	84.88	FALSE
102-60-3	2-Propanol, 1,1',1'',1'''-(1,2-ethanediyldinitrilo)tetrakis-	CC(CN(CCN(CC(C)O)CC(C)O)CC(C)O)O	0.27246506858179	4.00899808486321	0.00655440258298701	TRUE	1.5E-3	High (Class III)	0.0035	6.42E-07	8.529622e-02	ToxCast	13.0135771693867	in_silico	FALSE	-0.8864	-1.08	FALSE	292.41488	FALSE	4	FALSE	6	FALSE	79.61	FALSE	62.67	FALSE
102-71-6	Ethanol, 2,2',2''-nitrilotris-	C(CO)N(CCO)CCO	1.25411150521918	5.84193105743253	0.193881004436654	FALSE	0.03	Low (Class I)	0.0108	2.79E-07	1.583832e+00	ToxCast	8.16909227824636	in_silico	FALSE	-1.7347	-2.064	FALSE	149.1882	FALSE	3	FALSE	4	FALSE	78.04	FALSE	64.67	FALSE
102-77-2	Morpholine, 4-(2-benzothiazolylthio)-	C1COCCN1SC2=NC3=CC=CC=C3S2	4.26140586381184	7.41927230276132	38.3376209382634	TRUE	1.5E-3	High (Class III)	0.0021	1.46E-06	2.669411e+01	ToxCast	0.696290161212256	in_silico	FALSE	2.5735	0.547	FALSE	252.35578	FALSE	0	FALSE	3	FALSE	100	FALSE	24.27	FALSE
102-79-4	Ethanol, 2,2'-(butylimino)bis-	CCCCN(CCO)CCO	-1.4641565944845	2.69029740828577	0.0332787636266221	TRUE	0.03	Low (Class I)	0.969	6.79E-05	1.206072e-01	ToxCast	3.62414765537481	in_silico	FALSE	0.0730999999999999	-0.00500000000000006	FALSE	161.24196	FALSE	2	FALSE	3	FALSE	93.19	FALSE	74.27	FALSE
102-81-8	Ethanol, 2-(dibutylamino)-	CCCCN(CCCC)CCO	1.48904920577902	4.33497368654106	0.162194043161151	FALSE	0.03	Low (Class I)	0.00526	7.50E-06	9.642418e-01	Read-Across	5.94498856109271	in_silico	FALSE	1.8809	2.054	FALSE	173.29572	FALSE	1	FALSE	2	FALSE	99.64	FALSE	69.71	FALSE
102-82-9	1-Butanamine, N,N-dibutyl-	CCCCN(CCCC)CCCC	-1.32441869463376	1.66902854008642	0.0280480718970311	TRUE	0.03	Low (Class I)	0.592	6.01E-04	8.167977e-01	ToxCast	29.121349475132	in_silico	FALSE	3.6887	4.113	FALSE	185.34948	FALSE	0	FALSE	1	FALSE	100	FALSE	46.74	FALSE
102-85-2	Phosphorous acid, tributyl ester	CCCCOP(OCCCC)OCCCC	-1.93659111692495	1.59358686709689	0.00462880487822175	TRUE	1.5E-3	High (Class III)	0.4	1.18E-04	1.140724e+00	ToxCast	246.440241018386	in_silico	FALSE	4.6634	3.759	FALSE	250.314741	FALSE	0	FALSE	3	FALSE	99.81	FALSE	78.4	FALSE
102-87-4	1-Dodecanamine, N?,N?-didodecyl-	CCCCCCCCCCCCN(CCCCCCCCCCCC)CCCCCCCCCCCC	3.14307160293643	9.00037888706721	95.7835270309185	TRUE	0.03	Low (Class I)	0.0689	9.57E-08	9.578353e+00	ToxCast	0.1	in_silico	TRUE	13.0511	17.769	TRUE	521.9874	TRUE	0	FALSE	1	FALSE	1.89	TRUE	0.0355	TRUE
10043-35-3	Boric acid (H3BO3)	B(O)(O)O			0.456849152931648		1.5E-3	High (Class III)			1.568692e+00	ToxCast	3.43371936269889	in_silico	TRUE	-2.0518	-1.401	FALSE	61.83302	FALSE	3	FALSE	3	FALSE	46.96	FALSE	27.99	FALSE
103-05-9	Benzenepropanol, α,α-dimethyl-	CC(C)(CCC1=CC=CC=C1)O	3.21582389647422	5.68914386231374	7.47885809617901	FALSE	0.03	Low (Class I)	0.00455	1.53E-05	2.351102e+01	ToxCast	3.14366502274907	in_silico	FALSE	2.3901	2.619	FALSE	164.24414	FALSE	1	FALSE	1	FALSE	100	FALSE	56.69	FALSE
103-07-1	Benzenepropanol, α,α-dimethyl-, acetate	CC(=O)OC(C)(C)CCC1=CC=CC=C1	1.92938439054862	3.43705759746851	0.024648017860023	FALSE	0.03	Low (Class I)	0.00029	9.01E-06	3.686441e-01	Read-Across	14.9563246321936	in_silico	FALSE	2.9609	3.359	FALSE	206.28082	FALSE	0	FALSE	2	FALSE	100	FALSE	84.12	FALSE
103-09-3	Acetic acid, 2-ethylhexyl ester	CCCCC(CC)COC(=O)C	-1.0778462583311	2.79948286651642	0.240738876281264	TRUE	0.03	Low (Class I)	2.88	3.82E-04	5.252838e+00	ToxCast	21.819650428485	in_silico	FALSE	2.7659	3.595	FALSE	172.2646	FALSE	0	FALSE	2	FALSE	99.99	FALSE	87.9	FALSE
103-11-7	2-Propenoic acid, 2-ethylhexyl ester	CCCCC(CC)COC(=O)C=C	-1.41893693104419	2.15276340193412	0.00194752915997491	TRUE	0.03	Low (Class I)	0.0511	1.37E-05	5.242818e-02	ToxCast	26.920358983182	in_silico	FALSE	2.932	3.887	FALSE	184.2753	FALSE	0	FALSE	2	FALSE	99.99	FALSE	88.42	FALSE
103-23-1	Hexanedioic acid, bis(2-ethylhexyl) ester	CCCCC(CC)COC(=O)CCCCC(=O)OCC(CC)CCCC	-1.74491681526991	2.31499476067801	0.134041554879431	TRUE	0.03	Low (Class I)	7.45	6.49E-04	1.433809e+00	ToxCast	10.696750507267	in_vitro	FALSE	6.066	7.356	TRUE	370.56648	FALSE	0	FALSE	4	FALSE	12.87	FALSE	2.1	TRUE
103-24-2	Nonanedioic acid, bis(2-ethylhexyl) ester	CCCCC(CC)COC(=O)CCCCCCCC(=O)OCC(CC)CCCC	-0.157894928338954	3.04634827590438	98.0221409679417	TRUE	0.03	Low (Class I)	141	8.81E-02	9.802214e+00	ToxCast	0.1	in_vitro	FALSE	7.2363	9.063	TRUE	412.64622	FALSE	0	FALSE	4	FALSE	5.83	TRUE	0.3	TRUE
103-25-3	Benzenepropanoic acid, methyl ester	COC(=O)CCC1=CC=CC=C1	2.42029706742422	3.80999310241205	0.0755403512686269	FALSE	0.03	Low (Class I)	0.000287	1.17E-05	3.686441e-01	Read-Across	4.88009534791455	in_silico	FALSE	1.7922	1.954	FALSE	164.20108	FALSE	0	FALSE	2	FALSE	100	FALSE	78.07	FALSE
103-28-6	Propanoic acid, 2-methyl-, phenylmethyl ester	CC(C)C(=O)OCC1=CC=CC=C1	3.96695100249432	5.62859668380653	4.33707423738983	FALSE	0.03	Low (Class I)	0.000468	1.02E-05	4.610736e+01	ToxCast	10.6309827959024	in_silico	FALSE	2.3858	1.879	FALSE	178.22766	FALSE	0	FALSE	2	FALSE	100	FALSE	81.52	FALSE
103-29-7	Benzene, 1,1'-(1,2-ethanediyl)bis-	C1=CC=C(C=C1)CCC2=CC=CC=C2	1.58484963186818	5.07627249824737	8.18896914971461	TRUE	1.5E-3	High (Class III)	0.213	6.87E-05	1.093572e+01	ToxCast	1.33542134348752	in_silico	FALSE	3.4718	4.398	FALSE	182.26096	FALSE	0	FALSE	0	FALSE	90.92	FALSE	16.24	FALSE
103-34-4	Morpholine, 4,4'-dithiobis-	C1COCCN1SSN2CCOCC2	4.94517072241844	8.12923091114539	242.383702948655	TRUE	1.5E-3	High (Class III)	0.00275	1.80E-06	2.423837e+01	ToxCast	0.1	in_silico	FALSE	0.738	-0.1	FALSE	236.35484	FALSE	0	FALSE	4	FALSE	99.94	FALSE	2.4	TRUE
103-37-7	Butanoic acid, phenylmethyl ester	CCCC(=O)OCC1=CC=CC=C1	-1.32743825216299	1.24834774313128	0.00875134271978266	TRUE	0.03	Low (Class I)	0.186	4.94E-04	1.356278e-01	ToxCast	15.4979385286906	in_silico	FALSE	2.5299	2.155	FALSE	178.22766	FALSE	0	FALSE	2	FALSE	100	FALSE	83.81	FALSE
103-38-8	Butanoic acid, 3-methyl-, phenylmethyl ester	CC(C)CC(=O)OCC1=CC=CC=C1	1.08659521139554	3.708443367402	2.79531460739915	TRUE	0.03	Low (Class I)	0.229	5.47E-04	4.279395e+01	ToxCast	15.3091720354204	in_silico	FALSE	2.7759	2.663	FALSE	192.25424	FALSE	0	FALSE	2	FALSE	100	FALSE	84.83	FALSE
9000-64-0	Balsams, tolu	C1=CC=C(C=C1)COC(=O)C=CC2=CC=CC=C2			0.0617976556433034		0.03	Low (Class I)			1.197110e+00	Read-Across	19.371456345565	in_silico	FALSE	3.4432	3.3	FALSE	238.28116	FALSE	0	FALSE	2	FALSE	89.63	FALSE	72.51	FALSE
103-45-7	Acetic acid, 2-phenylethyl ester	CC(=O)OCCC1=CC=CC=C1	-1.22416173616491	2.94760814910813	1.79043895774607	TRUE	0.03	Low (Class I)	30	2.02E-03	1.024654e+01	ToxCast	5.72292104843908	in_silico	FALSE	1.7922	1.913	FALSE	164.20108	FALSE	0	FALSE	2	FALSE	100	FALSE	78.62	FALSE
103-48-0	Propanoic acid, 2-methyl-, 2-phenylethyl ester	CC(C)C(=O)OCCC1=CC=CC=C1	1.42541042438555	3.9086486039149	3.80843424826052	TRUE	0.03	Low (Class I)	0.143	4.70E-04	4.234343e+01	ToxCast	11.1183298302347	in_silico	FALSE	2.4283	2.459	FALSE	192.25424	FALSE	0	FALSE	2	FALSE	100	FALSE	81.27	FALSE
103-49-1	Benzenemethanamine, N-(phenylmethyl)-	C1=CC=C(C=C1)CNCC2=CC=CC=C2	4.3224974445308	6.81148645307573	2.41654721559353	FALSE	1.5E-3	High (Class III)	0.000115	3.73E-07	3.719344e+01	ToxCast	15.3911477908705	in_silico	FALSE	3.3673	2.008	FALSE	197.2756	FALSE	1	FALSE	1	FALSE	100	FALSE	59.5	FALSE
103-50-4	Benzene, 1,1'-[oxybis(methylene)]bis-	C1=CC=C(C=C1)COCC2=CC=CC=C2	1.55571573734449	3.72496409552554	0.350885643982356	TRUE	1.5E-3	High (Class III)	0.00976	6.61E-05	1.522165e+00	Read-Across	4.33806544449425	in_silico	FALSE	3.4034	2.204	FALSE	198.26036	FALSE	0	FALSE	1	FALSE	100	FALSE	40.65	FALSE
103-52-6	Butanoic acid, 2-phenylethyl ester	CCCC(=O)OCCC1=CC=CC=C1	1.17395962216233	3.62677834238791	2.07479131793975	TRUE	0.03	Low (Class I)	0.139	4.90E-04	2.617595e+01	ToxCast	12.6161854438606	in_silico	FALSE	2.5724	2.735	FALSE	192.25424	FALSE	0	FALSE	2	FALSE	100	FALSE	82.88	FALSE
103-58-2	Propanoic acid, 2-methyl-, 3-phenylpropyl ester	CC(C)C(=O)OCCCC1=CC=CC=C1	2.47257511338643	4.00744508097946	0.0908441571713038	FALSE	0.03	Low (Class I)	0.000306	8.93E-06	1.129090e+00	Read-Across	12.4288828942439	in_silico	FALSE	2.8184	3.028	FALSE	206.28082	FALSE	0	FALSE	2	FALSE	99.99	FALSE	80.72	FALSE
103-63-9	Benzene, (2-bromoethyl)-	C1=CC=C(C=C1)CCBr	1.96325849806757	5.79932266813691	1.44264076507675	TRUE	1.5E-3	High (Class III)	0.0157	2.29E-06	3.458701e+00	Read-Across	2.39747940131643	in_silico	FALSE	2.624	2.985	FALSE	185.06106	FALSE	0	FALSE	0	FALSE	100	FALSE	44.63	FALSE
103-65-1	Benzene, propyl-	CCCC1=CC=CC=C1	3.90837722099105	6.37553188074953	9.06974849083942	FALSE	0.03	Low (Class I)	0.00112	3.82E-06	3.153400e+01	ToxCast	3.47683299855032	in_silico	TRUE	2.6391	3.507	FALSE	120.19158	FALSE	0	FALSE	0	FALSE	100	FALSE	47.04	FALSE
103-70-8	Formamide, N-phenyl-	C1=CC=C(C=C1)NC=O	3.35907404580336	6.16322075687818	4.09191945963532	FALSE	0.03	Low (Class I)	0.00179	2.81E-06	1.681221e+01	ToxCast	4.10863759431457	in_silico	FALSE	1.9638	0.37	FALSE	121.13658	FALSE	1	FALSE	2	FALSE	99.99	FALSE	54.26	FALSE
103-71-9	Benzene, isocyanato-	C1=CC=C(C=C1)N=C=O	2.2622161259127	4.32020807289039	0.219481237393153	FALSE	0.03	Low (Class I)	0.0012	1.05E-05	8.764146e-01	Read-Across	3.99311876627655	in_silico	FALSE	1.6539	2.616	FALSE	119.1207	FALSE	0	FALSE	2	FALSE	100	FALSE	69.81	FALSE
103-72-0	Benzene, isothiocyanato-	C1=CC=C(C=C1)N=C=S	-1.56053082526273	0.890448003291417	0.000226121049243763	FALSE	0.03	Low (Class I)	0.00822	2.91E-05	3.376902e-03	ToxCast	14.9340438152208	in_silico	FALSE	2.4209	2.789	FALSE	135.1863	FALSE	0	FALSE	1	FALSE	100	FALSE	82.36	FALSE
103-74-2	2-Pyridineethanol	C1=CC=NC(=C1)CCO	2.30404820688837	6.58286026325307	14.9636320664717	TRUE	1.5E-3	High (Class III)	0.0743	3.91E-06	3.963395e+01	ToxCast	2.64868515339423	in_silico	FALSE	0.6164	-0.37	FALSE	123.15246	FALSE	1	FALSE	2	FALSE	99.88	FALSE	53.37	FALSE
103-76-4	1-Piperazineethanol	C1CN(CCN1)CCO	4.27857652723567	7.6360878788521	1.63523313603606	FALSE	1.5E-3	High (Class III)	8.61e-05	3.78E-08	8.719366e+00	ToxCast	5.33218514962904	in_silico	FALSE	-0.8494	-1.242	FALSE	130.18816	FALSE	2	FALSE	3	FALSE	83.68	FALSE	68.83	FALSE
103-83-3	Benzenemethanamine, N,N-dimethyl-	CN(C)CC1=CC=CC=C1	2.27325058413575	4.25097418942459	0.784200112017282	FALSE	0.03	Low (Class I)	0.00418	4.40E-05	2.370572e+00	Read-Across	3.02291699222195	in_silico	FALSE	1.7482	1.155	FALSE	135.20622	FALSE	0	FALSE	1	FALSE	99.95	FALSE	47.71	FALSE
103-88-8	Acetamide, N-(4-bromophenyl)-	CC(=O)NC1=CC=C(C=C1)Br	2.88106056243438	5.68314982031612	0.0723170996500541	FALSE	1.5E-3	High (Class III)	9.51e-05	1.50E-07	2.850298e-01	Read-Across	3.94138791820561	in_silico	FALSE	2.4805	1.148	FALSE	214.05922	FALSE	1	FALSE	2	FALSE	100	FALSE	69.78	FALSE
103-89-9	Acetamide, N?-(4-methylphenyl)-	CC1=CC=C(C=C1)NC(=O)C	2.77466002404675	5.71295146430746	0.588648871813798	FALSE	0.03	Low (Class I)	0.000989	1.14E-06	2.180675e+00	ToxCast	3.70454358022398	in_silico	FALSE	2.0264	0.998	FALSE	149.18974	FALSE	1	FALSE	2	FALSE	100	FALSE	59.63	FALSE
103-93-5	Propanoic acid, 2-methyl-, 4-methylphenyl ester	CC1=CC=C(C=C1)OC(=O)C(C)C	2.53725730534159	4.36474640029765	0.139888914442037	FALSE	0.03	Low (Class I)	0.000406	6.04E-06	2.397151e+00	Read-Across	17.1361017947915	in_silico	FALSE	2.5564	2.075	FALSE	178.22766	FALSE	0	FALSE	2	FALSE	99.99	FALSE	84.45	FALSE
103-99-1	Octadecanamide, N-(4-hydroxyphenyl)-	CCCCCCCCCCCCCCCCCC(=O)NC1=CC=C(C=C1)O	3.84959220546926	6.28244683821837	1.25896077744212	FALSE	0.03	Low (Class I)	0.000178	6.57E-07	1.258961e-01	Read-Across	0.1	in_silico	TRUE	7.6652	9.102	TRUE	375.58784	FALSE	2	FALSE	3	FALSE	20.58	FALSE	0.75	TRUE
104-01-8	Benzeneacetic acid, 4-methoxy-	COC1=CC=C(C=C1)CC(=O)O	2.54052549512217	5.12800348657714	0.0427003072498434	FALSE	0.03	Low (Class I)	0.000123	3.18E-07	9.292136e-01	Read-Across	21.7613052465311	in_silico	FALSE	1.3223	0.438	FALSE	166.1739	FALSE	1	FALSE	3	FALSE	99.82	FALSE	92.66	FALSE
104-04-1	Acetamide, N-(4-nitrophenyl)-	CC(=O)NC1=CC=C(C=C1)[N+](=O)[O-]	3.52768998767006	6.15845254987372	0.231888066816368	FALSE	1.5E-3	High (Class III)	6.88e-05	1.61E-07	1.105672e+00	Read-Across	4.76812782885417	in_silico	FALSE	2.1494	0.612	FALSE	180.16072	FALSE	1	FALSE	2	FALSE	99.98	FALSE	71.86	FALSE
104-21-2	Benzenemethanol, 4-methoxy-, acetate	CC(=O)OCC1=CC=C(C=C1)OC	1.01641373559003	4.04660852094678	2.78322636658868	TRUE	0.03	Low (Class I)	0.268	2.50E-04	1.462793e+01	ToxCast	5.25574397943585	in_silico	FALSE	1.7583	0.94	FALSE	180.20048	FALSE	0	FALSE	3	FALSE	100	FALSE	80.18	FALSE
104-29-0	1,2-Propanediol, 3-(4-chlorophenoxy)-	C1=CC(=CC=C1OCC(CO)O)Cl	1.62316094447428	4.54149089802296	0.0487100976263879	FALSE	1.5E-3	High (Class III)	0.00116	1.40E-06	1.673640e-01	Read-Across	3.43592124589088	in_silico	FALSE	1.072	0.252	FALSE	202.63484	FALSE	2	FALSE	3	FALSE	99.99	FALSE	75.02	FALSE
127087-87-0	Poly(oxy-1,2-ethanediyl), α-(4-nonylphenyl)-ω-hydroxy-, branched	CCCCCCCCCC1=CC=C(C=C1)OCCO			0.749545325410221		0.03	Low (Class I)			1.273815e+00	Read-Across	1.69945089605896	in_silico	FALSE	4.3508	5.397	TRUE	264.40302	FALSE	1	FALSE	2	FALSE	20.02	FALSE	2.65	TRUE
104-45-0	Benzene, 1-methoxy-4-propyl-	CCCC1=CC=C(C=C1)OC	-0.683278087010516	1.83349805928297	0.00879200183382386	TRUE	0.03	Low (Class I)	0.0424	1.29E-04	4.629347e-02	ToxCast	5.26540725952558	in_silico	FALSE	2.6477	2.692	FALSE	150.21756	FALSE	0	FALSE	1	FALSE	100	FALSE	61.49	FALSE
104-46-1	Benzene, 1-methoxy-4-(1-propenyl)-	CC=CC1=CC=C(C=C1)OC	1.02782773113958	5.40238033277314	2.60146242251282	TRUE	0.03	Low (Class I)	0.244	1.03E-05	1.961339e+01	ToxCast	7.53936996932457	in_silico	FALSE	2.7283	2.646	FALSE	148.20168	FALSE	0	FALSE	1	FALSE	100	FALSE	66.47	FALSE
104-50-7	2(3H)-Furanone, 5-butyldihydro-	CCCCC1CCC(=O)O1	2.16039216019265	4.29109413089869	2.56073965553796	TRUE	8.9999999999999993E-3	Intermediate (Class II)	0.0177	1.31E-04	2.094003e+01	ToxCast	8.17733848659618	in_silico	FALSE	1.8822	2.175	FALSE	142.19556	FALSE	0	FALSE	2	FALSE	99.99	FALSE	80.74	FALSE
104-51-8	Benzene, butyl-	CCCCC1=CC=CC=C1	3.30448803699501	5.43386593813305	23.7886635496714	FALSE	0.03	Low (Class I)	0.0118	8.76E-05	6.702461e+01	ToxCast	2.81750213004992	in_silico	TRUE	3.0292	4.076	FALSE	134.21816	FALSE	0	FALSE	0	FALSE	99.86	FALSE	37.02	FALSE
104-53-0	Benzenepropanal	C1=CC=C(C=C1)CCC=O	2.03309056881532	4.41697917781505	6.39948848574371	TRUE	0.03	Low (Class I)	0.0593	2.45E-04	2.340131e+01	ToxCast	3.65674668572586	in_silico	FALSE	1.8181	2.047	FALSE	134.1751	FALSE	0	FALSE	1	FALSE	100	FALSE	62.58	FALSE
104-57-4	Formic acid, phenylmethyl ester	C1=CC=C(C=C1)COC=O	1.65283595814276	3.13242480178442	0.0158712451542353	FALSE	0.03	Low (Class I)	0.000353	1.17E-05	1.123213e-01	Read-Across	7.07703595994631	in_silico	FALSE	1.9955	1.097	FALSE	136.14792	FALSE	0	FALSE	2	FALSE	100	FALSE	77.14	FALSE
104-61-0	2(3H)-Furanone, dihydro-5-pentyl-	CCCCCC1CCC(=O)O1	2.99950053285021	5.3410275299687	7.74109210844827	FALSE	8.9999999999999993E-3	Intermediate (Class II)	0.00775	3.53E-05	8.263934e+01	ToxCast	10.675410521567	in_silico	FALSE	2.2723	2.744	FALSE	156.22214	FALSE	0	FALSE	2	FALSE	99.99	FALSE	84.39	FALSE
104-62-1	Formic acid, 2-phenylethyl ester	C1=CC=C(C=C1)CCOC=O	2.5079637326653	3.94538623719344	0.127865741066415	FALSE	0.03	Low (Class I)	0.000397	1.45E-05	9.525097e-01	Read-Across	7.4492951236309	in_silico	FALSE	2.038	1.677	FALSE	150.1745	FALSE	0	FALSE	2	FALSE	100	FALSE	80.37	FALSE
104-67-6	2(3H)-Furanone, 5-heptyldihydro-	CCCCCCCC1CCC(=O)O1	2.1879712265393	4.86167312870625	0.334526833736462	FALSE	8.9999999999999993E-3	Intermediate (Class II)	0.00217	4.60E-06	8.739321e+00	ToxCast	26.1244235146714	in_vitro	FALSE	3.0525	3.882	FALSE	184.2753	FALSE	0	FALSE	2	FALSE	99.99	FALSE	86.2	FALSE
104-68-7	Ethanol, 2-(2-phenoxyethoxy)-	C1=CC=C(C=C1)OCCOCCO	-1.25042520583594	2.47783417460206	0.0516848190339263	TRUE	0.03	Low (Class I)	0.92	1.72E-04	1.739449e-01	Read-Across	3.36549587447213	in_silico	FALSE	1.0743	0.368	FALSE	182.21636	FALSE	1	FALSE	3	FALSE	99.99	FALSE	71.21	FALSE
104-74-5	Pyridinium, 1-dodecyl-, chloride	CCCCCCCCCCCC[N+]1=CC=CC=C1.[Cl-]	3.55102084488071	5.90619644501058	1.94184025537932	FALSE	1.5E-3	High (Class III)	0.000546	2.41E-06	1.399418e+00	Read-Across	0.720665643152726	in_silico	FALSE	1.899	7.331	TRUE	283.8798	FALSE	0	FALSE	0	FALSE	99.98	FALSE	21.14	FALSE
104-75-6	1-Hexanamine, 2-ethyl-	CCCCC(CC)CN	0.259942829535742	4.20972527942343	5.64033011575208	TRUE	0.03	Low (Class I)	3.1	3.48E-04	6.600556e+01	ToxCast	11.7024280985921	in_silico	TRUE	2.8618	2.788	FALSE	129.24316	FALSE	1	FALSE	1	FALSE	98.81	FALSE	53.51	FALSE
104-76-7	1-Hexanol, 2-ethyl-	CCCCC(CC)CO	0.0607420630629782	4.12598104678896	0.486499535557235	TRUE	0.03	Low (Class I)	0.423	3.64E-05	2.617768e+00	ToxCast	5.38082354116729	in_silico	TRUE	2.1951	2.855	FALSE	130.22792	FALSE	1	FALSE	1	FALSE	100	FALSE	63.08	FALSE
104-87-0	Benzaldehyde, 4-methyl-	CC1=CC=C(C=C1)C=O	0.564602274515729	4.36249758309513	8.91679019176777	TRUE	0.03	Low (Class I)	2.43	3.87E-04	3.033996e+01	ToxCast	3.40256527176144	in_silico	FALSE	1.8075	1.455	FALSE	120.14852	FALSE	0	FALSE	1	FALSE	100	FALSE	63.71	FALSE
104-92-7	Benzene, 1-bromo-4-methoxy-	COC1=CC=C(C=C1)Br				FALSE	1.5E-3	High (Class III)	0.00014	1.92E-06			5.71665455258287	in_silico	FALSE	2.4577	1.809	FALSE	187.03388	FALSE	0	FALSE	1	FALSE	100	FALSE	69.77	FALSE
104-93-8	Benzene, 1-methoxy-4-methyl-	CC1=CC=C(C=C1)OC				FALSE	0.03	Low (Class I)	0.00428	6.32E-06			3.5109576502074	in_silico	FALSE	2.0036	1.659	FALSE	122.1644	FALSE	0	FALSE	1	FALSE	100	FALSE	63.6	FALSE
104-94-9	Benzenamine, 4-methoxy-	COC1=CC=C(C=C1)N	2.2740399922761	4.90165408807645	3.42067158468176	FALSE	0.03	Low (Class I)	0.0182	4.29E-05	1.162105e+01	ToxCast	3.39730116527585	in_silico	FALSE	1.8586	0.564	FALSE	123.15246	FALSE	1	FALSE	2	FALSE	99.99	FALSE	66.71	FALSE
105-01-1	2-Furanpropanoic acid, 2-methylpropyl ester	CC(C)COC(=O)CCC1=CC=CO1	2.13130399909886	3.82956725880063	0.0830753156339942	FALSE	1.5E-3	High (Class III)	0.000614	1.23E-05	7.085460e-01	Read-Across	8.52895160186958	in_silico	FALSE	2.4114	1.714	FALSE	196.24294	FALSE	0	FALSE	3	FALSE	100	FALSE	75.56	FALSE
105-08-8	1,4-Cyclohexanedimethanol	C1CC(CCC1CO)CO	-0.153825615214262	4.28371781065267	0.764893346173361	TRUE	0.03	Low (Class I)	1.09	3.98E-05	3.999708e+00	ToxCast	5.22910551624237	in_silico	FALSE	0.7774	0.478	FALSE	144.21144	FALSE	2	FALSE	2	FALSE	99.96	FALSE	70.72	FALSE
2052-46-2	1,4-Benzenediamine, N,N-dimethyl-, monohydrochloride	CN(C)C1=CC=C(C=C1)N.Cl	3.70967835096887	6.11624042179734	0.508381806466024	FALSE	0.03	Low (Class I)	9.92e-05	3.89E-07	3.361942e+00	Read-Across	6.61302626291392	in_silico	FALSE	2.718	1.37	FALSE	172.65522	FALSE	1	FALSE	2	FALSE	99.99	FALSE	58.43	FALSE
105-11-3	2,5-Cyclohexadiene-1,4-dione, dioxime	C1=CC(=CC=C1NO)N=O	0.719339574180681	4.39702585733922	1.14758189786654	TRUE	0.03	Low (Class I)	0.219	4.60E-05	6.167381e+00	ToxCast	5.37424000032687	in_silico	FALSE	1.9586	0.32	FALSE	138.12404	FALSE	2	FALSE	0	FALSE	99.84	FALSE	69.06	FALSE
105-13-5	Benzenemethanol, 4-methoxy-	COC1=CC=C(C=C1)CO	0.247410904533054	3.36547510366428	0.136643947551222	TRUE	0.03	Low (Class I)	0.0773	5.89E-05	4.788317e-01	Read-Across	3.50422930625679	in_silico	FALSE	1.1875	0.2	FALSE	138.1638	FALSE	1	FALSE	2	FALSE	100	FALSE	66.89	FALSE
105-21-5	2(3H)-Furanone, dihydro-5-propyl-	CCCC1CCC(=O)O1	0.741323423811178	3.23214258855316	0.136702074442462	TRUE	8.9999999999999993E-3	Intermediate (Class II)	0.0248	8.01E-05	7.854097e-01	ToxCast	5.74541149121194	in_silico	FALSE	1.4921	1.606	FALSE	128.16898	FALSE	0	FALSE	2	FALSE	99.99	FALSE	76.02	FALSE
105-30-6	1-Pentanol, 2-methyl-	CCCC(C)CO	2.37054630429719	4.89611418808831	5.06990772481117	FALSE	0.03	Low (Class I)	0.0216	6.44E-05	2.325836e+01	ToxCast	4.58753031807482	in_silico	TRUE	1.4149	1.717	FALSE	102.17476	FALSE	1	FALSE	1	FALSE	100	FALSE	56.58	FALSE
105-36-2	Acetic acid, bromo-, ethyl ester	CCOC(=O)CBr	1.86280331129246	4.47259575285111	1.48741952819006	TRUE	1.5E-3	High (Class III)	0.0204	5.01E-05	5.732842e+00	ToxCast	3.85421988366792	in_silico	FALSE	0.9444	1.239	FALSE	167.00118	FALSE	0	FALSE	2	FALSE	99.99	FALSE	70.06	FALSE
105-37-3	Propanoic acid, ethyl ester	CCC(=O)OCC	0.922285352149276	3.11464422391941	0.170575047150496	FALSE	0.03	Low (Class I)	0.0204	1.31E-04	1.027506e+00	Read-Across	6.02377932605178	in_silico	TRUE	0.9595	0.917	FALSE	102.1317	FALSE	0	FALSE	2	FALSE	99.99	FALSE	68.17	FALSE
105-38-4	Propanoic acid, ethenyl ester	CCC(=O)OC=C	3.15185428182904	4.62796905989452	0.611408680010516	FALSE	0.03	Low (Class I)	0.000431	1.44E-05	3.842426e+00	Read-Across	6.28454618775121	in_silico	TRUE	1.0831	0.947	FALSE	100.11582	FALSE	0	FALSE	2	FALSE	99.98	FALSE	68.76	FALSE
105-43-1	Pentanoic acid, 3-methyl-	CCC(C)CC(=O)O	2.81721410557214	4.66014608382989	0.0919056053621591	FALSE	0.03	Low (Class I)	0.00014	2.01E-06	1.463654e+00	Read-Across	15.9256157889359	in_silico	FALSE	1.5072	1.819	FALSE	116.15828	FALSE	1	FALSE	2	FALSE	99.91	FALSE	89.58	FALSE
105-45-3	Butanoic acid, 3-oxo-, methyl ester	CC(=O)CC(=O)OC	1.14389334642369	3.80341273471546	0.227028798633137	FALSE	0.03	Low (Class I)	0.0163	3.57E-05	8.249889e-01	ToxCast	3.63385149765818	in_silico	FALSE	0.1385	0.287	FALSE	116.11522	FALSE	0	FALSE	3	FALSE	99.84	FALSE	65.54	FALSE
105-46-4	Acetic acid, 1-methylpropyl ester	CCC(C)OC(=O)C	2.33793831485078	3.88645057119182	0.096241193475727	FALSE	0.03	Low (Class I)	0.000442	1.25E-05	7.081446e-01	Read-Across	7.3580263587922	in_silico	FALSE	1.348	1.482	FALSE	116.15828	FALSE	0	FALSE	2	FALSE	99.99	FALSE	72.71	FALSE
105-53-3	Propanedioic acid, diethyl ester	CCOC(=O)CC(=O)OCC	4.52971013820692	6.56197731649393	13.7140320788472	FALSE	0.03	Low (Class I)	0.000405	3.76E-06	6.400665e+01	ToxCast	4.6672382111536	in_silico	FALSE	0.5027	1.189	FALSE	160.16778	FALSE	0	FALSE	4	FALSE	99.95	FALSE	71.84	FALSE
105-54-4	Butanoic acid, ethyl ester	CCCC(=O)OCC	0.978246089106261	3.38934754383627	0.446086347668682	TRUE	0.03	Low (Class I)	0.0469	1.82E-04	3.538936e+00	ToxCast	7.93329784163773	in_silico	FALSE	1.3496	1.486	FALSE	116.15828	FALSE	0	FALSE	2	FALSE	99.99	FALSE	75.21	FALSE
105-56-6	Acetic acid, cyano-, ethyl ester	CCOC(=O)CC#N	2.2436297773079	5.24094893866013	0.566020681615604	TRUE	1.5E-3	High (Class III)	0.00323	3.25E-06	3.608786e+00	Read-Across	6.37571347911742	in_silico	TRUE	0.46318	-0.0239999999999999	FALSE	113.11458	FALSE	0	FALSE	3	FALSE	99.86	FALSE	71.43	FALSE
105-57-7	Ethane, 1,1-diethoxy-	CCOC(C)OCC	0.749185407590518	3.31998770518804	0.300850125504025	TRUE	0.03	Low (Class I)	0.0536	1.44E-04	1.428031e+00	ToxCast	4.74665240837953	in_silico	FALSE	1.4054	1.273	FALSE	118.17416	FALSE	0	FALSE	2	FALSE	99.99	FALSE	62.21	FALSE
105-58-8	Carbonic acid, diethyl ester	CCOC(=O)OCC	1.00180004054288	4.21349681335639	4.52873159446934	TRUE	0.03	Low (Class I)	0.451	2.77E-04	2.386151e+01	ToxCast	5.26891576875142	in_silico	FALSE	1.1794	1.258	FALSE	118.1311	FALSE	0	FALSE	3	FALSE	99.97	FALSE	67.33	FALSE
105-59-9	Ethanol, 2,2'-(methylimino)bis-	CN(CCO)CCO	1.26444123242597	6.26444123242597	0.238992680363076	FALSE	0.03	Low (Class I)	0.013	1.30E-07	1.223029e+00	Read-Across	5.11743509967223	in_silico	FALSE	-1.0972	-1.355	FALSE	119.16222	FALSE	2	FALSE	3	FALSE	75.61	FALSE	58.81	FALSE
105-60-2	2H-Azepin-2-one, hexahydro-	C1CCC(=O)NCC1	-3.13451092611344	3.04408178190157	0.0108580237934325	TRUE	1.5E-3	High (Class III)	14.8	9.81E-06	1.751768e-01	ToxCast	16.1333981288554	in_vitro	FALSE	1.0054	0.404	FALSE	113.15764	FALSE	1	FALSE	2	FALSE	99.89	FALSE	59.22	FALSE
105-68-0	1-Butanol, 3-methyl-, propanoate	CCC(=O)OCCC(C)C	2.33493694948131	3.79398214055518	0.0864961943809623	FALSE	0.03	Low (Class I)	4e-04	1.39E-05	7.081446e-01	Read-Across	8.18700362472164	in_silico	FALSE	1.9857	2.352	FALSE	144.21144	FALSE	0	FALSE	2	FALSE	99.99	FALSE	82.88	FALSE
105-74-8	Peroxide, bis(1-oxododecyl)	CCCCCCCCCCCC(=O)OOC(=O)CCCCCCCCCCC	1.76921514253852	5.65199054270366	25.0394623833722	TRUE	1.5E-3	High (Class III)	0.426	5.58E-05	2.503945e+00	Read-Across	0.1	in_silico	TRUE	7.8296	10.634	TRUE	398.61964	FALSE	0	FALSE	4	FALSE	2.19	TRUE	0.0967	TRUE
105-79-3	Hexanoic acid, 2-methylpropyl ester	CCCCCC(=O)OCC(C)C	1.91580778176894	3.37374572011626	0.0383054880452012	FALSE	0.03	Low (Class I)	0.000465	1.62E-05	9.306559e-01	Read-Across	24.2956424975446	in_silico	FALSE	2.7659	3.279	FALSE	172.2646	FALSE	0	FALSE	2	FALSE	99.99	FALSE	86.74	FALSE
105-83-9	1,3-Propanediamine, N-(3-aminopropyl)-N-methyl-	CN(CCCN)CCCN	-0.886589381386306	4.0965426933264	0.0262278082557936	TRUE	1.5E-3	High (Class III)	0.202	2.10E-06	1.831010e-01	Read-Across	6.98117836114941	in_silico	TRUE	1.0164	-0.773	FALSE	145.24586	FALSE	2	FALSE	3	FALSE	60.03	FALSE	53.02	FALSE
105-85-1	6-Octen-1-ol, 3,7-dimethyl-, formate	CC(CCC=C(C)C)CCOC=O	0.543812853944361	2.94282387297892	0.284033053687161	TRUE	0.03	Low (Class I)	0.0812	3.24E-04	2.501228e+01	ToxCast	88.0611716697321	in_silico	FALSE	3.5679	3.79	FALSE	184.2753	FALSE	0	FALSE	2	FALSE	99.99	FALSE	89.87	FALSE
105-89-5	7-Octen-1-ol, 3,7-dimethyl-, propanoate	CCC(=O)OCCC(C)CCCC(=C)C			0.0590720442046333		0.03	Low (Class I)			2.790588e+00	Read-Across	47.2403669998566	in_silico	FALSE	3.7122	4.324	FALSE	212.32846	FALSE	0	FALSE	2	FALSE	99.86	FALSE	81.81	FALSE
27751-90-2	2,6-Octadien-1-ol, 3,7-dimethyl-, propanoate	CCC(=O)OCC=C(C)CCC=C(C)C			0.019013059180655		0.03	Low (Class I)			1.067728e+00	Read-Across	56.1576170546181	in_silico	FALSE	3.6323	3.517	FALSE	210.31258	FALSE	0	FALSE	2	FALSE	99.99	FALSE	85.62	FALSE
105-97-5	Hexanedioic acid, didecyl ester	CCCCCCCCCCOC(=O)CCCCC(=O)OCCCCCCCCCC	6.10103506154849	9.01174837921964	12.3290609622915	FALSE	0.03	Low (Class I)	9.77e-06	1.20E-08	1.232905e+00	Read-Across	0.1	in_silico	TRUE	7.9146	10.176	TRUE	426.6728	FALSE	0	FALSE	4	FALSE	3.89	TRUE	0.12	TRUE
105-99-7	Hexanedioic acid, dibutyl ester	CCCCOC(=O)CCCCC(=O)OCCCC	-2.31104068218735	2.22943318041953	0.176386978154531	TRUE	0.03	Low (Class I)	36.1	1.04E-03	8.159923e+00	ToxCast	46.2614811654662	in_vitro	FALSE	3.2334	3.348	FALSE	258.35384	FALSE	0	FALSE	4	FALSE	99.9	FALSE	90.44	FALSE
106-06-9	Nonanoic acid, 1,2-ethanediylbis(oxy-2,1-ethanediyl) ester	CCCCCCCCC(=O)OCCOCCOCCOC(=O)CCCCCCCC			0.979073727838342		0.03	Low (Class I)			2.420005e+00	Read-Across	2.47172883126225	in_silico	FALSE	5.6072	7.226	TRUE	430.61844	FALSE	0	FALSE	6	FALSE	59.72	FALSE	9.22	TRUE
106-11-6	Octadecanoic acid, 2-(2-hydroxyethoxy)ethyl ester	CCCCCCCCCCCCCCCCCC(=O)OCCOCCO	3.55699020381934	6.13291712921373	1.03483736154046	FALSE	1.5E-3	High (Class III)	0.000287	7.62E-07	8.388852e-01	Read-Across	0.810644442561666	in_silico	TRUE	5.8	8.13	TRUE	372.58236	FALSE	1	FALSE	4	FALSE	28.42	FALSE	1.74	TRUE
106-14-9	Octadecanoic acid, 12-hydroxy-	CCCCCCC(CCCCCCCCCCC(=O)O)O	0.543895781009663	3.53002594346914	0.0291084517931932	FALSE	8.9999999999999993E-3	Intermediate (Class II)	0.00832	8.59E-06	8.670541e+00	ToxCast	297.870230779006	in_silico	TRUE	5.3033	6.623	TRUE	300.47664	FALSE	2	FALSE	3	FALSE	99.99	FALSE	94.63	FALSE
106-20-7	1-Hexanamine, 2-ethyl-N-(2-ethylhexyl)-	CCCCC(CC)CNCC(CC)CCCC	1.78249718417396	4.44996935405906	0.00684819313566327	FALSE	1.5E-3	High (Class III)	0.000113	2.43E-07	2.420210e-01	Read-Across	35.3408789089703	in_silico	TRUE	5.3997	6.532	TRUE	241.4558	FALSE	1	FALSE	1	FALSE	100	FALSE	37.33	FALSE
106-21-8	1-Octanol, 3,7-dimethyl-	CC(C)CCCC(C)CCO	0.517524445934938	4.51873249812391	2.37059269617196	TRUE	0.03	Low (Class I)	0.72	7.18E-05	1.215023e+01	ToxCast	5.12539661521965	in_silico	TRUE	2.8312	4.143	FALSE	158.28108	FALSE	1	FALSE	1	FALSE	100	FALSE	48.75	FALSE
7540-51-4	6-Octen-1-ol, 3,7-dimethyl-, (S)-	C[C@@H](CCC=C(C)C)CCO	2.1098670392471	4.56768313877137	0.118997821277754	FALSE	0.03	Low (Class I)	0.000924	3.22E-06	8.777263e-01	ToxCast	7.37598629737981	in_silico	FALSE	2.7513	3.286	FALSE	156.2652	FALSE	1	FALSE	1	FALSE	100	FALSE	60.1	FALSE
106-23-0	6-Octenal, 3,7-dimethyl-	CC(CCC=C(C)C)CC=O	2.23684780356849	5.00518407165854	1.81149484711257	FALSE	0.03	Low (Class I)	0.0105	1.79E-05	2.587344e+01	ToxCast	14.2829236723365	in_silico	TRUE	2.9579	3.591	FALSE	154.24932	FALSE	0	FALSE	1	FALSE	100	FALSE	68.31	FALSE
106-27-4	Butanoic acid, 3-methylbutyl ester	CCCC(=O)OCCC(C)C	-0.340080071251665	1.75994317718053	0.00799756865562298	FALSE	0.03	Low (Class I)	0.0175	1.39E-04	1.162503e-01	ToxCast	14.5357071198551	in_silico	FALSE	2.3758	2.921	FALSE	158.23802	FALSE	0	FALSE	2	FALSE	99.99	FALSE	87	FALSE
106-30-9	Heptanoic acid, ethyl ester	CCCCCCC(=O)OCC	1.23580669101439	3.43835028543536	0.265049757977979	FALSE	0.03	Low (Class I)	0.0154	9.66E-05	5.242252e+00	ToxCast	19.7783697512624	in_silico	FALSE	2.5199	3.193	FALSE	158.23802	FALSE	0	FALSE	2	FALSE	99.99	FALSE	85.68	FALSE
106-31-0	Butanoic acid, anhydride	CCCC(=O)OC(=O)CCC	-4.11940772404846	-0.865522742431793	0.000113941920434441	TRUE	1.5E-3	High (Class III)	1.5	8.36E-04	6.571634e-04	ToxCast	5.76752955560296	in_silico	FALSE	1.6564	2.335	FALSE	158.19496	FALSE	0	FALSE	3	FALSE	99.98	FALSE	79.5	FALSE
106-32-1	Octanoic acid, ethyl ester	CCCCCCCC(=O)OCC	3.03308858190526	4.72348453667009	0.703616763710357	FALSE	0.03	Low (Class I)	0.000652	1.33E-05	2.218776e+01	ToxCast	31.5338730694185	in_silico	FALSE	2.91	3.762	FALSE	172.2646	FALSE	0	FALSE	2	FALSE	99.99	FALSE	86.5	FALSE
106-33-2	Dodecanoic acid, ethyl ester	CCCCCCCCCCCC(=O)OCC	2.0916502000734	4.25363320521772	1.04723959003442	FALSE	0.03	Low (Class I)	0.00848	5.84E-05	3.455060e+01	ToxCast	32.9920712302998	in_silico	FALSE	4.4704	6.038	TRUE	228.37092	FALSE	0	FALSE	2	FALSE	69.79	FALSE	43.49	FALSE
106-34-3	2,5-Cyclohexadiene-1,4-dione, compd. with 1,4-benzenediol (1:1)	C1=CC(=O)C=CC1=O.C1=CC(=CC=C1O)O			2.32994194566689		0.03	Low (Class I)			4.581002e+00	Read-Across	1.96614416715269	in_silico	TRUE	1.3484	0.426	FALSE	218.2054	FALSE	2	FALSE	4	FALSE	99.98	FALSE	57.53	FALSE
106-35-4	3-Heptanone	CCCCC(=O)CC	2.81229603650222	4.1835754573469	0.199915653070017	FALSE	8.9999999999999993E-3	Intermediate (Class II)	0.000308	1.31E-05	9.186719e-01	Read-Across	4.59529807175824	in_silico	TRUE	2.1557	1.829	FALSE	114.18546	FALSE	0	FALSE	1	FALSE	100	FALSE	52.2	FALSE
106-36-5	Propanoic acid, propyl ester	CCCOC(=O)CC	1.37261759326291	3.85581299569476	1.01882909794881	TRUE	0.03	Low (Class I)	0.0432	1.42E-04	6.876464e+00	ToxCast	6.74937915945006	in_silico	FALSE	1.3496	1.275	FALSE	116.15828	FALSE	0	FALSE	2	FALSE	99.99	FALSE	72.3	FALSE
106-37-6	Benzene, 1,4-dibromo-	C1=CC(=CC=C1Br)Br	3.60474632386324	5.62506790140195	7.04343276042778	TRUE	1.5E-3	High (Class III)	0.00175	1.67E-05	2.741615e+01	ToxCast	3.8924414289675	in_silico	FALSE	3.2116	2.322	FALSE	235.90396	FALSE	0	FALSE	0	FALSE	100	FALSE	54.56	FALSE
106-38-7	Benzene, 1-bromo-4-methyl-	CC1=CC=C(C=C1)Br	1.15669124731372	3.05881362644479	0.0385872652128158	TRUE	1.5E-3	High (Class III)	0.00269	3.37E-05	2.134506e-01	Read-Across	5.53163946937584	in_silico	FALSE	2.7575	2.172	FALSE	171.03448	FALSE	0	FALSE	0	FALSE	100	FALSE	60.96	FALSE
106-40-1	Benzenamine, 4-bromo-	C1=CC(=CC=C1N)Br	1.61072005363292	4.12992609641729	0.0640648341220498	TRUE	1.5E-3	High (Class III)	0.00157	4.75E-06	2.952038e-01	ToxCast	4.60789162647314	in_silico	FALSE	2.6125	1.077	FALSE	172.02254	FALSE	1	FALSE	1	FALSE	100	FALSE	62.67	FALSE
106-42-3	Benzene, 1,4-dimethyl-	CC1=CC=C(C=C1)C				TRUE	0.03	Low (Class I)	4.79	1.17E-04			3.78445106215729	in_silico	FALSE	2.3034	2.866	FALSE	106.165	FALSE	0	FALSE	0	FALSE	100	FALSE	53.14	FALSE
106-47-8	Benzenamine, 4-chloro-	C1=CC(=CC=C1N)Cl	0.657606476516084	3.32840786532541	0.0176375477286312	TRUE	1.5E-3	High (Class III)	0.00388	8.28E-06	7.367757e-01	ToxCast	41.7731344273583	in_vitro	FALSE	2.5034	0.901	FALSE	127.57154	FALSE	1	FALSE	1	FALSE	100	FALSE	56.76	FALSE
106-49-0	Benzenamine, 4-methyl-	CC1=CC=C(C=C1)N	2.2397237775296	5.2663118504352	1.63770422713661	FALSE	0.03	Low (Class I)	0.00943	8.87E-06	3.173959e+00	ToxCast	1.93805398791841	in_silico	FALSE	2.1584	0.927	FALSE	107.15306	FALSE	1	FALSE	1	FALSE	100	FALSE	52.15	FALSE
106-50-3	1,4-Benzenediamine	C1=CC(=CC=C1N)N	1.96948727778333	6.36507338106189	0.514548546807197	FALSE	0.03	Low (Class I)	0.00552	2.22E-07	2.086043e+00	ToxCast	4.05412347484496	in_silico	FALSE	2.0134	-0.168	FALSE	108.14112	FALSE	2	FALSE	2	FALSE	98.26	FALSE	55.5	FALSE
106-58-1	Piperazine, 1,4-dimethyl-	CN1CCN(CC1)C	-0.957217457525651	3.42241894031394	0.0499897245800316	TRUE	1.5E-3	High (Class III)	0.453	1.89E-05	1.102882e-01	ToxCast	2.20621659831923	in_silico	FALSE	-0.2606	-0.294	FALSE	114.18876	FALSE	0	FALSE	2	FALSE	98.85	FALSE	55.94	FALSE
26335-74-0	2-Propenoic acid, 2-methylpropyl ester, homopolymer	CC(C)COC(=O)C=C			0.0586667459488468		0.03	Low (Class I)			3.836037e-01	Read-Across	6.53868435580298	in_silico	FALSE	1.3716	1.611	FALSE	128.16898	FALSE	0	FALSE	2	FALSE	99.99	FALSE	78.52	FALSE
106-65-0	Butanedioic acid, dimethyl ester	COC(=O)CCC(=O)OC	1.61947869591723	4.23177201751378	1.21579834257166	FALSE	0.03	Low (Class I)	0.0292	7.13E-05	1.215798e-01	ToxCast	0.1	in_vitro	FALSE	0.1126	-0.068	FALSE	146.1412	FALSE	0	FALSE	4	FALSE	99.86	FALSE	65.52	FALSE
106-67-2	1-Pentanol, 2-ethyl-4-methyl-	CCC(CC(C)C)CO	3.3730282692857	5.31899825275904	0.552387827710509	FALSE	0.03	Low (Class I)	0.000234	2.65E-06	2.555601e+00	Read-Across	4.62646058277887	in_silico	TRUE	2.051	2.794	FALSE	130.22792	FALSE	1	FALSE	1	FALSE	100	FALSE	59.86	FALSE
541-85-5	3-Heptanone, 5-methyl-	CCC(C)CC(=O)CC	2.6588520144831	4.07939981390061	0.157279130664251	FALSE	8.9999999999999993E-3	Intermediate (Class II)	0.000345	1.31E-05	7.804489e-01	Read-Across	4.96218987613469	in_silico	TRUE	2.4017	2.337	FALSE	128.21204	FALSE	0	FALSE	1	FALSE	100	FALSE	54.06	FALSE
106-70-7	Hexanoic acid, methyl ester	CCCCCC(=O)OC	-0.0825025498041556	3.41002503595691	0.616930583017428	TRUE	0.03	Low (Class I)	0.746	2.40E-04	4.401666e+00	Read-Across	7.13478356395136	in_silico	FALSE	1.7397	2.201	FALSE	130.18486	FALSE	0	FALSE	2	FALSE	99.99	FALSE	79.08	FALSE
106-73-0	Heptanoic acid, methyl ester	CCCCCCC(=O)OC	3.17912454703685	4.5166981113896	0.4304962770412	FALSE	0.03	Low (Class I)	0.000285	1.31E-05	4.401666e+00	Read-Across	10.2246317118553	in_silico	FALSE	2.1298	2.77	FALSE	144.21144	FALSE	0	FALSE	2	FALSE	99.99	FALSE	82.93	FALSE
106-79-6	Decanedioic acid, dimethyl ester	COC(=O)CCCCCCCCC(=O)OC	-0.604506241001316	3.47153605346383	4.79789863049566	TRUE	0.03	Low (Class I)	19.3	1.62E-03	1.000000e+02	ToxCast	20.8424578549677	in_silico	FALSE	2.4532	2.924	FALSE	230.30068	FALSE	0	FALSE	4	FALSE	99.97	FALSE	91.88	FALSE
106-84-3	Oxiraneoctanoic acid, 3-octyl-, octyl ester	CCCCCCCCC1C(O1)CCCCCCCC(=O)OCCCCCCCC			11.3418526301265		1.5E-3	High (Class III)			1.134186e+00	Read-Across	0.1	in_silico	TRUE	8.1388	10.347	TRUE	410.6734	FALSE	0	FALSE	3	FALSE	5.56	TRUE	0.17	TRUE
106-86-5	7-Oxabicyclo[4.1.0]heptane, 3-ethenyl-	C=CC1CCC2C(C1)O2	0.331566799144567	4.78654530878697	1.39469807025297	TRUE	1.5E-3	High (Class III)	0.65	2.28E-05	3.101015e+00	Read-Across	2.22343137007431	in_silico	FALSE	1.7399	1.813	FALSE	124.18028	FALSE	0	FALSE	1	FALSE	100	FALSE	48.58	FALSE
106-87-6	7-Oxabicyclo[4.1.0]heptane, 3-oxiranyl-	C1CC2C(O2)CC1C3CO3	2.75153247210445	6.0708570908114	90.292661575418	TRUE	1.5E-3	High (Class III)	0.16	7.67E-05	3.911166e+01	ToxCast	0.433165381021959	in_silico	FALSE	0.9527	0.617	FALSE	140.17968	FALSE	0	FALSE	2	FALSE	99.99	FALSE	46.73	FALSE
106-88-7	Oxirane, ethyl-	CCC1CO1	3.06322924144729	6.82499007564277	3.00747889944157	TRUE	1.5E-3	High (Class III)	0.0026	4.50E-07	6.165927e+00	ToxCast	2.05019786765411	in_silico	TRUE	0.7952	0.628	FALSE	72.10572	FALSE	0	FALSE	1	FALSE	99.98	FALSE	27.95	FALSE
106-89-8	Oxirane, (chloromethyl)-	C1C(O1)CCl	-4.7782070427223	-1.00159040341213	1.88309140446567e-05	TRUE	1.5E-3	High (Class III)	1.13	1.89E-04	2.590688e-05	ToxCast	1.37576335067295	in_silico	TRUE	0.624	0.612	FALSE	92.5242	FALSE	0	FALSE	1	FALSE	99.98	FALSE	26.63	FALSE
106-90-1	2-Propenoic acid, oxiranylmethyl ester	C=CC(=O)OCC1CO1	4.50198045271247	6.25407685367406	1.00702375411066	FALSE	1.5E-3	High (Class III)	3.17e-05	5.61E-07	3.919259e+00	Read-Across	3.8919234915989	in_silico	FALSE	0.1144	0.17	FALSE	128.12592	FALSE	0	FALSE	3	FALSE	99.87	FALSE	63.33	FALSE
[truncated: 15,691 more rows]

## Sheet: Info
Beal et al.:
Implementing In Vitro Bioactivity Data to Modernize Priority Setting of Chemical Inventories
Supplementary Data
doi:10.14573/altex.2106171s1
